# Supplementary material for: Mineralogical and chemical characterization of Suez Bay surface sediments via multi-analytical techniques
Source: Sci Rep. 2025 Oct 28;15:37729. doi: 10.1038/s41598-025-22518-w (PMC12568952; doi:10.1038/s41598-025-22518-w)
Supplement: Supplementary file 1 — Supplementary Material 1 [file 41598_2025_22518_MOESM1_ESM.xlsx]

## Sheet: Pearson Correlation
Pearson correlation matrix between measured variables in 13 sites of the western coast area of Suez Bay.
	distance from site 1	mass loss at 120 degree C	mass loss at 120-550 degree C	mass loss at 550-1000 degree C	Na2O	MgO	Al2O3	SiO2	P2O5	SO3	K2O	CaO	Fe2O3	Cl	Sc	Ti	V	Cr	Mn	Co	Ni	Cu	Zn	Ga	As	Br	Rb	Sr	Y	Zr	Nb	Mo	Ag	Cd	I	Cs	Ba	La	Ce	Nd	Sm	Hf	Ta	W	Pb	Bi	Th	U	PAHs
distance from site 1	1	0.498	0.678	0.046	0.55	0.489	0.581	-0.511	0.556	0.579	0.465	0.026	0.386	0.611	0.282	0.596	0.382	0.606	0.326	-0.627	0.195	0.423	0.528	0.36	0.134	0.578	0.439	-0.163	0.478	0.482	0.395	0.516	-0.377	-0.276	0.246	-0.415	0.417	0.498	0.034	-0.019	0.046	-0.106	0.159	-0.624	0.436	-0.678	-0.194	0.343	0.464
mass loss at 120 degree C	0.498	1	0.55	-0.266	0.684	0.188	0.584	-0.149	0.544	0.632	0.78	-0.285	0.475	0.643	0.139	0.763	0.249	0.034	0.543	-0.14	0.174	0.53	0.711	0.549	0.187	0.498	0.688	-0.142	0.6	0.758	0.607	0.354	-0.315	-0.094	0.211	-0.26	0.556	0.045	0.172	-0.384	-0.101	0.367	-0.293	-0.203	0.534	-0.145	-0.181	0.384	0.373
mass loss at 120-550 degree C	0.678	0.55	1	-0.089	0.722	0.804	0.788	-0.54	0.825	0.516	0.599	-0.168	0.297	0.75	0.315	0.576	0.497	0.342	0.151	-0.552	0.355	0.213	0.375	0.756	-0.097	0.741	0.732	-0.364	0.7	0.712	0.709	0.428	-0.135	0.012	0.307	-0.285	0.255	0.329	0.33	0.08	-0.133	0.215	0.332	-0.599	0.238	-0.566	-0.422	0.767	0.512
mass loss at 550-1000 degree C	0.046	-0.266	-0.089	1	0.147	-0.166	-0.355	-0.78	-0.091	0.125	-0.344	0.982	-0.488	-0.066	0.823	-0.248	-0.184	-0.118	-0.618	-0.243	-0.292	-0.097	-0.099	-0.372	0.564	-0.095	-0.478	0.833	-0.647	-0.513	-0.547	0.011	0.1	-0.032	0.594	0.37	-0.049	0.128	0.311	0.317	-0.28	-0.717	0.279	-0.23	-0.094	0.046	0.751	-0.223	-0.095
Na2O	0.55	0.684	0.722	0.147	1	0.298	0.555	-0.616	0.722	0.865	0.556	0.129	0.382	0.928	0.543	0.813	0.324	0.164	0.306	-0.273	0.272	0.655	0.775	0.442	0.023	0.623	0.449	0.011	0.392	0.519	0.456	0.693	-0.096	0.293	0.488	-0.081	0.692	0.15	0.402	-0.122	-0.267	0.004	0.15	-0.351	0.669	-0.483	-0.119	0.4	0.541
MgO	0.489	0.188	0.804	-0.166	0.298	1	0.507	-0.321	0.556	-0.006	0.21	-0.272	0.021	0.337	-0.039	0.137	0.172	0.299	-0.097	-0.505	0.053	-0.158	-0.048	0.519	-0.328	0.336	0.506	-0.555	0.534	0.522	0.483	0.108	-0.163	-0.105	-0.101	-0.314	-0.112	0.21	0.016	0.096	-0.142	0.261	0.298	-0.513	-0.115	-0.494	-0.582	0.886	0.115
Al2O3	0.581	0.584	0.788	-0.355	0.555	0.507	1	-0.205	0.614	0.437	0.842	-0.426	0.541	0.733	0.102	0.592	0.786	0.509	0.405	-0.481	0.646	0.114	0.278	0.901	-0.025	0.887	0.927	-0.396	0.884	0.881	0.94	0.231	-0.027	-0.037	0.29	-0.297	0.1	0.507	0.376	0.017	0.26	0.426	0.24	-0.521	0.103	-0.51	-0.356	0.558	0.658
SiO2	-0.511	-0.149	-0.54	-0.78	-0.616	-0.321	-0.205	1	-0.43	-0.487	-0.1	-0.731	0.136	-0.458	-0.895	-0.214	-0.164	-0.133	0.34	0.512	-0.001	-0.144	-0.228	-0.136	-0.431	-0.396	-0.044	-0.494	0.112	-0.019	0.014	-0.359	0.018	0.01	-0.688	-0.143	-0.188	-0.312	-0.434	-0.263	0.307	0.49	-0.396	0.529	-0.154	0.341	-0.388	-0.26	-0.275
P2O5	0.556	0.544	0.825	-0.091	0.722	0.556	0.614	-0.43	1	0.718	0.654	-0.168	0.384	0.693	0.3	0.564	0.351	0.276	0.284	-0.487	0.235	0.353	0.551	0.623	-0.073	0.624	0.634	-0.378	0.676	0.571	0.576	0.497	-0.117	0.128	0.338	-0.553	0.389	0.1	0.549	0.242	-0.2	0.35	0.401	-0.519	0.376	-0.629	-0.474	0.557	0.271
SO3	0.579	0.632	0.516	0.125	0.865	-0.006	0.437	-0.487	0.718	1	0.589	0.149	0.491	0.804	0.522	0.808	0.334	0.221	0.456	-0.241	0.279	0.774	0.888	0.321	0.162	0.588	0.333	0.071	0.348	0.349	0.323	0.738	-0.098	0.253	0.536	-0.27	0.779	0.124	0.439	0.027	-0.162	-0.047	0.134	-0.291	0.773	-0.464	-0.051	0.043	0.482
K2O	0.465	0.78	0.599	-0.344	0.556	0.21	0.842	-0.1	0.654	0.589	1	-0.409	0.63	0.628	0.137	0.629	0.678	0.209	0.562	-0.27	0.573	0.235	0.443	0.854	0.185	0.806	0.893	-0.257	0.845	0.858	0.866	0.209	0.068	0.049	0.415	-0.359	0.206	0.348	0.554	0.051	0.305	0.587	0.114	-0.307	0.212	-0.299	-0.258	0.327	0.485
CaO	0.026	-0.285	-0.168	0.982	0.129	-0.272	-0.426	-0.731	-0.168	0.149	-0.409	1	-0.455	-0.082	0.801	-0.221	-0.232	-0.142	-0.567	-0.143	-0.306	0.003	-0.034	-0.462	0.565	-0.155	-0.571	0.871	-0.725	-0.596	-0.622	0.072	0.08	-0.01	0.545	0.417	0.035	0.059	0.201	0.246	-0.31	-0.802	0.173	-0.13	0	0.107	0.79	-0.326	-0.083
Fe2O3	0.386	0.475	0.297	-0.488	0.382	0.021	0.541	0.136	0.384	0.491	0.63	-0.455	1	0.469	-0.159	0.601	0.45	0.117	0.93	0.211	0.556	0.547	0.537	0.418	-0.033	0.478	0.518	-0.324	0.595	0.572	0.625	0.583	-0.019	0.083	-0.015	-0.215	0.354	0.086	0.114	-0.262	0.329	0.528	-0.105	0.211	0.477	-0.348	-0.298	0.13	0.315
Cl	0.611	0.643	0.75	-0.066	0.928	0.337	0.733	-0.458	0.693	0.804	0.628	-0.082	0.469	1	0.386	0.854	0.526	0.402	0.399	-0.378	0.457	0.596	0.71	0.548	-0.121	0.756	0.585	-0.2	0.575	0.621	0.623	0.643	-0.117	0.253	0.37	-0.139	0.634	0.304	0.334	-0.172	-0.087	0.078	0.234	-0.456	0.613	-0.636	-0.276	0.399	0.373
Sc	0.282	0.139	0.315	0.823	0.543	-0.039	0.102	-0.895	0.3	0.522	0.137	0.801	-0.159	0.386	1	0.17	0.22	-0.049	-0.343	-0.349	0.089	0.128	0.211	0.089	0.609	0.393	-0.026	0.684	-0.221	-0.121	-0.084	0.244	0.142	0.089	0.808	0.322	0.175	0.246	0.563	0.256	-0.23	-0.517	0.377	-0.375	0.127	-0.124	0.592	-0.05	-0.102
Ti	0.596	0.763	0.576	-0.248	0.813	0.137	0.592	-0.214	0.564	0.808	0.629	-0.221	0.601	0.854	0.17	1	0.471	0.216	0.668	-0.095	0.483	0.823	0.865	0.435	-0.174	0.651	0.506	-0.215	0.548	0.634	0.554	0.776	-0.188	0.204	0.286	-0.143	0.832	0.289	0.162	-0.312	0.069	0.153	0.002	-0.177	0.829	-0.421	-0.301	0.17	0.704
V	0.382	0.249	0.497	-0.184	0.324	0.172	0.786	-0.164	0.351	0.334	0.678	-0.232	0.45	0.526	0.22	0.471	1	0.313	0.315	-0.282	0.936	0.021	0.068	0.748	-0.003	0.924	0.655	-0.169	0.644	0.591	0.746	0.203	0.365	0.18	0.522	0.058	-0.013	0.778	0.532	0.234	0.661	0.26	0.532	-0.318	-0.004	-0.34	-0.143	0.055	0.828
Cr	0.606	0.034	0.342	-0.118	0.164	0.299	0.509	-0.133	0.276	0.221	0.209	-0.142	0.117	0.402	-0.049	0.216	0.313	1	0.08	-0.767	0.088	0.05	0.145	0.199	-0.12	0.357	0.308	-0.316	0.396	0.241	0.269	0.1	-0.407	-0.329	-0.041	-0.579	0.095	0.401	-0.062	0.114	0.023	-0.146	0.221	-0.749	0.075	-0.726	-0.242	0.213	0.283
Mn	0.326	0.543	0.151	-0.618	0.306	-0.097	0.405	0.34	0.284	0.456	0.562	-0.567	0.93	0.399	-0.343	0.668	0.315	0.08	1	0.296	0.446	0.658	0.627	0.272	-0.167	0.329	0.434	-0.4	0.555	0.541	0.522	0.576	-0.157	0.047	-0.163	-0.268	0.508	0.02	-0.05	-0.413	0.325	0.542	-0.245	0.283	0.607	-0.267	-0.381	0.006	0.337
Co	-0.627	-0.14	-0.552	-0.243	-0.273	-0.505	-0.481	0.512	-0.487	-0.241	-0.27	-0.143	0.211	-0.378	-0.349	-0.095	-0.282	-0.767	0.296	1	0.047	0.18	-0.024	-0.322	-0.158	-0.434	-0.385	0.111	-0.35	-0.246	-0.237	0.064	0.354	0.398	-0.274	0.492	0.049	-0.445	-0.269	-0.31	0.14	0.185	-0.462	0.992	0.127	0.65	0.089	-0.392	-0.194
Ni	0.195	0.174	0.355	-0.292	0.272	0.053	0.646	-0.001	0.235	0.279	0.573	-0.306	0.556	0.457	0.089	0.483	0.936	0.088	0.446	0.047	1	0.124	0.087	0.642	-0.156	0.809	0.528	-0.204	0.558	0.517	0.689	0.303	0.491	0.368	0.406	0.222	0.045	0.65	0.444	0.124	0.719	0.335	0.452	0.004	0.086	-0.213	-0.194	-0.052	0.809
Cu	0.423	0.53	0.213	-0.097	0.655	-0.158	0.114	-0.144	0.353	0.774	0.235	0.003	0.547	0.596	0.128	0.823	0.021	0.05	0.658	0.18	0.124	1	0.946	-0.071	-0.124	0.198	0.028	-0.022	0.118	0.18	0.08	0.886	-0.309	0.193	0.082	-0.109	0.963	-0.103	-0.097	-0.406	-0.19	-0.095	-0.236	0.128	0.993	-0.284	-0.127	-0.101	0.394
Zn	0.528	0.711	0.375	-0.099	0.775	-0.048	0.278	-0.228	0.551	0.888	0.443	-0.034	0.537	0.71	0.211	0.865	0.068	0.145	0.627	-0.024	0.087	0.946	1	0.118	-0.013	0.322	0.23	-0.064	0.287	0.338	0.224	0.8	-0.353	0.141	0.178	-0.292	0.944	-0.097	0.054	-0.325	-0.267	0	-0.209	-0.078	0.95	-0.361	-0.172	0.053	0.368
Ga	0.36	0.549	0.756	-0.372	0.442	0.519	0.901	-0.136	0.623	0.321	0.854	-0.462	0.418	0.548	0.089	0.435	0.748	0.199	0.272	-0.322	0.642	-0.071	0.118	1	-0.009	0.833	0.92	-0.389	0.865	0.858	0.929	0.05	0.236	0.13	0.365	-0.238	-0.075	0.414	0.513	0.215	0.294	0.567	0.26	-0.363	-0.08	-0.237	-0.383	0.554	0.513
As	0.134	0.187	-0.097	0.564	0.023	-0.328	-0.025	-0.431	-0.073	0.162	0.185	0.565	-0.033	-0.121	0.609	-0.174	-0.003	-0.12	-0.167	-0.158	-0.156	-0.124	-0.013	-0.009	1	0.068	0.006	0.742	-0.243	-0.135	-0.134	-0.201	-0.066	-0.423	0.475	0.137	-0.174	0.002	0.268	0.085	-0.115	-0.29	-0.175	-0.12	-0.174	0.267	0.791	-0.188	-0.114
Br	0.578	0.498	0.741	-0.095	0.623	0.336	0.887	-0.396	0.624	0.588	0.806	-0.155	0.478	0.756	0.393	0.651	0.924	0.357	0.329	-0.434	0.809	0.198	0.322	0.833	0.068	1	0.767	-0.162	0.727	0.713	0.808	0.365	0.206	0.163	0.609	-0.082	0.195	0.684	0.599	0.195	0.396	0.238	0.491	-0.485	0.188	-0.475	-0.183	0.273	0.824
Rb	0.439	0.688	0.732	-0.478	0.449	0.506	0.927	-0.044	0.634	0.333	0.893	-0.571	0.518	0.585	-0.026	0.506	0.655	0.308	0.434	-0.385	0.528	0.028	0.23	0.92	0.006	0.767	1	-0.477	0.937	0.932	0.962	0.089	-0.091	-0.133	0.168	-0.359	0.025	0.324	0.385	-0.06	0.214	0.655	0.141	-0.424	0.02	-0.366	-0.424	0.622	0.468
Sr	-0.163	-0.142	-0.364	0.833	0.011	-0.555	-0.396	-0.494	-0.378	0.071	-0.257	0.871	-0.324	-0.2	0.684	-0.215	-0.169	-0.316	-0.4	0.111	-0.204	-0.022	-0.064	-0.389	0.742	-0.162	-0.477	1	-0.704	-0.491	-0.527	-0.073	0.141	-0.074	0.562	0.529	-0.034	0.019	0.198	0.115	-0.149	-0.646	-0.111	0.118	-0.059	0.438	0.97	-0.476	-0.06
Y	0.478	0.6	0.7	-0.647	0.392	0.534	0.884	0.112	0.676	0.348	0.845	-0.725	0.595	0.575	-0.221	0.548	0.644	0.396	0.555	-0.35	0.558	0.118	0.287	0.865	-0.243	0.727	0.937	-0.704	1	0.902	0.94	0.184	-0.063	-0.011	0.027	-0.516	0.106	0.329	0.296	-0.004	0.304	0.717	0.202	-0.379	0.12	-0.495	-0.671	0.557	0.447
Zr	0.482	0.758	0.712	-0.513	0.519	0.522	0.881	-0.019	0.571	0.349	0.858	-0.596	0.572	0.621	-0.121	0.634	0.591	0.241	0.541	-0.246	0.517	0.18	0.338	0.858	-0.135	0.713	0.932	-0.491	0.902	1	0.935	0.218	-0.068	-0.019	0.14	-0.316	0.166	0.37	0.276	-0.149	0.274	0.666	0.029	-0.295	0.174	-0.338	-0.481	0.624	0.496
Nb	0.395	0.607	0.709	-0.547	0.456	0.483	0.94	0.014	0.576	0.323	0.866	-0.622	0.625	0.623	-0.084	0.554	0.746	0.269	0.522	-0.237	0.689	0.08	0.224	0.929	-0.134	0.808	0.962	-0.527	0.94	0.935	1	0.18	0.072	0.054	0.154	-0.242	0.041	0.381	0.362	-0.067	0.347	0.679	0.179	-0.281	0.062	-0.371	-0.486	0.567	0.569
Mo	0.516	0.354	0.428	0.011	0.693	0.108	0.231	-0.359	0.497	0.738	0.209	0.072	0.583	0.643	0.244	0.776	0.203	0.1	0.576	0.064	0.303	0.886	0.8	0.05	-0.201	0.365	0.089	-0.073	0.184	0.218	0.18	1	-0.195	0.219	0.192	-0.05	0.818	0.089	0.063	-0.214	-0.105	-0.082	0.095	0.02	0.87	-0.476	-0.185	0.07	0.503
Ag	-0.377	-0.315	-0.135	0.1	-0.096	-0.163	-0.027	0.018	-0.117	-0.098	0.068	0.08	-0.019	-0.117	0.142	-0.188	0.365	-0.407	-0.157	0.354	0.491	-0.309	-0.353	0.236	-0.066	0.206	-0.091	0.141	-0.063	-0.068	0.072	-0.195	1	0.769	0.441	0.402	-0.363	0.278	0.482	0.56	0.536	0.135	0.382	0.352	-0.334	0.297	0.058	-0.293	0.104
Cd	-0.276	-0.094	0.012	-0.032	0.293	-0.105	-0.037	0.01	0.128	0.253	0.049	-0.01	0.083	0.253	0.089	0.204	0.18	-0.329	0.047	0.398	0.368	0.193	0.141	0.13	-0.423	0.163	-0.133	-0.074	-0.011	-0.019	0.054	0.219	0.769	1	0.285	0.257	0.193	0.03	0.335	0.299	0.196	0.098	0.272	0.351	0.203	0.058	-0.239	-0.184	0.182
I	0.246	0.211	0.307	0.594	0.488	-0.101	0.29	-0.688	0.338	0.536	0.415	0.545	-0.015	0.37	0.808	0.286	0.522	-0.041	-0.163	-0.274	0.406	0.082	0.178	0.365	0.475	0.609	0.168	0.562	0.027	0.14	0.154	0.192	0.441	0.285	1	0.186	0.113	0.538	0.796	0.538	0.195	-0.23	0.462	-0.308	0.068	-0.032	0.452	-0.162	0.453
Cs	-0.415	-0.26	-0.285	0.37	-0.081	-0.314	-0.297	-0.143	-0.553	-0.27	-0.359	0.417	-0.215	-0.139	0.322	-0.143	0.058	-0.579	-0.268	0.492	0.222	-0.109	-0.292	-0.238	0.137	-0.082	-0.359	0.529	-0.516	-0.316	-0.242	-0.05	0.402	0.257	0.186	1	-0.134	0.089	-0.045	-0.26	0.153	-0.337	0.016	0.453	-0.134	0.477	0.522	-0.311	0.246
Ba	0.417	0.556	0.255	-0.049	0.692	-0.112	0.1	-0.188	0.389	0.779	0.206	0.035	0.354	0.634	0.175	0.832	-0.013	0.095	0.508	0.049	0.045	0.963	0.944	-0.075	-0.174	0.195	0.025	-0.034	0.106	0.166	0.041	0.818	-0.363	0.193	0.113	-0.134	1	-0.083	-0.078	-0.383	-0.281	-0.166	-0.178	-0.02	0.984	-0.298	-0.156	-0.074	0.409
La	0.498	0.045	0.329	0.128	0.15	0.21	0.507	-0.312	0.1	0.124	0.348	0.059	0.086	0.304	0.246	0.289	0.778	0.401	0.02	-0.445	0.65	-0.103	-0.097	0.414	0.002	0.684	0.324	0.019	0.329	0.37	0.381	0.089	0.278	0.03	0.538	0.089	-0.083	1	0.356	0.325	0.707	-0.063	0.578	-0.459	-0.099	-0.35	0.014	-0.06	0.685
Ce	0.034	0.172	0.33	0.311	0.402	0.016	0.376	-0.434	0.549	0.439	0.554	0.201	0.114	0.334	0.563	0.162	0.532	-0.062	-0.05	-0.269	0.444	-0.097	0.054	0.513	0.268	0.599	0.385	0.198	0.296	0.276	0.362	0.063	0.482	0.335	0.796	-0.045	-0.078	0.356	1	0.592	0.227	0.254	0.652	-0.293	-0.111	-0.196	0.12	0.032	0.247
Nd	-0.019	-0.384	0.08	0.317	-0.122	0.096	0.017	-0.263	0.242	0.027	0.051	0.246	-0.262	-0.172	0.256	-0.312	0.234	0.114	-0.413	-0.31	0.124	-0.406	-0.325	0.215	0.085	0.195	-0.06	0.115	-0.004	-0.149	-0.067	-0.214	0.56	0.299	0.538	-0.26	-0.383	0.325	0.592	1	0.217	-0.068	0.569	-0.27	-0.401	-0.042	0.037	-0.124	-0.118
Sm	0.046	-0.101	-0.133	-0.28	-0.267	-0.142	0.26	0.307	-0.2	-0.162	0.305	-0.31	0.329	-0.087	-0.23	0.069	0.661	0.023	0.325	0.14	0.719	-0.19	-0.267	0.294	-0.115	0.396	0.214	-0.149	0.304	0.274	0.347	-0.105	0.536	0.196	0.195	0.153	-0.281	0.707	0.227	0.217	1	0.346	0.341	0.155	-0.226	-0.008	-0.108	-0.346	0.399
Hf	-0.106	0.367	0.215	-0.717	0.004	0.261	0.426	0.49	0.35	-0.047	0.587	-0.802	0.528	0.078	-0.517	0.153	0.26	-0.146	0.542	0.185	0.335	-0.095	0	0.567	-0.29	0.238	0.655	-0.646	0.717	0.666	0.679	-0.082	0.135	0.098	-0.23	-0.337	-0.166	-0.063	0.254	-0.068	0.346	1	0.02	0.18	-0.117	-0.083	-0.606	0.396	-0.052
Ta	0.159	-0.293	0.332	0.279	0.15	0.298	0.24	-0.396	0.401	0.134	0.114	0.173	-0.105	0.234	0.377	0.002	0.532	0.221	-0.245	-0.462	0.452	-0.236	-0.209	0.26	-0.175	0.491	0.141	-0.111	0.202	0.029	0.179	0.095	0.382	0.272	0.462	0.016	-0.178	0.578	0.652	0.569	0.341	0.02	1	-0.468	-0.208	-0.537	-0.166	0.032	0.328
W	-0.624	-0.203	-0.599	-0.23	-0.351	-0.513	-0.521	0.529	-0.519	-0.291	-0.307	-0.13	0.211	-0.456	-0.375	-0.177	-0.318	-0.749	0.283	0.992	0.004	0.128	-0.078	-0.363	-0.12	-0.485	-0.424	0.118	-0.379	-0.295	-0.281	0.02	0.352	0.351	-0.308	0.453	-0.02	-0.459	-0.293	-0.27	0.155	0.18	-0.468	1	0.07	0.648	0.107	-0.412	-0.273
Pb	0.436	0.534	0.238	-0.094	0.669	-0.115	0.103	-0.154	0.376	0.773	0.212	0	0.477	0.613	0.127	0.829	-0.004	0.075	0.607	0.127	0.086	0.993	0.95	-0.08	-0.174	0.188	0.02	-0.059	0.12	0.174	0.062	0.87	-0.334	0.203	0.068	-0.134	0.984	-0.099	-0.111	-0.401	-0.226	-0.117	-0.208	0.07	1	-0.312	-0.174	-0.078	0.391
Bi	-0.678	-0.145	-0.566	0.046	-0.483	-0.494	-0.51	0.341	-0.629	-0.464	-0.299	0.107	-0.348	-0.636	-0.124	-0.421	-0.34	-0.726	-0.267	0.65	-0.213	-0.284	-0.361	-0.237	0.267	-0.475	-0.366	0.438	-0.495	-0.338	-0.371	-0.476	0.297	0.058	-0.032	0.477	-0.298	-0.35	-0.196	-0.042	-0.008	-0.083	-0.537	0.648	-0.312	1	0.454	-0.38	-0.323
Th	-0.194	-0.181	-0.422	0.751	-0.119	-0.582	-0.356	-0.388	-0.474	-0.051	-0.258	0.79	-0.298	-0.276	0.592	-0.301	-0.143	-0.242	-0.381	0.089	-0.194	-0.127	-0.172	-0.383	0.791	-0.183	-0.424	0.97	-0.671	-0.481	-0.486	-0.185	0.058	-0.239	0.452	0.522	-0.156	0.014	0.12	0.037	-0.108	-0.606	-0.166	0.107	-0.174	0.454	1	-0.47	-0.076
U	0.343	0.384	0.767	-0.223	0.4	0.886	0.558	-0.26	0.557	0.043	0.327	-0.326	0.13	0.399	-0.05	0.17	0.055	0.213	0.006	-0.392	-0.052	-0.101	0.053	0.554	-0.188	0.273	0.622	-0.476	0.557	0.624	0.567	0.07	-0.293	-0.184	-0.162	-0.311	-0.074	-0.06	0.032	-0.124	-0.346	0.396	0.032	-0.412	-0.078	-0.38	-0.47	1	0.015
PAHs	0.464	0.373	0.512	-0.095	0.541	0.115	0.658	-0.275	0.271	0.482	0.485	-0.083	0.315	0.373	0.704	0.303	0.828	0.283	0.337	-0.194	0.809	0.394	0.368	0.513	-0.114	0.824	0.468	-0.06	0.447	0.496	0.569	0.503	0.104	0.182	0.453	0.246	0.409	0.685	0.247	-0.118	0.399	-0.052	0.328	-0.273	0.391	-0.323	-0.076	0.015	1
DTP	0.489	-0.141	0.201	0.646	0.232	0.103	0.032	-0.714	0.157	0.306	-0.094	0.666	0.066	-0.012	0.153	0.625	-0.035	0.355	-0.252	-0.437	-0.193	0.051	0.098	-0.115	0.556	0.103	-0.181	0.464	-0.253	-0.268	-0.223	0.185	-0.098	-0.193	0.344	-0.071	-0.008	0.089	0.078	0.28	-0.302	-0.597	0.112	-0.381	0.029	-0.313	0.446	0.043	-0.046
BOD	-0.296	0.296	0.073	0.041	0.072	-0.152	0.188	-0.071	0.021	0.014	0.369	0.033	0.277	0.192	-0.047	0.28	0.162	-0.529	0.034	0.312	0.193	-0.185	-0.105	0.4	0.579	0.183	0.334	0.348	0.081	0.209	0.302	-0.205	0.25	-0.034	0.289	0.339	-0.271	-0.233	0.338	-0.054	-0.054	0.271	-0.253	0.298	-0.251	0.534	0.399	0.126	0.001
pH	0.387	-0.028	0.273	0.374	0.334	0.021	0.029	-0.533	0.434	0.561	0.098	0.427	0.161	0.291	0.219	0.55	0.127	0.012	0.087	-0.087	0.119	0.339	0.348	0.048	0.347	0.253	-0.103	0.242	-0.06	-0.196	-0.077	0.498	0.169	0.191	0.416	-0.094	0.239	-0.021	0.281	0.387	-0.154	-0.297	0.231	-0.052	0.307	-0.233	0.151	-0.105	0.083
TDS	0.538	0.117	0.431	0.431	0.664	0.091	0.294	-0.663	0.581	0.744	0.229	0.408	0.153	0.166	0.662	0.612	0.377	0.448	0.082	-0.505	0.275	0.48	0.518	0.096	0.006	0.53	0.078	0.137	0.124	0.065	0.088	0.65	-0.039	0.204	0.589	-0.163	0.525	0.42	0.516	0.287	-0.048	-0.308	0.614	-0.535	0.498	-0.71	0.027	-0.034	0.487
Oil_Grease	0.208	-0.069	-0.048	-0.124	-0.019	-0.11	0.124	0.088	0.117	0.225	0.147	-0.068	-0.338	0.248	0.077	-0.051	-0.008	0.445	0.135	-0.179	-0.08	0.027	0.127	0.055	0.17	0.023	0.007	-0.115	0.121	-0.097	0.021	-0.087	0.077	0.096	-0.086	-0.471	-0.047	-0.166	-0.064	0.253	-0.063	-0.067	-0.14	-0.117	0.01	-0.228	-0.086	-0.1	-0.21
[truncated: 5 more columns]
