# Supplementary material for: Mineralogical and chemical characterization of Suez Bay surface sediments via multi-analytical techniques
Source: Sci Rep. 2025 Oct 28;15:37729. doi: 10.1038/s41598-025-22518-w (PMC12568952; doi:10.1038/s41598-025-22518-w)
Supplement: Supplementary file 3 — Supplementary Material 3 [file 41598_2025_22518_MOESM3_ESM.xlsx]

## Sheet: XRF data
Site	Na2O%	MgO%	Al2O3%	SiO2%	P2O5%	SO3%	K2O%	CaO%	TiO2%	Fe2O3%	SrO%	LOI%	Cl%	Sc(ppm)	V(ppm)	Cr(ppm)	Mn(ppm)	Co(ppm)	Ni(ppm)	Cu(ppm)	Zn(ppm)	Ga(ppm)	Ge(ppm)	As(ppm)	Se(ppm)	Br(ppm)	Rb(ppm)	Y(ppm)	Zr(ppm)	Nb(ppm)	Mo(ppm)	Ag(ppm)	Cd(ppm)	Sn(ppm)	Sb(ppm)	I(ppm)	Cs(ppm)	Ba(ppm)	La(ppm)	Ce(ppm)	Nd(ppm)	Sm(ppm)	Hf(ppm)	Ta(ppm)	W(ppm)	Pb(ppm)	Bi(ppm)	Th(ppm)	U(ppm)
1	0.683	3.48	1.77	66.5	0.100	0.415	0.339	12.3	0.237	1.53	0.04	11.7	0.807	9.40	7.60	8.60	127	22.9	16.1	5.10	26.7	1.70	0.600	0.50	ND	13.7	3.7	5.6	167	2.4	0.40	0.10	ND	ND	ND	5.4	7.4	82.6	0.70	3.2	0.40	6.1	5.0	ND	158	1.7	5.2	2.4	0.20
2	1.26	3.37	1.62	31.8	0.115	1.02	0.292	30.0	0.243	0.998	0.476	27.6	1.18	21.0	12.0	8.20	60.4	23.7	18.9	6.60	71.3	2.00	0.400	2.6	0.60	28.9	ND	2.2	104	1.0	0.70	0.90	1.6	3.30	ND	25	12	51.7	2.9	14.7	8.1	4.2	1.8	0.70	168	6.0	5.2	8.3	ND
3	1.07	2.26	1.49	14.0	0.098	0.908	0.226	40.1	1.55	0.818	0.887	37.2	0.855	25.8	13.6	10.7	48.3	18.8	13.1	8.80	32.1	1.30	ND	9.0	1.5	28.2	ND	ND	80.0	ND	1.6	0.30	ND	ND	ND	32.3	13.2	21.8	4.5	15.5	7.7	0.6	ND	ND	132	ND	7.1	21.8	ND
4	1.19	2.31	1.18	11.3	0.093	0.933	0.200	41.7	0.115	1.02	0.847	38.0	1.15	30.0	9.40	6.90	50.3	14.3	12.1	6.50	31.0	0.200	ND	10.2	0.20	28.2	ND	ND	43.2	ND	1.2	0.20	ND	ND	0.80	21.4	19.7	3.4	ND	10.9	ND	ND	ND	1.5	98.9	ND	3.4	19.8	ND
5	0.893	3.05	1.50	45.7	0.093	0.805	0.231	23.1	0.359	4.87	0.311	18.0	0.932	13.5	15.2	16.6	190	35.8	32.0	26.5	135	0.400	ND	2.2	ND	15.7	ND	3.0	105	1.5	3.0	0.40	0.50	4.40	ND	7.4	11	153	ND	ND	2.0	7.6	3.5	0.20	281	56.4	2.4	7.2	ND
6	0.81	3.60	2.05	40.8	0.128	0.840	0.153	26.2	0.127	1.08	0.192	22.8	1.09	16.2	8.40	130	67.9	0.800	6.00	6.10	32.4	0.300	0.2	1.5	ND	18	ND	3.0	43.7	0.20	1.1	ND	ND	ND	ND	7.9	1.6	61.7	0.60	ND	6.3	ND	0.3	1.5	4.9	4.6	ND	6.5	ND
7	1.15	3.69	1.75	13.3	0.107	0.918	0.254	39.0	0.280	1.03	0.633	36.8	1.13	23.4	15.2	80.9	69.7	1.00	6.70	5.70	39.4	ND	ND	5.9	ND	29.3	ND	1.5	109	ND	1.3	0.20	ND	ND	ND	27.2	7.8	14.8	19.7	18.7	6.3	6.6	1.0	2.6	5.2	ND	ND	15.5	ND
8	1.60	13.0	4.96	16.7	0.194	0.776	0.356	21.6	0.323	2.20	0.063	36.5	1.6	18.4	39.3	80.6	89.7	3.70	21.6	7.50	83.1	3.80	ND	0.7	ND	60.2	6.6	7.1	243	4.9	1.9	ND	ND	ND	ND	11	9.5	54.2	8.7	ND	ND	ND	2.8	0.60	7.9	8.5	0.20	2.9	2.2
9	1.45	5.62	5.86	20.8	0.218	1.42	0.592	23.8	0.488	3.64	0.23	33.8	1.71	24.6	184	80.5	137	4.50	86.6	10.4	94.3	5.30	ND	3.7	1.0	133	7.5	8.9	226	6.1	2.3	0.70	0.70	0.10	ND	37.3	11.7	55.9	33.1	33.1	8.3	14.3	3.1	4.6	14.8	10.3	ND	7.2	0.1
10	1.51	7.98	2.24	14.4	0.295	1.20	0.291	0.302	0.002	1.52	0.212	38.4	1.36	24.1	24.5	17.4	63.9	11.4	23.1	7.30	71.2	2.30	ND	ND	ND	45.8	2.5	4.4	118	2.1	2.4	0.50	1.0	ND	ND	25.2	7.9	91.8	ND	36	9.3	ND	3.7	4.7	70.2	8.00	ND	3.4	1.0
11	2.03	3.87	2.25	13.9	0.221	2.08	0.292	32.8	0.933	2.73	0.376	35.9	1.92	24.4	25.0	52.6	152	15.9	25.5	67.9	718	0.500	ND	ND	ND	54.1	0.40	3.1	129	1.0	5.0	ND	0.80	10.2	3.8	23.5	10.4	2194	7.2	5.3	ND	ND	ND	1.1	89.1	234	ND	6.4	ND
12	1.89	5.46	4.92	17.5	0.335	2.12	0.69	24.4	0.416	4.51	0.265	35.3	1.77	24.3	44.7	72.7	177	2.90	18.8	34.8	564	4.20	ND	9.5	ND	78.3	8.1	8.8	240	4.9	2.6	ND	ND	3.7	ND	27.1	ND	845	ND	26.6	4.4	ND	4.2	0.20	13.2	98.8	ND	7.8	1.0
13	1.04	10.5	1.93	12.0	0.230	0.973	0.251	31.5	0.191	1.04	0.186	39.1	0.981	22.0	15.5	53.8	61.2	0.20	7.70	6.30	66.5	1.80	ND	4.2	1.4	39.2	1.4	4.2	108	0.80	1.9	0.20	ND	ND	ND	20	3.3	34.2	12.2	7.4	9.2	3.3	1.2	2.7	5.4	9.3	0.80	3.8	0.70
Average	1.27	5.24	2.58	24.5	0.171	1.11	0.321	26.7	0.405	2.08	0.363	31.6	1.27	21.3	31.9	47.7	99.5	12.0	22.2	15.3	151	1.83	0.092	3.85	0.362	44.0	2.32	3.98	132	1.92	1.95	0.269	0.354	1.67	0.354	20.8	8.88	282	6.89	13.2	4.77	3.28	2.05	1.57	80.6	33.7	1.87	8.69	0.400
ND = non detectable

## Sheet: Enrichment factor calculations
Site	Na2O%	MgO%	Al2O3%	SiO2%	P2O5%	SO3%	K2O%	CaO%	TiO2%	Fe2O3%	SrO%	LOI%	Cl%	Sc(ppm)	V(ppm)	Cr(ppm)	Mn(ppm)	Co(ppm)	Ni(ppm)	Cu(ppm)	Zn(ppm)	Ga(ppm)	Ge(ppm)	As(ppm)	Se(ppm)	Br(ppm)	Rb(ppm)	Y(ppm)	Zr(ppm)	Nb(ppm)	Mo(ppm)	Ag(ppm)	Cd(ppm)	Sn(ppm)	Sb(ppm)	I(ppm)	Cs(ppm)	Ba(ppm)	La(ppm)	Ce(ppm)	Nd(ppm)	Sm(ppm)	Hf(ppm)	Ta(ppm)	W(ppm)	Pb(ppm)	Bi(ppm)	Th(ppm)	U(ppm)
Element' concentrations in the Continental Crust (Wedepohl 1995)	2.36	2.2	7.96	28.8	0.347	0.174	2.14	3.85	0.669	4.32	0.0394		0.0472	16	98	126	716	24	56	25	65	15	1.4	1.7	0.12	1	78	24	203	19	1.1	70	100	2.3	0.3	0.8	3.4	584	30	60	27	5.3	4.9	1.1	1	14.8	0.085	8.5	1.7
1	1.30151	7.11371	1	10.3841	1.29602	10.726	0.712403	14.3676	1.59317	1.59275	4.56566		76.8903	2.64209	0.348761	0.30695	0.797683	4.29105	1.29294	0.917424	1.8473	0.50968	1.92736	1.3227	#VALUE!	61.6113	0.213328	1.04934	3.69965	0.568064	1.63534	0.00642454	#VALUE!	#VALUE!	#VALUE!	30.3559	9.78797	0.636073	0.104934	0.239849	0.0666248	5.17599	4.58895	#VALUE!	710.554	0.516567	275.121	1.26979	0.529079
2	2.62335	7.52671	1	5.42541	1.62842	28.8037	0.670451	38.2876	1.78475	1.13513	59.362		122.84	6.44907	0.601663	0.319773	0.414498	4.85216	1.65833	1.29719	5.38982	0.655144	1.40388	7.51489	24.5679	142.002	#VALUE!	0.450412	2.5173	0.258609	3.12682	0.0631746	0.0786173	7.04992	#VALUE!	153.549	17.342	0.434986	0.474979	1.20383	1.47407	3.89378	1.80499	3.12682	825.481	1.99199	300.595	4.79797	#VALUE!
3	2.42214	5.48798	1	2.59694	1.50877	27.8781	0.564185	55.643	12.3775	1.01157	120.269		96.7723	8.61443	0.741378	0.45367	0.36038	4.18479	1.24971	1.88048	2.63827	0.462998	#VALUE!	28.2827	66.7785	150.652	#VALUE!	#VALUE!	2.10533	#VALUE!	7.77059	0.0228955	#VALUE!	#VALUE!	#VALUE!	215.695	20.7406	0.199421	0.801342	1.38009	1.52354	0.604787	#VALUE!	#VALUE!	705.181	#VALUE!	446.238	13.7014	#VALUE!
4	3.40147	7.08305	1	2.64677	1.80794	36.1712	0.630445	73.0645	1.15959	1.59275	145.017		164.357	12.6483	0.647043	0.369411	0.473899	4.01935	1.45757	1.7539	3.21721	0.0899435	#VALUE!	40.4746	11.2429	190.231	#VALUE!	#VALUE!	1.43555	#VALUE!	7.35901	0.0192736	#VALUE!	#VALUE!	17.9887	180.449	39.0857	0.0392733	#VALUE!	1.22548	#VALUE!	#VALUE!	#VALUE!	9.19877	667.156	#VALUE!	269.831	15.7137	#VALUE!
5	2.00799	7.35697	1	8.42065	1.42225	24.551	0.572822	31.84	2.84767	5.98228	41.8876		104.784	4.4775	0.823075	0.699132	1.40819	7.91578	3.03238	5.62507	11.0215	0.141511	#VALUE!	6.86745	#VALUE!	83.3147	#VALUE!	0.663333	2.74483	0.418947	14.4727	0.0303238	0.0265333	10.1519	#VALUE!	49.0867	17.1686	1.39027	#VALUE!	#VALUE!	0.393086	7.60956	3.79048	0.964848	1491.17	20.2227	149.835	4.49506	#VALUE!
6	1.3327	6.35388	1	5.50081	1.43232	18.7452	0.277611	26.4241	0.737118	0.970732	18.9219		89.6693	3.93146	0.332822	4.00619	0.368227	0.129431	0.416028	0.947434	1.93549	0.0776585	0.554704	3.42611	#VALUE!	69.8927	#VALUE!	0.485366	0.835881	0.0408729	3.88293	#VALUE!	#VALUE!	#VALUE!	#VALUE!	38.3439	1.82726	0.410234	0.0776585	#VALUE!	0.906016	#VALUE!	0.23773	5.2949	19.0263	1.20686	#VALUE!	2.9693	#VALUE!
7	2.21646	7.62919	1	2.10056	1.40259	23.9976	0.539877	46.0764	1.90374	1.0845	73.0773		108.896	6.65229	0.705493	2.92047	0.442787	0.189524	0.544204	1.03707	2.75713	#VALUE!	#VALUE!	15.7862	#VALUE!	133.273	#VALUE!	0.284286	2.44234	#VALUE!	5.37558	0.0129959	#VALUE!	#VALUE!	#VALUE!	154.651	10.435	0.115272	2.9869	1.41764	1.06133	5.66426	0.92828	10.7512	23.6526	#VALUE!	#VALUE!	8.29445	#VALUE!
8	1.08803	9.48314	1	0.930584	0.89723	7.15721	0.266973	9.00377	0.774832	0.817279	2.56611		54.4013	1.84556	0.643573	1.02659	0.201053	0.247413	0.619009	0.481452	2.05172	0.406559	#VALUE!	0.660816	#VALUE!	96.6113	0.135794	0.474765	1.92106	0.413879	2.77199	#VALUE!	#VALUE!	#VALUE!	#VALUE!	22.0665	4.48411	0.148942	0.465403	#VALUE!	#VALUE!	#VALUE!	0.917051	0.875367	12.6782	0.921698	3.77609	0.547533	2.07685
9	0.834587	3.47	1	0.981039	0.85338	11.0855	0.375771	8.39715	0.990853	1.14455	7.92952		49.2118	2.08848	2.55039	0.867842	0.25991	0.254693	2.10061	0.565078	1.97067	0.479954	#VALUE!	2.95643	11.3197	180.662	0.130612	0.503726	1.51226	0.436106	2.84021	0.0135836	0.00950853	0.0590592	#VALUE!	63.3336	4.67436	0.130021	1.49873	0.749363	0.41757	3.66501	0.859372	5.68042	20.1038	0.945346	#VALUE!	1.15061	0.0799036
10	2.27368	12.8898	1	1.77679	3.02105	24.5074	0.483219	0.278748	0.0106235	1.25033	19.1207		102.391	5.35257	0.888393	0.490731	0.317141	1.68795	1.46585	1.03764	3.89253	0.544881	#VALUE!	#VALUE!	#VALUE!	162.754	0.113897	0.651488	2.06562	0.392763	7.75325	0.0253827	0.0355357	#VALUE!	#VALUE!	111.937	8.25683	0.558592	#VALUE!	2.13214	1.22401	#VALUE!	2.68331	15.1834	249.461	1.92085	#VALUE!	1.42143	2.09034
11	3.04309	6.22327	1	1.70747	2.25317	42.2907	0.482725	30.14	4.93385	2.23568	33.7615		143.91	5.39511	0.902494	1.47688	0.751037	2.34378	1.61095	9.6086	39.0788	0.117926	#VALUE!	#VALUE!	#VALUE!	191.394	0.0181425	0.456963	2.24814	0.186199	16.0808	#VALUE!	0.0283022	15.6893	44.8119	103.922	10.8214	13.2909	0.849067	0.312504	#VALUE!	#VALUE!	#VALUE!	3.53778	315.216	55.9351	#VALUE!	2.66374	#VALUE!
12	1.29568	4.0153	1	0.983091	1.56194	19.7122	0.521655	10.2536	1.00604	1.68904	10.8817		60.6707	2.45716	0.737954	0.933495	0.399952	0.195495	0.543148	2.2521	14.0383	0.453008	#VALUE!	9.04113	#VALUE!	126.68	0.168011	0.593225	1.91277	0.417244	3.82409	#VALUE!	#VALUE!	2.60269	#VALUE!	54.8059	#VALUE!	2.34095	#VALUE!	0.717263	0.263656	#VALUE!	1.38676	0.294161	21.3561	10.8005	#VALUE!	1.48465	0.951698
13	1.81751	19.6844	1	1.71848	2.73372	23.0632	0.483744	33.7447	1.17751	0.9929	19.4703		85.7201	5.67098	0.652321	1.76103	0.352528	0.0343696	0.567098	1.03934	4.21953	0.494922	#VALUE!	10.1896	48.1174	161.675	0.0740268	0.721762	2.19424	0.173657	7.12388	0.0117839	#VALUE!	#VALUE!	#VALUE!	103.109	4.00305	0.241529	1.67724	0.50867	1.40533	2.56799	1.01005	10.1234	22.2715	2.59165	38.8174	1.84383	1.69826
Average	1.66029	7.34856	1	2.62462	1.52041	19.6819	0.462791	21.3966	1.86777	1.4855	28.4252		83.0147	4.10727	1.00429	1.168	0.428749	1.54264	1.22309	1.88819	7.16732	0.376403	0.202746	6.98723	9.30724	135.752	0.091767	0.511641	2.00619	0.311775	5.46934	0.0118563	0.0109219	2.24018	3.64062	80.2171	8.058	1.48981	0.708584	0.67876	0.545065	1.90938	1.29078	4.40352	248.673	7.02525	67.876	3.15424	0.725946
