# Supplementary material for: Mineralogical and chemical characterization of Suez Bay surface sediments via multi-analytical techniques
Source: Sci Rep. 2025 Oct 28;15:37729. doi: 10.1038/s41598-025-22518-w (PMC12568952; doi:10.1038/s41598-025-22518-w)
Supplement: Supplementary file 5 — Supplementary Material 5 [file 41598_2025_22518_MOESM5_ESM.zip]

Archive with 33 entries (32 files):
- FTIR raw data/
- FTIR raw data/1.jws
- FTIR raw data/1.txt
- FTIR raw data/1.xps
- FTIR raw data/10.CSV
- FTIR raw data/10.pdf
- FTIR raw data/11.CSV
- FTIR raw data/11.pdf
- FTIR raw data/12.CSV
- FTIR raw data/12.pdf
- FTIR raw data/13.CSV
- FTIR raw data/13.pdf
- FTIR raw data/2.jws
- FTIR raw data/2.txt
- FTIR raw data/2.xps
- FTIR raw data/3.jws
- FTIR raw data/3.txt
- FTIR raw data/3.xps
- FTIR raw data/4.jws
- FTIR raw data/4.txt
- FTIR raw data/4.xps
- FTIR raw data/5.jws
- FTIR raw data/5.txt
- FTIR raw data/5.xps
- FTIR raw data/6.jws
- FTIR raw data/6.txt
- FTIR raw data/6.xps
- FTIR raw data/7.CSV
- FTIR raw data/7.pdf
- FTIR raw data/8.CSV
- FTIR raw data/8.pdf
- FTIR raw data/9.CSV
- FTIR raw data/9.pdf
