# Supplementary material for: Mineralogical and chemical characterization of Suez Bay surface sediments via multi-analytical techniques
Source: Sci Rep. 2025 Oct 28;15:37729. doi: 10.1038/s41598-025-22518-w (PMC12568952; doi:10.1038/s41598-025-22518-w)
Supplement: Supplementary file 5 — Supplementary Material 5 [file 41598_2025_22518_MOESM5_ESM.zip › FTIR raw data/1.txt]

399.1927	7.44768
401.1211	7.72399
403.0496	8.00727
404.9781	8.2323
406.9065	8.35557
408.8350	8.42493
410.7635	8.48296
412.6919	8.4447
414.6204	8.14276
416.5489	7.52927
418.4773	6.8688
420.4058	6.55869
422.3343	6.61833
424.2627	6.70777
426.1912	6.59767
428.1197	6.29702
430.0481	5.91673
431.9766	5.57034
433.9051	5.35272
435.8335	5.31564
437.7620	5.41283
439.6905	5.5203
441.6189	5.51646
443.5474	5.31319
445.4759	4.89039
447.4043	4.35313
449.3328	3.89769
451.2613	3.68053
453.1897	3.69558
455.1182	3.77942
457.0467	3.76161
458.9751	3.59089
460.9036	3.32331
462.8321	3.06053
464.7605	2.92479
466.6890	2.99626
468.6175	3.24896
470.5459	3.58722
472.4744	3.88294
474.4029	4.01615
476.3313	3.97292
478.2598	3.8839
480.1883	3.9314
482.1167	4.2096
484.0452	4.65234
485.9737	5.07966
487.9021	5.33617
489.8306	5.40743
491.7591	5.4021
493.6875	5.44155
495.6160	5.58005
497.5445	5.79587
499.4729	6.02646
501.4014	6.21509
503.3299	6.33002
505.2583	6.35542
507.1868	6.30027
509.1153	6.22377
511.0437	6.21709
512.9722	6.33926
514.9007	6.5719
516.8292	6.83246
518.7576	7.04054
520.6861	7.18353
522.6146	7.31203
524.5430	7.48151
526.4715	7.70877
528.4000	7.97232
530.3284	8.24663
532.2569	8.5296
534.1854	8.83301
536.1138	9.1595
538.0423	9.50154
539.9708	9.86168
541.8992	10.2605
543.8277	10.7114
545.7562	11.1894
547.6846	11.6342
549.6131	11.9955
551.5416	12.2771
553.4700	12.5287
555.3985	12.7936
557.3270	13.0737
559.2554	13.3442
561.1839	13.5934
563.1124	13.8381
565.0408	14.0934
566.9693	14.3389
568.8978	14.53
570.8262	14.6495
572.7547	14.7359
574.6832	14.8462
576.6116	14.9954
578.5401	15.1415
580.4686	15.2327
582.3970	15.2664
584.3255	15.2917
586.2540	15.3549
588.1824	15.4561
590.1109	15.5574
592.0394	15.6274
593.9678	15.6726
595.8963	15.7163
597.8248	15.7599
599.7532	15.7816
601.6817	15.7708
603.6102	15.7532
605.5386	15.7689
607.4671	15.828
609.3956	15.8996
611.3240	15.946
613.2525	15.9637
615.1810	15.9865
617.1094	16.0445
619.0379	16.1266
620.9664	16.1925
622.8948	16.2168
624.8233	16.2149
626.7518	16.2199
628.6802	16.2427
630.6087	16.264
632.5372	16.2623
634.4656	16.242
636.3941	16.2272
638.3226	16.2289
640.2510	16.2288
642.1795	16.2014
644.1080	16.1495
646.0364	16.1107
647.9649	16.1227
649.8934	16.1825
651.8218	16.2456
653.7503	16.2682
655.6788	16.2476
657.6072	16.2108
659.5357	16.1745
661.4642	16.1355
663.3926	16.0911
665.3211	16.0511
667.2496	16.0304
669.1780	16.024
671.1065	15.9847
673.0350	15.8707
674.9634	15.6965
676.8919	15.5072
678.8204	15.3307
680.7488	15.1509
682.6773	14.9079
684.6058	14.5359
686.5342	14.0145
688.4627	13.3989
690.3912	12.8192
692.3196	12.4479
694.2481	12.4373
696.1766	12.8515
698.1050	13.627
700.0335	14.5694
701.9620	15.397
703.8904	15.8534
705.8189	15.846
707.7474	15.491
709.6758	15.0294
711.6043	14.6933
713.5328	14.6077
715.4612	14.7579
717.3897	15.0202
719.3182	15.2274
721.2466	15.2449
723.1751	15.0357
725.1036	14.6818
727.0320	14.3372
728.9605	14.1431
730.8890	14.1596
732.8174	14.3449
734.7459	14.5861
736.6744	14.7678
738.6028	14.8274
740.5313	14.7622
742.4598	14.6024
744.3882	14.3867
746.3167	14.151
748.2452	13.9198
750.1736	13.6957
752.1021	13.4556
754.0306	13.1676
755.9590	12.8173
757.8875	12.422
759.8160	12.0157
761.7444	11.6196
763.6729	11.2256
765.6014	10.8044
767.5298	10.3293
769.4583	9.79711
771.3868	9.23682
773.3152	8.70658
775.2437	8.28036
777.1722	8.02253
779.1006	7.95912
781.0291	8.06239
782.9576	8.25684
784.8860	8.44452
786.8145	8.54309
788.7430	8.51953
790.6714	8.39721
792.5999	8.2373
794.5284	8.11551
796.4568	8.10711
798.3853	8.27671
800.3138	8.66811
802.2422	9.2957
804.1707	10.14
806.0992	11.152
808.0276	12.2691
809.9561	13.4345
811.8846	14.6001
813.8130	15.7157
815.7415	16.7276
817.6700	17.6017
819.5984	18.3455
821.5269	18.9925
823.4554	19.5596
825.3839	20.0222
827.3123	20.3359
829.2408	20.4809
831.1693	20.4784
833.0977	20.3648
835.0262	20.1616
836.9547	19.8765
838.8831	19.527
840.8116	19.1454
842.7401	18.7527
844.6685	18.3316
846.5970	17.8373
848.5255	17.2442
850.4539	16.583
852.3824	15.9299
854.3109	15.3607
856.2393	14.9113
858.1678	14.5646
860.0963	14.2604
862.0247	13.9102
863.9532	13.4181
865.8817	12.7116
867.8101	11.7836
869.7386	10.7178
871.6671	9.66948
873.5955	8.80707
875.5240	8.25761
877.4525	8.08102
879.3809	8.2703
881.3094	8.76657
883.2379	9.47741
885.1663	10.2887
887.0948	11.0744
889.0233	11.7208
890.9517	12.1639
892.8802	12.4074
894.8087	12.5006
896.7371	12.4971
898.6656	12.4298
900.5941	12.3142
902.5225	12.1639
904.4510	11.9953
906.3795	11.8219
908.3079	11.6505
910.2364	11.4855
912.1649	11.3358
914.0933	11.2115
916.0218	11.1135
917.9503	11.0287
919.8787	10.9377
921.8072	10.8294
923.7357	10.7069
925.6641	10.5804
927.5926	10.4545
929.5211	10.3256
931.4495	10.189
933.3780	10.0463
935.3065	9.90302
937.2349	9.76187
939.1634	9.61969
941.0919	9.47326
943.0203	9.32544
944.9488	9.18318
946.8773	9.04912
948.8057	8.91682
950.7342	8.77579
952.6627	8.62121
954.5911	8.4578
956.5196	8.29381
958.4481	8.1326
960.3765	7.97058
962.3050	7.80245
964.2335	7.62669
966.1619	7.44522
968.0904	7.25974
970.0189	7.07063
971.9473	6.87962
973.8758	6.69156
975.8043	6.51154
977.7327	6.33984
979.6612	6.17088
981.5897	5.99793
983.5181	5.81948
985.4466	5.64087
987.3751	5.46996
989.3035	5.31109
991.2320	5.16306
993.1605	5.02158
995.0889	4.88289
997.0174	4.74514
998.9459	4.60793
1000.8743	4.47221
1002.8028	4.34081
1004.7313	4.218
1006.6597	4.10686
1008.5882	4.00665
1010.5167	3.91283
1012.4451	3.82028
1014.3736	3.72712
1016.3021	3.63567
1018.2305	3.54954
1020.1590	3.46958
1022.0875	3.39264
1024.0160	3.3142
1025.9445	3.23224
1027.8729	3.14856
1029.8014	3.06746
1031.7299	2.99338
1033.6583	2.92936
1035.5868	2.87624
1037.5153	2.83255
1039.4437	2.79486
1041.3722	2.75897
1043.3007	2.72172
1045.2291	2.68289
1047.1576	2.64566
1049.0861	2.61439
1051.0145	2.59089
1052.9430	2.57254
1054.8715	2.55423
1056.7999	2.53213
1058.7284	2.50586
1060.6569	2.47765
1062.5853	2.44992
1064.5138	2.4235
1066.4423	2.39728
1068.3707	2.36911
1070.2992	2.33668
1072.2277	2.29828
1074.1561	2.25378
1076.0846	2.20659
1078.0131	2.16476
1079.9415	2.1384
1081.8700	2.13393
1083.7985	2.14961
1085.7269	2.17637
1087.6554	2.2035
1089.5839	2.22539
1091.5123	2.24428
1093.4408	2.26765
1095.3693	2.30265
1097.2977	2.35173
1099.2262	2.41198
1101.1547	2.47745
1103.0831	2.54198
1105.0116	2.60127
1106.9401	2.65445
1108.8685	2.70498
1110.7970	2.75911
1112.7255	2.82207
1114.6539	2.89489
1116.5824	2.97425
1118.5109	3.05499
1120.4393	3.13319
1122.3678	3.20786
1124.2963	3.28059
1126.2247	3.35409
1128.1532	3.43039
1130.0817	3.50909
1132.0101	3.58642
1133.9386	3.65648
1135.8671	3.7146
1137.7955	3.76111
1139.7240	3.80189
1141.6525	3.84465
1143.5809	3.89386
1145.5094	3.94901
1147.4379	4.00693
1149.3663	4.06488
1151.2948	4.12028
1153.2233	4.16821
1155.1517	4.20116
1157.0802	4.21338
1159.0087	4.20613
1160.9371	4.18835
1162.8656	4.17182
1164.7941	4.16513
1166.7225	4.17109
1168.6510	4.18881
1170.5795	4.21714
1172.5079	4.25541
1174.4364	4.30134
1176.3649	4.35004
1178.2933	4.3962
1180.2218	4.43769
1182.1503	4.47676
1184.0787	4.51805
1186.0072	4.56552
1187.9357	4.62095
1189.8641	4.68435
1191.7926	4.75441
1193.7211	4.8282
1195.6495	4.90148
1197.5780	4.9711
1199.5065	5.05807
1201.4349	5.1242
1203.3634	5.19822
1205.2919	5.28086
1207.2203	5.36708
1209.1488	5.45057
1211.0773	5.52888
1213.0057	5.60408
1214.9342	5.6791
1216.8627	5.75428
1218.7911	5.82911
1220.7196	5.90388
1222.6481	5.97971
1224.5765	6.0556
1226.5050	6.12651
1228.4335	6.18655
1230.3619	6.23485
1232.2904	6.27755
1234.2189	6.32257
1236.1473	6.37245
1238.0758	6.42262
1240.0043	6.46682
1241.9327	6.50355
1243.8612	6.53655
1245.7897	6.5699
1247.7181	6.60421
1249.6466	6.63829
1251.5751	6.67308
1253.5035	6.71148
1255.4320	6.75363
1257.3605	6.79329
1259.2889	6.82133
1261.2174	6.83429
1263.1459	6.83883
1265.0743	6.84579
1267.0028	6.86017
1268.9313	6.87749
1270.8597	6.88946
1272.7882	6.89218
1274.7167	6.88837
1276.6451	6.88274
1278.5736	6.8777
1280.5021	6.87384
1282.4305	6.87279
1284.3590	6.87698
1286.2875	6.88569
1288.2159	6.89267
1290.1444	6.89024
1292.0729	6.87686
1294.0013	6.85949
1295.9298	6.84719
1297.8583	6.84253
1299.7867	6.83997
1301.7152	6.83235
1303.6437	6.8176
1305.5721	6.79986
1307.5006	6.78252
1309.4291	6.76473
1311.3575	6.74398
1313.2860	6.72087
1315.2145	6.69921
1317.1429	6.68014
1319.0714	6.6578
1320.9999	6.62388
1322.9283	6.57715
1324.8568	6.52625
1326.7853	6.48215
1328.7137	6.44882
1330.6422	6.42131
1332.5707	6.39138
1334.4991	6.35466
1336.4276	6.31102
1338.3561	6.26084
1340.2845	6.20134
1342.2130	6.13035
1344.1415	6.0526
1346.0699	5.97667
1347.9984	5.90718
1349.9269	5.8413
1351.8553	5.77223
1353.7838	5.69714
1355.7123	5.62095
1357.6407	5.55026
1359.5692	5.48483
1361.4977	5.41543
1363.4261	5.33171
1365.3546	5.23308
1367.2831	5.12729
1369.2115	5.02014
1371.1400	4.90985
1373.0685	4.78871
1374.9969	4.65022
1376.9254	4.49549
1378.8539	4.33117
1380.7823	4.16617
1382.7108	4.01381
1384.6393	3.89195
1386.5677	3.81316
1388.4962	3.77146
1390.4247	3.74341
1392.3531	3.70142
1394.2816	3.62743
1396.2101	3.52245
1398.1385	3.40239
1400.0670	3.28158
1401.9955	3.16564
1403.9240	3.05612
1405.8524	2.95481
1407.7809	2.8641
1409.7094	2.78358
1411.6378	2.70829
1413.5663	2.63251
1415.4948	2.55595
1417.4232	2.48659
1419.3517	2.435
1421.2802	2.4021
1423.2086	2.37691
1425.1371	2.34904
1427.0656	2.31686
1428.9940	2.28521
1430.9225	2.26143
1432.8510	2.25288
1434.7794	2.26302
1436.7079	2.28585
1438.6364	2.30723
1440.5648	2.316
1442.4933	2.31223
1444.4218	2.3043
1446.3502	2.30151
1448.2787	2.31046
1450.2072	2.33576
1452.1356	2.38055
1454.0641	2.44252
1455.9926	2.50824
1457.9210	2.55629
1459.8495	2.57485
1461.7780	2.57501
1463.7064	2.57868
1465.6349	2.60113
1467.5634	2.64585
1469.4918	2.70633
1471.4203	2.77012
1473.3488	2.8255
1475.2772	2.86676
1477.2057	2.89619
1479.1342	2.92264
1481.0626	2.95567
1482.9911	3.0023
1484.9196	3.06678
1486.8480	3.14736
1488.7765	3.23151
1490.7050	3.30456
1492.6334	3.36795
1494.5619	3.43685
1496.4904	3.5215
1498.4188	3.61797
1500.3473	3.71523
1502.2758	3.80776
1504.2042	3.90402
1506.1327	4.02671
1508.0612	4.17884
1509.9896	4.31322
1511.9181	4.40212
1513.8466	4.46741
1515.7750	4.54063
1517.7035	4.64551
1519.6320	4.78794
1521.5604	4.93766
1523.4889	5.05927
1525.4174	5.1561
1527.3458	5.24641
1529.2743	5.33946
1531.2028	5.43228
1533.1312	5.52058
1535.0597	5.6127
1536.9882	5.73761
1538.9166	5.94119
1540.8451	6.21886
1542.7736	6.45146
1544.7020	6.57265
1546.6305	6.63577
1548.5590	6.69795
1550.4874	6.78241
1552.4159	6.893
1554.3444	7.03394
1556.2728	7.22139
1558.2013	7.44267
1560.1298	7.60546
1562.0582	7.65517
1563.9867	7.6388
1565.9152	7.61907
1567.8436	7.62991
1569.7721	7.6746
1571.7006	7.73169
1573.6290	7.77398
1575.5575	7.79524
1577.4860	7.80811
1579.4144	7.81828
1581.3429	7.81618
1583.2714	7.791
1585.1998	7.74383
1587.1283	7.68625
1589.0568	7.63002
1590.9852	7.57654
1592.9137	7.51544
1594.8422	7.43646
1596.7706	7.338
1598.6991	7.22085
1600.6276	7.08026
1602.5560	6.90883
1604.4845	6.70865
1606.4130	6.4965
1608.3414	6.29148
1610.2699	6.10113
1612.1984	5.92212
1614.1268	5.75183
1616.0553	5.60369
1617.9838	5.51506
1619.9122	5.52637
1621.8407	5.63757
1623.7692	5.79422
1625.6976	5.92579
1627.6261	5.99055
1629.5546	5.98259
1631.4830	5.91815
1633.4115	5.83261
1635.3400	5.77876
1637.2684	5.79773
1639.1969	5.88857
1641.1254	6.02468
1643.0538	6.1845
1644.9823	6.35935
1646.9108	6.55307
1648.8392	6.78702
1650.7677	7.08288
1652.6962	7.39702
1654.6246	7.63894
1656.5531	7.78072
1658.4816	7.85593
1660.4100	7.91
1662.3385	7.98087
1664.2670	8.09464
1666.1954	8.26107
1668.1239	8.46639
1670.0524	8.6745
1671.9808	8.85115
1673.9093	8.98202
1675.8378	9.06961
1677.7662	9.13351
1679.6947	9.2118
1681.6232	9.35456
1683.5516	9.58678
1685.4801	9.84204
1687.4086	10.012
1689.3370	10.0796
1691.2655	10.0976
1693.1940	10.1237
1695.1224	10.2087
1697.0509	10.3911
1698.9794	10.6513
1700.9078	10.8908
1702.8363	11.0345
1704.7648	11.0984
1706.6932	11.124
1708.6217	11.1361
1710.5502	11.1533
1712.4786	11.2017
1714.4071	11.3127
1716.3356	11.4907
1718.2640	11.6653
1720.1925	11.7523
1722.1210	11.7605
1724.0494	11.744
1725.9779	11.7401
1727.9064	11.7632
1729.8348	11.8143
1731.7633	11.8868
1733.6918	11.9654
1735.6202	12.0261
1737.5487	12.0522
1739.4772	12.0482
1741.4056	12.0336
1743.3341	12.0327
1745.2626	12.0678
1747.1910	12.1481
1749.1195	12.2523
1751.0480	12.3406
1752.9764	12.3964
1754.9049	12.4349
1756.8334	12.4755
1758.7618	12.5228
1760.6903	12.5653
1762.6188	12.5891
1764.5472	12.5912
1766.4757	12.579
1768.4042	12.5646
1770.3326	12.5594
1772.2611	12.5658
1774.1896	12.5762
1776.1180	12.5814
1778.0465	12.5738
1779.9750	12.5475
1781.9034	12.4998
1783.8319	12.4313
1785.7604	12.3431
1787.6888	12.2351
1789.6173	12.1102
1791.5458	11.9843
1793.4742	11.8893
1795.4027	11.8538
1797.3312	11.8818
1799.2596	11.9566
1801.1881	12.0568
1803.1166	12.1647
1805.0450	12.2678
1806.9735	12.3583
1808.9020	12.4326
1810.8304	12.4905
1812.7589	12.5342
1814.6874	12.5666
1816.6158	12.591
1818.5443	12.6114
1820.4728	12.6333
1822.4012	12.665
1824.3297	12.7154
1826.2582	12.7885
1828.1866	12.8777
1830.1151	12.9671
1832.0436	13.0415
1833.9720	13.0931
1835.9005	13.1215
1837.8290	13.132
1839.7574	13.1333
1841.6859	13.1362
1843.6144	13.149
1845.5428	13.1686
1847.4713	13.1824
1849.3998	13.18
1851.3282	13.1585
1853.2567	13.1193
1855.1852	13.0657
1857.1136	13.0003
1859.0421	12.9245
1860.9706	12.8418
1862.8990	12.7619
1864.8275	12.7003
1866.7560	12.6714
1868.6844	12.6754
1870.6129	12.6936
1872.5414	12.7056
1874.4698	12.7056
1876.3983	12.6999
1878.3268	12.6961
1880.2552	12.6967
1882.1837	12.6988
1884.1122	12.7003
1886.0406	12.7039
1887.9691	12.7152
1889.8976	12.7372
1891.8260	12.7675
1893.7545	12.802
1895.6830	12.8384
1897.6115	12.8768
1899.5399	12.9158
1901.4684	12.9523
1903.3969	12.9847
1905.3253	13.0153
1907.2538	13.049
1909.1823	13.0876
1911.1107	13.1269
1913.0392	13.161
1914.9677	13.188
1916.8961	13.2122
1918.8246	13.2389
1920.7531	13.2686
1922.6815	13.2955
1924.6100	13.315
1926.5385	13.3273
1928.4669	13.3355
1930.3954	13.3402
1932.3239	13.3372
1934.2523	13.3222
1936.1808	13.2964
1938.1093	13.2687
1940.0377	13.2503
1941.9662	13.2471
1943.8947	13.2551
1945.8231	13.2646
1947.7516	13.2681
1949.6801	13.2639
1951.6085	13.2538
1953.5370	13.2403
1955.4655	13.2249
1957.3939	13.2083
1959.3224	13.1911
1961.2509	13.1727
1963.1793	13.1516
1965.1078	13.1269
1967.0363	13.0999
1968.9647	13.0738
1970.8932	13.0513
1972.8217	13.0323
1974.7501	13.0151
1976.6786	12.997
1978.6071	12.9766
1980.5355	12.9524
1982.4640	12.9227
1984.3925	12.8872
1986.3209	12.8489
1988.2494	12.8135
1990.1779	12.7862
1992.1063	12.7669
1994.0348	12.7499
1995.9633	12.7287
1997.8917	12.7015
1999.8202	12.6717
2001.7487	12.6446
2003.6771	12.6226
2005.6056	12.6048
2007.5341	12.5885
2009.4625	12.5728
2011.3910	12.5589
2013.3195	12.5482
2015.2479	12.5416
2017.1764	12.5388
2019.1049	12.539
2021.0333	12.5414
2022.9618	12.5438
2024.8903	12.5442
2026.8187	12.542
2028.7472	12.5396
2030.6757	12.5411
2032.6041	12.5495
2034.5326	12.565
2036.4611	12.585
2038.3895	12.6071
2040.3180	12.6298
2042.2465	12.6523
2044.1749	12.6732
2046.1034	12.691
2048.0320	12.7057
2049.9604	12.7187
2051.8889	12.7313
2053.8174	12.7429
2055.7458	12.7507
2057.6743	12.7527
2059.6028	12.7501
2061.5313	12.7476
2063.4597	12.749
2065.3882	12.7545
2067.3167	12.7611
2069.2451	12.7652
2071.1736	12.7659
2073.1021	12.7645
2075.0305	12.7624
2076.9590	12.76
2078.8875	12.7574
2080.8159	12.7551
2082.7444	12.7543
2084.6729	12.7552
2086.6013	12.7564
2088.5298	12.7562
2090.4583	12.7542
2092.3867	12.7523
2094.3152	12.7525
2096.2437	12.7552
2098.1721	12.7585
2100.1006	12.7606
2102.0291	12.7601
2103.9575	12.7576
2105.8860	12.7535
2107.8145	12.7489
2109.7429	12.745
2111.6714	12.7431
2113.5999	12.744
2115.5283	12.7462
2117.4568	12.7467
2119.3853	12.7433
2121.3137	12.7362
2123.2422	12.7283
2125.1707	12.7222
2127.0991	12.7189
2129.0276	12.7172
2130.9561	12.7161
2132.8845	12.7154
2134.8130	12.7155
2136.7415	12.7162
2138.6699	12.717
2140.5984	12.7179
2142.5269	12.7202
2144.4553	12.7254
2146.3838	12.7335
2148.3123	12.7423
2150.2407	12.7494
2152.1692	12.7544
2154.0977	12.7588
2156.0261	12.7647
2157.9546	12.7723
2159.8831	12.7801
2161.8115	12.7867
2163.7400	12.7914
2165.6685	12.7947
2167.5969	12.7969
2169.5254	12.7982
2171.4539	12.799
2173.3823	12.8009
2175.3108	12.8048
2177.2393	12.8102
2179.1677	12.8148
2181.0962	12.8162
2183.0247	12.814
2184.9531	12.8104
2186.8816	12.8078
2188.8101	12.8072
2190.7385	12.8079
2192.6670	12.8086
2194.5955	12.8087
2196.5239	12.808
2198.4524	12.8063
2200.3809	12.803
2202.3093	12.7983
2204.2378	12.7934
2206.1663	12.7896
2208.0947	12.7868
2210.0232	12.7833
2211.9517	12.7773
2213.8801	12.7686
2215.8086	12.759
2217.7371	12.7501
2219.6655	12.7425
2221.5940	12.7353
2223.5225	12.7277
2225.4509	12.7199
2227.3794	12.7126
2229.3079	12.7057
2231.2363	12.6984
2233.1648	12.6902
2235.0933	12.6819
2237.0217	12.6747
2238.9502	12.6689
2240.8787	12.6636
2242.8071	12.6572
2244.7356	12.6499
2246.6641	12.6428
2248.5925	12.637
2250.5210	12.6323
2252.4495	12.6275
2254.3779	12.6217
2256.3064	12.6154
2258.2349	12.6096
2260.1633	12.6049
2262.0918	12.6008
2264.0203	12.5966
2265.9487	12.5925
2267.8772	12.5893
2269.8057	12.5873
2271.7341	12.5854
2273.6626	12.5825
2275.5911	12.5782
2277.5195	12.5729
2279.4480	12.567
2281.3765	12.5596
2283.3049	12.5496
2285.2334	12.5366
2287.1619	12.5212
2289.0903	12.5048
2291.0188	12.4883
2292.9473	12.4718
2294.8757	12.4552
2296.8042	12.4387
2298.7327	12.4222
2300.6611	12.4044
2302.5896	12.3831
2304.5181	12.3573
2306.4465	12.329
2308.3750	12.302
2310.3035	12.2792
2312.2319	12.2587
2314.1604	12.2353
2316.0889	12.206
2318.0173	12.1724
2319.9458	12.1401
2321.8743	12.1135
2323.8027	12.0921
2325.7312	12.0731
2327.6597	12.0573
2329.5881	12.0484
2331.5166	12.0457
2333.4451	12.0401
2335.3735	12.0258
2337.3020	12.0151
2339.2305	12.0336
2341.1589	12.0894
2343.0874	12.147
2345.0159	12.1623
2346.9443	12.1259
2348.8728	12.0507
2350.8013	11.951
2352.7297	11.8409
2354.6582	11.7429
2356.5867	11.6943
2358.5151	11.7237
2360.4436	11.813
2362.3721	11.9128
2364.3005	11.9924
2366.2290	12.0524
2368.1575	12.1001
2370.0859	12.1447
2372.0144	12.1912
2373.9429	12.2348
2375.8713	12.266
2377.7998	12.2791
2379.7283	12.2755
2381.6567	12.2608
2383.5852	12.2409
2385.5137	12.2199
2387.4421	12.2003
2389.3706	12.1838
2391.2991	12.1707
2393.2275	12.1605
2395.1560	12.1512
2397.0845	12.1405
2399.0129	12.1273
2400.9414	12.1128
2402.8699	12.0991
2404.7983	12.0872
2406.7268	12.0767
2408.6553	12.0662
2410.5837	12.0551
2412.5122	12.0433
2414.4407	12.0313
2416.3691	12.0191
2418.2976	12.0061
2420.2261	11.9922
2422.1545	11.9782
2424.0830	11.965
2426.0115	11.9529
2427.9399	11.9411
2429.8684	11.9291
2431.7969	11.9173
2433.7253	11.9064
2435.6538	11.897
2437.5823	11.888
2439.5107	11.8777
2441.4392	11.8651
2443.3677	11.8502
2445.2961	11.8344
2447.2246	11.8185
2449.1531	11.803
2451.0815	11.7879
2453.0100	11.7733
2454.9385	11.7587
2456.8669	11.7437
2458.7954	11.7271
2460.7239	11.7087
2462.6523	11.689
2464.5808	11.6689
2466.5093	11.6487
2468.4377	11.6277
2470.3662	11.6041
2472.2947	11.5771
2474.2231	11.547
2476.1516	11.5149
2478.0801	11.4819
2480.0085	11.4483
2481.9370	11.4136
2483.8655	11.3769
2485.7939	11.337
2487.7224	11.2927
2489.6509	11.2427
2491.5793	11.1866
2493.5078	11.1248
2495.4363	11.0584
2497.3647	10.9886
2499.2932	10.9167
2501.2217	10.8438
2503.1501	10.7715
2505.0786	10.7019
2507.0071	10.6371
2508.9355	10.5789
2510.8640	10.5283
2512.7925	10.486
2514.7209	10.4524
2516.6494	10.428
2518.5779	10.4136
2520.5063	10.4099
2522.4348	10.4173
2524.3633	10.4354
2526.2917	10.4624
2528.2202	10.4955
2530.1487	10.5312
2532.0771	10.5661
2534.0056	10.5977
2535.9341	10.6244
2537.8625	10.6458
2539.7910	10.6617
2541.7195	10.6726
2543.6479	10.68
2545.5764	10.6857
2547.5049	10.6919
2549.4333	10.6995
2551.3618	10.7085
2553.2903	10.7185
2555.2188	10.7292
2557.1472	10.7404
2559.0757	10.7514
2561.0042	10.7609
2562.9326	10.7671
2564.8611	10.7692
2566.7896	10.7674
2568.7180	10.7632
2570.6465	10.7583
2572.5750	10.7535
2574.5034	10.749
2576.4319	10.7447
2578.3604	10.7403
2580.2888	10.7361
2582.2173	10.732
2584.1458	10.7284
2586.0742	10.7258
2588.0027	10.7246
2589.9312	10.7247
2591.8596	10.7255
2593.7881	10.7257
2595.7166	10.7242
2597.6450	10.7207
2599.5735	10.7157
2601.5020	10.7099
2603.4304	10.7038
2605.3589	10.6972
2607.2874	10.6898
2609.2158	10.6813
2611.1443	10.6715
2613.0728	10.6606
2615.0012	10.649
2616.9297	10.6373
2618.8582	10.626
2620.7866	10.6156
2622.7151	10.6064
2624.6436	10.5986
2626.5720	10.5924
2628.5005	10.5884
2630.4290	10.5867
2632.3574	10.5872
2634.2859	10.5892
2636.2144	10.5917
2638.1428	10.5935
2640.0713	10.5939
2641.9998	10.5924
2643.9282	10.589
2645.8567	10.5843
2647.7852	10.579
2649.7136	10.5739
2651.6421	10.5691
2653.5706	10.5641
2655.4990	10.5583
2657.4275	10.5513
2659.3560	10.5436
2661.2844	10.5357
2663.2129	10.5277
2665.1414	10.5195
2667.0698	10.5105
2668.9983	10.5006
2670.9268	10.4901
2672.8552	10.4792
2674.7837	10.4678
2676.7122	10.4561
2678.6406	10.4444
2680.5691	10.4332
2682.4976	10.4224
2684.4260	10.4115
2686.3545	10.3996
2688.2830	10.3863
2690.2114	10.3723
2692.1399	10.3586
2694.0684	10.3462
2695.9968	10.3349
2697.9253	10.3238
2699.8538	10.3122
2701.7822	10.2999
2703.7107	10.2871
2705.6392	10.2738
2707.5676	10.2602
2709.4961	10.2464
2711.4246	10.233
2713.3530	10.2206
2715.2815	10.2093
2717.2100	10.1979
2719.1384	10.1854
2721.0669	10.1709
2722.9954	10.1551
2724.9238	10.1394
2726.8523	10.125
2728.7808	10.112
2730.7092	10.1
2732.6377	10.0879
2734.5662	10.0754
2736.4946	10.0625
2738.4231	10.0495
2740.3516	10.0369
2742.2800	10.0248
2744.2085	10.0131
2746.1370	10.0013
2748.0654	9.98877
2749.9939	9.97523
2751.9224	9.96082
2753.8508	9.94631
2755.7793	9.93246
2757.7078	9.91948
2759.6362	9.90686
2761.5647	9.89374
2763.4932	9.87956
2765.4216	9.86439
2767.3501	9.8488
2769.2786	9.83349
2771.2070	9.81886
2773.1355	9.80491
2775.0640	9.79122
2776.9924	9.77708
2778.9209	9.76173
2780.8494	9.74484
2782.7778	9.72675
2784.7063	9.70845
2786.6348	9.69089
2788.5632	9.67436
2790.4917	9.65835
2792.4202	9.64195
2794.3486	9.62462
2796.2771	9.60644
2798.2056	9.5879
2800.1340	9.56946
2802.0625	9.55123
2803.9910	9.53301
2805.9194	9.51457
2807.8479	9.49573
2809.7764	9.47642
2811.7048	9.45669
2813.6333	9.43673
2815.5618	9.41674
2817.4902	9.39669
2819.4187	9.37597
2821.3472	9.35353
2823.2756	9.32831
2825.2041	9.29979
2827.1326	9.26808
2829.0610	9.2336
2830.9895	9.19648
2832.9180	9.15614
2834.8464	9.11106
2836.7749	9.05863
2838.7034	8.99541
2840.6318	8.91825
2842.5603	8.82657
2844.4888	8.72461
2846.4172	8.62218
2848.3457	8.53239
2850.2742	8.46708
2852.2026	8.4321
2854.1311	8.42539
2856.0596	8.43864
2857.9880	8.46129
2859.9165	8.48398
2861.8450	8.50022
2863.7734	8.50652
2865.7019	8.50213
2867.6304	8.4889
2869.5588	8.47093
2871.4873	8.45331
2873.4158	8.4402
2875.3442	8.43317
2877.2727	8.43086
2879.2012	8.43005
2881.1296	8.42716
2883.0581	8.4194
2884.9866	8.40524
2886.9150	8.3844
2888.8435	8.3577
2890.7720	8.32676
2892.7004	8.29351
2894.6289	8.25963
2896.5574	8.22612
2898.4858	8.19323
2900.4143	8.16041
2902.3428	8.12625
2904.2712	8.08828
2906.1997	8.04319
2908.1282	7.98785
2910.0566	7.92093
2911.9851	7.8443
2913.9136	7.76345
2915.8420	7.68644
2917.7705	7.62172
2919.6990	7.57589
2921.6274	7.55222
2923.5559	7.55042
2925.4844	7.56736
2927.4128	7.5985
2929.3413	7.63928
2931.2698	7.68571
2933.1982	7.73437
2935.1267	7.78194
2937.0552	7.82522
2938.9836	7.86139
2940.9121	7.88842
2942.8406	7.90531
2944.7690	7.91202
2946.6975	7.90959
2948.6260	7.90012
2950.5544	7.88667
2952.4829	7.87277
2954.4114	7.86153
2956.3398	7.85494
2958.2683	7.85337
2960.1968	7.8557
2962.1252	7.85982
2964.0537	7.86333
2965.9822	7.86431
2967.9106	7.86182
2969.8391	7.85599
2971.7676	7.84767
2973.6960	7.83796
2975.6245	7.82793
2977.5530	7.8187
2979.4814	7.81149
2981.4099	7.80746
2983.3384	7.8073
2985.2668	7.81079
2987.1953	7.8168
2989.1238	7.82366
2991.0522	7.82966
2992.9807	7.83344
2994.9092	7.83407
2996.8376	7.83116
2998.7661	7.82477
3000.6946	7.81534
3002.6230	7.80327
3004.5515	7.78874
3006.4800	7.77186
3008.4084	7.75314
3010.3369	7.73376
3012.2654	7.7152
3014.1938	7.69851
3016.1223	7.68377
3018.0508	7.6703
3019.9792	7.65727
3021.9077	7.64431
3023.8362	7.63142
3025.7646	7.61871
3027.6931	7.60613
3029.6216	7.59349
3031.5500	7.58043
3033.4785	7.56631
3035.4070	7.55011
3037.3354	7.53091
3039.2639	7.50857
3041.1924	7.48425
3043.1208	7.46002
3045.0493	7.43768
3046.9778	7.4176
3048.9063	7.3986
3050.8347	7.37877
3052.7632	7.35667
3054.6917	7.3319
3056.6201	7.30497
3058.5486	7.27686
3060.4771	7.24873
3062.4055	7.22159
3064.3340	7.19596
3066.2625	7.17151
3068.1909	7.14715
3070.1194	7.12166
3072.0479	7.09451
3073.9763	7.06612
3075.9048	7.03741
3077.8333	7.00905
3079.7617	6.98108
3081.6902	6.95309
3083.6187	6.92461
3085.5471	6.89537
3087.4756	6.86537
3089.4041	6.83485
3091.3325	6.80433
3093.2610	6.77454
3095.1895	6.74587
3097.1179	6.71795
3099.0464	6.68959
3100.9749	6.65959
3102.9033	6.62762
3104.8318	6.59448
3106.7603	6.56139
3108.6887	6.52913
3110.6172	6.49767
3112.5457	6.46653
3114.4741	6.43535
3116.4026	6.40395
3118.3311	6.37213
3120.2595	6.33955
3122.1880	6.30593
3124.1165	6.27148
3126.0449	6.23665
3127.9734	6.20164
3129.9019	6.16607
3131.8303	6.12933
3133.7588	6.09138
3135.6873	6.05319
3137.6157	6.01603
3139.5442	5.98041
3141.4727	5.94559
3143.4011	5.9102
3145.3296	5.8733
3147.2581	5.835
3149.1865	5.79602
3151.1150	5.75692
3153.0435	5.71765
3154.9719	5.67788
3156.9004	5.63738
3158.8289	5.59618
3160.7573	5.5543
3162.6858	5.51169
3164.6143	5.46847
3166.5427	5.42523
3168.4712	5.38558
3170.3997	5.34438
3172.3281	5.30378
3174.2566	5.26257
3176.1851	5.21984
3178.1135	5.17565
3180.0420	5.1309
3181.9705	5.08651
3183.8989	5.04275
3185.8274	4.99925
3187.7559	4.95539
3189.6843	4.91071
3191.6128	4.86497
3193.5413	4.81815
3195.4697	4.77067
3197.3982	4.72341
3199.3267	4.67728
3201.2551	4.63236
3203.1836	4.58753
3205.1121	4.54101
3207.0405	4.49161
3208.9690	4.4396
3210.8975	4.38649
3212.8259	4.33372
3214.7544	4.28152
3216.6829	4.22875
3218.6113	4.1739
3220.5398	4.11626
3222.4683	4.05649
3224.3967	3.99653
3226.3252	3.93907
3228.2537	3.8869
3230.1821	3.84209
3232.1106	3.80519
3234.0391	3.77518
3235.9675	3.75056
3237.8960	3.73071
3239.8245	3.71613
3241.7529	3.70716
3243.6814	3.70219
3245.6099	3.69757
3247.5383	3.68962
3249.4668	3.67687
3251.3953	3.6604
3253.3237	3.64229
3255.2522	3.62378
3257.1807	3.60505
3259.1091	3.58622
3261.0376	3.56808
3262.9661	3.5514
3264.8945	3.53566
3266.8230	3.51878
3268.7515	3.49868
3270.6799	3.47509
3272.6084	3.4499
3274.5369	3.42548
3276.4653	3.40267
3278.3938	3.38032
3280.3223	3.35672
3282.2507	3.33122
3284.1792	3.30475
3286.1077	3.27889
3288.0361	3.25491
3289.9646	3.2332
3291.8931	3.21304
3293.8215	3.19255
3295.7500	3.16909
3297.6785	3.14065
3299.6069	3.10738
3301.5354	3.07204
3303.4639	3.03838
3305.3923	3.00864
3307.3208	2.982
3309.2493	2.95542
3311.1777	2.92606
3313.1062	2.89313
3315.0347	2.85775
3316.9631	2.82149
3318.8916	2.78536
3320.8201	2.74989
3322.7485	2.71549
3324.6770	2.68205
3326.6055	2.64844
3328.5339	2.61291
3330.4624	2.57469
3332.3909	2.53505
3334.3193	2.49645
3336.2478	2.46019
3338.1763	2.42503
3340.1047	2.38854
3342.0332	2.34992
3343.9617	2.31102
3345.8901	2.27465
3347.8186	2.24171
3349.7471	2.21041
3351.6755	2.17834
3353.6040	2.14485
3355.5325	2.11111
3357.4609	2.07811
3359.3894	2.04502
3361.3179	2.0104
3363.2463	1.97477
3365.1748	1.94124
3367.1033	1.9129
3369.0317	1.88968
3370.9602	1.86844
3372.8887	1.84613
3374.8171	1.82237
3376.7456	1.7989
3378.6741	1.77668
3380.6025	1.75441
3382.5310	1.73043
3384.4595	1.70534
3386.3879	1.68194
3388.3164	1.66213
3390.2449	1.64428
3392.1733	1.62461
3394.1018	1.6015
3396.0303	1.57745
3397.9587	1.55638
3399.8872	1.53914
3401.8157	1.5227
3403.7441	1.50384
3405.6726	1.48311
3407.6011	1.46471
3409.5295	1.45221
3411.4580	1.44526
3413.3865	1.44091
3415.3149	1.43744
3417.2434	1.43582
3419.1719	1.43746
3421.1003	1.4411
3423.0288	1.44318
3424.9573	1.44212
3426.8857	1.44103
3428.8142	1.44485
3430.7427	1.45485
3432.6711	1.4668
3434.5996	1.47515
3436.5281	1.4784
3438.4565	1.47957
3440.3850	1.48209
3442.3135	1.48551
3444.2419	1.48607
3446.1704	1.48131
3448.0989	1.47334
3450.0273	1.46667
3451.9558	1.46318
3453.8843	1.46094
3455.8127	1.45752
3457.7412	1.45348
3459.6697	1.45186
3461.5981	1.45433
3463.5266	1.45852
3465.4551	1.46049
3467.3835	1.45922
3469.3120	1.45739
3471.2405	1.45817
3473.1689	1.46194
3475.0974	1.46682
3477.0259	1.47172
3478.9543	1.47788
3480.8828	1.48683
3482.8113	1.49725
3484.7397	1.50599
3486.6682	1.51239
3488.5967	1.51992
3490.5251	1.533
3492.4536	1.55203
3494.3821	1.57216
3496.3105	1.58801
3498.2390	1.59909
3500.1675	1.61009
3502.0959	1.62592
3504.0244	1.64679
3505.9529	1.66901
3507.8813	1.6898
3509.8098	1.70976
3511.7383	1.73007
3513.6667	1.74872
3515.5952	1.7623
3517.5237	1.77147
3519.4521	1.78218
3521.3806	1.80079
3523.3091	1.82693
3525.2375	1.85145
3527.1660	1.86482
3529.0945	1.86674
3531.0229	1.86547
3532.9514	1.86851
3534.8799	1.87546
3536.8083	1.88069
3538.7368	1.88132
3540.6653	1.88108
3542.5938	1.88652
3544.5222	1.89917
3546.4507	1.91332
3548.3792	1.92422
3550.3076	1.93473
3552.2361	1.95203
3554.1646	1.97872
3556.0930	2.0081
3558.0215	2.0309
3559.9500	2.04563
3561.8784	2.06221
3563.8069	2.09607
3565.7354	2.15169
3567.6638	2.21213
3569.5923	2.25774
3571.5208	2.28601
3573.4492	2.30614
3575.3777	2.32608
3577.3062	2.34743
3579.2346	2.36975
3581.1631	2.39692
3583.0916	2.43662
3585.0200	2.49175
3586.9485	2.55191
3588.8770	2.60057
3590.8054	2.63396
3592.7339	2.66477
3594.6624	2.70758
3596.5908	2.76406
3598.5193	2.82181
3600.4478	2.86844
3602.3762	2.9035
3604.3047	2.93572
3606.2332	2.97233
3608.1616	3.0123
3610.0901	3.05057
3612.0186	3.08754
3613.9470	3.13017
3615.8755	3.18181
3617.8040	3.2335
3619.7324	3.27241
3621.6609	3.29908
3623.5894	3.33024
3625.5178	3.38763
3627.4463	3.48096
3629.3748	3.59216
3631.3032	3.68746
3633.2317	3.75275
3635.1602	3.79722
3637.0886	3.83161
3639.0171	3.85912
3640.9456	3.88098
3642.8740	3.90484
3644.8025	3.9489
3646.7310	4.03342
3648.6594	4.15184
3650.5879	4.25814
3652.5164	4.3225
3654.4448	4.36224
3656.3733	4.40271
3658.3018	4.45
3660.2302	4.49471
3662.1587	4.52655
3664.0872	4.545
3666.0156	4.56021
3667.9441	4.58763
3669.8726	4.64057
3671.8010	4.72015
3673.7295	4.81014
3675.6580	4.88967
3677.5864	4.94524
3679.5149	4.97014
3681.4434	4.96487
3683.3718	4.93887
3685.3003	4.91178
3687.2288	4.91025
3689.1572	4.94597
3691.0857	4.9921
3693.0142	5.0169
3694.9426	5.01987
3696.8711	5.01885
3698.7996	5.03069
3700.7280	5.05841
3702.6565	5.09067
3704.5850	5.12016
3706.5134	5.15552
3708.4419	5.2102
3710.3704	5.28181
3712.2988	5.34072
3714.2273	5.36069
3716.1558	5.3507
3718.0842	5.33627
3720.0127	5.33717
3721.9412	5.35814
3723.8696	5.38387
3725.7981	5.394
3727.7266	5.38563
3729.6550	5.37169
3731.5835	5.37059
3733.5120	5.39265
3735.4404	5.42263
3737.3689	5.4388
3739.2974	5.44027
3741.2258	5.43423
3743.1543	5.42665
3745.0828	5.42498
3747.0112	5.43786
3748.9397	5.46792
3750.8682	5.50589
3752.7966	5.53571
3754.7251	5.54633
3756.6536	5.53846
3758.5820	5.52088
3760.5105	5.50289
3762.4390	5.49082
3764.3674	5.48819
3766.2959	5.49607
3768.2244	5.51181
3770.1528	5.52794
3772.0813	5.53537
3774.0098	5.52934
3775.9382	5.51291
3777.8667	5.49588
3779.7952	5.48975
3781.7236	5.49943
3783.6521	5.51785
3785.5806	5.53082
3787.5090	5.52827
3789.4375	5.50972
3791.3660	5.48069
3793.2944	5.44825
3795.2229	5.4208
3797.1514	5.41058
3799.0798	5.43072
3801.0083	5.47865
3802.9368	5.52573
3804.8652	5.5434
3806.7937	5.52805
3808.7222	5.49225
3810.6506	5.4502
3812.5791	5.41414
3814.5076	5.39669
3816.4360	5.40964
3818.3645	5.45042
3820.2930	5.49114
3822.2214	5.50437
3824.1499	5.48881
3826.0784	5.45684
3828.0068	5.42093
3829.9353	5.39182
3831.8638	5.37861
3833.7922	5.38605
3835.7207	5.40957
3837.6492	5.43581
3839.5776	5.45215
3841.5061	5.45214
3843.4346	5.43584
3845.3630	5.4073
3847.2915	5.37376
3849.2200	5.34834
3851.1484	5.34897
3853.0769	5.37971
3855.0054	5.41118
3856.9338	5.4159
3858.8623	5.39649
3860.7908	5.36742
3862.7192	5.34284
3864.6477	5.33356
3866.5762	5.34172
3868.5046	5.35763
3870.4331	5.36878
3872.3616	5.37028
3874.2900	5.36336
3876.2185	5.3505
3878.1470	5.33485
3880.0754	5.32161
3882.0039	5.31654
3883.9324	5.32087
3885.8608	5.32848
3887.7893	5.33069
3889.7178	5.3233
3891.6462	5.30788
3893.5747	5.28811
3895.5032	5.26748
3897.4316	5.25048
3899.3601	5.24403
3901.2886	5.25374
3903.2170	5.27462
3905.1455	5.29095
3907.0740	5.29098
3909.0024	5.27399
3910.9309	5.24625
3912.8594	5.21736
3914.7878	5.197
3916.7163	5.18953
3918.6448	5.19093
3920.5732	5.19398
3922.5017	5.19482
3924.4302	5.19313
3926.3586	5.18932
3928.2871	5.18304
3930.2156	5.17436
3932.1440	5.16578
3934.0725	5.16091
3936.0010	5.16078
3937.9294	5.16269
3939.8579	5.1631
3941.7864	5.16121
3943.7148	5.15954
3945.6433	5.16085
3947.5718	5.16503
3949.5002	5.16987
3951.4287	5.17392
3953.3572	5.17746
3955.2856	5.18061
3957.2141	5.18175
3959.1426	5.17842
3961.0710	5.17036
3962.9995	5.16123
3964.9280	5.15612
3966.8564	5.15709
3968.7849	5.16143
3970.7134	5.16432
3972.6418	5.16326
3974.5703	5.15961
3976.4988	5.15615
3978.4272	5.15407
3980.3557	5.15256
3982.2842	5.15075
3984.2126	5.14892
3986.1411	5.14779
3988.0696	5.1472
3989.9980	5.14631
3991.9265	5.14509
3993.8550	5.14499
3995.7834	5.14735
3997.7119	5.15113
3999.6404	5.15303
4001.5688	5.15975
