# Supplementary material for: Mineralogical and chemical characterization of Suez Bay surface sediments via multi-analytical techniques
Source: Sci Rep. 2025 Oct 28;15:37729. doi: 10.1038/s41598-025-22518-w (PMC12568952; doi:10.1038/s41598-025-22518-w)
Supplement: Supplementary file 5 — Supplementary Material 5 [file 41598_2025_22518_MOESM5_ESM.zip › FTIR raw data/10.CSV]

3.991926e+002	9.228111e+001
4.011211e+002	9.451646e+001
4.030496e+002	9.641872e+001
4.049780e+002	9.679279e+001
4.069065e+002	9.656080e+001
4.088350e+002	9.598195e+001
4.107634e+002	9.533331e+001
4.126919e+002	9.454666e+001
4.146204e+002	9.383283e+001
4.165488e+002	9.336088e+001
4.184773e+002	9.306776e+001
4.204058e+002	9.293582e+001
4.223342e+002	9.293597e+001
4.242627e+002	9.304816e+001
4.261912e+002	9.321693e+001
4.281196e+002	9.340678e+001
4.300481e+002	9.361098e+001
4.319766e+002	9.382010e+001
4.339050e+002	9.402800e+001
4.358335e+002	9.422726e+001
4.377620e+002	9.441241e+001
4.396904e+002	9.457363e+001
4.416189e+002	9.469649e+001
4.435474e+002	9.476532e+001
4.454758e+002	9.476305e+001
4.474043e+002	9.467422e+001
4.493328e+002	9.448976e+001
4.512612e+002	9.420879e+001
4.531897e+002	9.383922e+001
4.551182e+002	9.339838e+001
4.570466e+002	9.291261e+001
4.589751e+002	9.241656e+001
4.609036e+002	9.195130e+001
4.628320e+002	9.156071e+001
4.647605e+002	9.128651e+001
4.666890e+002	9.116246e+001
4.686174e+002	9.120969e+001
4.705459e+002	9.143448e+001
4.724744e+002	9.182690e+001
4.744028e+002	9.236089e+001
4.763313e+002	9.299710e+001
4.782598e+002	9.368817e+001
4.801882e+002	9.438445e+001
4.821167e+002	9.504026e+001
4.840452e+002	9.561884e+001
4.859736e+002	9.609574e+001
4.879021e+002	9.646066e+001
4.898306e+002	9.671557e+001
4.917590e+002	9.687108e+001
4.936875e+002	9.694319e+001
4.956160e+002	9.694959e+001
4.975444e+002	9.690675e+001
4.994729e+002	9.682807e+001
5.014014e+002	9.672316e+001
5.033298e+002	9.659770e+001
5.052583e+002	9.645429e+001
5.071868e+002	9.629309e+001
5.091152e+002	9.611366e+001
5.110437e+002	9.591656e+001
5.129722e+002	9.570311e+001
5.149006e+002	9.547542e+001
5.168291e+002	9.523721e+001
5.187576e+002	9.499404e+001
5.206860e+002	9.475302e+001
5.226145e+002	9.452207e+001
5.245430e+002	9.430933e+001
5.264714e+002	9.412282e+001
5.283999e+002	9.397015e+001
5.303284e+002	9.385806e+001
5.322568e+002	9.379224e+001
5.341853e+002	9.377686e+001
5.361138e+002	9.381355e+001
5.380422e+002	9.390137e+001
5.399707e+002	9.403702e+001
5.418992e+002	9.421500e+001
5.438276e+002	9.442766e+001
5.457561e+002	9.466569e+001
5.476846e+002	9.491915e+001
5.496130e+002	9.517876e+001
5.515415e+002	9.543697e+001
5.534700e+002	9.568832e+001
5.553984e+002	9.592946e+001
5.573269e+002	9.615891e+001
5.592554e+002	9.637651e+001
5.611838e+002	9.658295e+001
5.631123e+002	9.677908e+001
5.650408e+002	9.696528e+001
5.669692e+002	9.714111e+001
5.688977e+002	9.730564e+001
5.708262e+002	9.745789e+001
5.727546e+002	9.759753e+001
5.746831e+002	9.772511e+001
5.766116e+002	9.784141e+001
5.785400e+002	9.794718e+001
5.804685e+002	9.804285e+001
5.823970e+002	9.812816e+001
5.843254e+002	9.820200e+001
5.862539e+002	9.826257e+001
5.881824e+002	9.830746e+001
5.901108e+002	9.833450e+001
5.920393e+002	9.834258e+001
5.939678e+002	9.833250e+001
5.958962e+002	9.830742e+001
5.978247e+002	9.827229e+001
5.997532e+002	9.823292e+001
6.016816e+002	9.819511e+001
6.036101e+002	9.816383e+001
6.055386e+002	9.814243e+001
6.074670e+002	9.813215e+001
6.093955e+002	9.813181e+001
6.113240e+002	9.813784e+001
6.132524e+002	9.814503e+001
6.151809e+002	9.814765e+001
6.171094e+002	9.814035e+001
6.190378e+002	9.811887e+001
6.209663e+002	9.808025e+001
6.228948e+002	9.802306e+001
6.248232e+002	9.794740e+001
6.267517e+002	9.785483e+001
6.286802e+002	9.774792e+001
6.306086e+002	9.762971e+001
6.325371e+002	9.750291e+001
6.344656e+002	9.736959e+001
6.363940e+002	9.723126e+001
6.383225e+002	9.708897e+001
6.402510e+002	9.694332e+001
6.421794e+002	9.679444e+001
6.441079e+002	9.664220e+001
6.460364e+002	9.648649e+001
6.479648e+002	9.653880e+001
6.498933e+002	9.658773e+001
6.518218e+002	9.663381e+001
6.537502e+002	9.667763e+001
6.556787e+002	9.671970e+001
6.576072e+002	9.676041e+001
6.595356e+002	9.680016e+001
6.614641e+002	9.683923e+001
6.633926e+002	9.687782e+001
6.653210e+002	9.691568e+001
6.672495e+002	9.695229e+001
6.691780e+002	9.698656e+001
6.711064e+002	9.701642e+001
6.730349e+002	9.703869e+001
6.749634e+002	9.704987e+001
6.768918e+002	9.704693e+001
6.788203e+002	9.702798e+001
6.807488e+002	9.699275e+001
6.826772e+002	9.694305e+001
6.846057e+002	9.688275e+001
6.865342e+002	9.681703e+001
6.884626e+002	9.675099e+001
6.903911e+002	9.668825e+001
6.923196e+002	9.662865e+001
6.942480e+002	9.656708e+001
6.961765e+002	9.649493e+001
6.981050e+002	9.640335e+001
7.000334e+002	9.628638e+001
7.019619e+002	9.614317e+001
7.038904e+002	9.597916e+001
7.058188e+002	9.580647e+001
7.077473e+002	9.564244e+001
7.096758e+002	9.550660e+001
7.116042e+002	9.541709e+001
7.135327e+002	9.538725e+001
7.154612e+002	9.542255e+001
7.173896e+002	9.552061e+001
7.193181e+002	9.567461e+001
7.212466e+002	9.587680e+001
7.231750e+002	9.612080e+001
7.251035e+002	9.640218e+001
7.270320e+002	9.671809e+001
7.289604e+002	9.706590e+001
7.308889e+002	9.744087e+001
7.328174e+002	9.783386e+001
7.347458e+002	9.823045e+001
7.366743e+002	9.861136e+001
7.386028e+002	9.895452e+001
7.405313e+002	9.923930e+001
7.424597e+002	9.945132e+001
7.443882e+002	9.958513e+001
7.463167e+002	9.964454e+001
7.482451e+002	9.964113e+001
7.501736e+002	9.959141e+001
7.521021e+002	9.951319e+001
7.540305e+002	9.942210e+001
7.559590e+002	9.932934e+001
7.578875e+002	9.924092e+001
7.598159e+002	9.915817e+001
7.617444e+002	9.907912e+001
7.636729e+002	9.900057e+001
7.656013e+002	9.891987e+001
7.675298e+002	9.883589e+001
7.694583e+002	9.874920e+001
7.713867e+002	9.866168e+001
7.733152e+002	9.857587e+001
7.752437e+002	9.849402e+001
7.771721e+002	9.841737e+001
7.791006e+002	9.834588e+001
7.810291e+002	9.827839e+001
7.829575e+002	9.821324e+001
7.848860e+002	9.814902e+001
7.868145e+002	9.808538e+001
7.887429e+002	9.802354e+001
7.906714e+002	9.796638e+001
7.925999e+002	9.802636e+001
7.945283e+002	9.809969e+001
7.964568e+002	9.819061e+001
7.983853e+002	9.830196e+001
8.003137e+002	9.843430e+001
8.022422e+002	9.858552e+001
8.041707e+002	9.875092e+001
8.060991e+002	9.892407e+001
8.080276e+002	9.909789e+001
8.099561e+002	9.926550e+001
8.118845e+002	9.942020e+001
8.138130e+002	9.955538e+001
8.157415e+002	9.966495e+001
8.176699e+002	9.974455e+001
8.195984e+002	9.979240e+001
8.215269e+002	9.980959e+001
8.234553e+002	9.979894e+001
8.253838e+002	9.976364e+001
8.273123e+002	9.970541e+001
8.292407e+002	9.962229e+001
8.311692e+002	9.950626e+001
8.330977e+002	9.933987e+001
8.350261e+002	9.909444e+001
8.369546e+002	9.873397e+001
8.388831e+002	9.822488e+001
8.408115e+002	9.754803e+001
8.427400e+002	9.670825e+001
8.446685e+002	9.573862e+001
8.465969e+002	9.469810e+001
8.485254e+002	9.366350e+001
8.504539e+002	9.271696e+001
8.523823e+002	9.193047e+001
8.543108e+002	9.135058e+001
8.562393e+002	9.098656e+001
8.581677e+002	9.080722e+001
8.600962e+002	9.075037e+001
8.620247e+002	9.074046e+001
8.639531e+002	9.070866e+001
8.658816e+002	9.061057e+001
8.678101e+002	9.043812e+001
8.697385e+002	9.022239e+001
8.716670e+002	9.002693e+001
8.735955e+002	8.993247e+001
8.755239e+002	9.001665e+001
8.774524e+002	9.033455e+001
8.793809e+002	9.090477e+001
8.813093e+002	9.170519e+001
8.832378e+002	9.267807e+001
8.851663e+002	9.374091e+001
8.870947e+002	9.480015e+001
8.890232e+002	9.576625e+001
8.909517e+002	9.656755e+001
8.928801e+002	9.715977e+001
8.948085e+002	9.752938e+001
8.967370e+002	9.769041e+001
8.986655e+002	9.767677e+001
9.005939e+002	9.753345e+001
9.025224e+002	9.730861e+001
9.044509e+002	9.704798e+001
9.063793e+002	9.679150e+001
9.083078e+002	9.657077e+001
9.102363e+002	9.640785e+001
9.121647e+002	9.631493e+001
9.140932e+002	9.629487e+001
9.160217e+002	9.634193e+001
9.179501e+002	9.644333e+001
9.198786e+002	9.658128e+001
9.218071e+002	9.673572e+001
9.237355e+002	9.688719e+001
9.256640e+002	9.701950e+001
9.275925e+002	9.712137e+001
9.295209e+002	9.718725e+001
9.314494e+002	9.721677e+001
9.333779e+002	9.721342e+001
9.353063e+002	9.718271e+001
9.372348e+002	9.713017e+001
9.391633e+002	9.705984e+001
9.410917e+002	9.697342e+001
9.430202e+002	9.687008e+001
9.449487e+002	9.674700e+001
9.468771e+002	9.660017e+001
9.488056e+002	9.642523e+001
9.507341e+002	9.621840e+001
9.526625e+002	9.597694e+001
9.545910e+002	9.569938e+001
9.565195e+002	9.538544e+001
9.584479e+002	9.503564e+001
9.603764e+002	9.465110e+001
9.623049e+002	9.423309e+001
9.642333e+002	9.378311e+001
9.661618e+002	9.330283e+001
9.680903e+002	9.279430e+001
9.700187e+002	9.226007e+001
9.719472e+002	9.170319e+001
9.738757e+002	9.112700e+001
9.758041e+002	9.053483e+001
9.777326e+002	8.992949e+001
9.796611e+002	8.931281e+001
9.815895e+002	8.868537e+001
9.835180e+002	8.804650e+001
9.854465e+002	8.739487e+001
9.873749e+002	8.672916e+001
9.893034e+002	8.604947e+001
9.912319e+002	8.535837e+001
9.931603e+002	8.466202e+001
9.950888e+002	8.397041e+001
9.970173e+002	8.329710e+001
9.989457e+002	8.265771e+001
1.000874e+003	8.206791e+001
1.002803e+003	8.154104e+001
1.004731e+003	8.108572e+001
1.006660e+003	8.070419e+001
1.008588e+003	8.039134e+001
1.010517e+003	8.013522e+001
1.012445e+003	7.991881e+001
1.014373e+003	7.972285e+001
1.016302e+003	7.952945e+001
1.018230e+003	7.932559e+001
1.020159e+003	7.910579e+001
1.022087e+003	7.887332e+001
1.024016e+003	7.863995e+001
1.025944e+003	7.842401e+001
1.027873e+003	7.824753e+001
1.029801e+003	7.813254e+001
1.031730e+003	7.809784e+001
1.033658e+003	7.815635e+001
1.035587e+003	7.831377e+001
1.037515e+003	7.856846e+001
1.039444e+003	7.891237e+001
1.041372e+003	7.933280e+001
1.043301e+003	7.981438e+001
1.045229e+003	8.034113e+001
1.047157e+003	8.089819e+001
1.049086e+003	8.147282e+001
1.051014e+003	8.205481e+001
1.052943e+003	8.263615e+001
1.054871e+003	8.321022e+001
1.056800e+003	8.377110e+001
1.058728e+003	8.431292e+001
1.060657e+003	8.482948e+001
1.062585e+003	8.531413e+001
1.064514e+003	8.576017e+001
1.066442e+003	8.616193e+001
1.068371e+003	8.651588e+001
1.070299e+003	8.682163e+001
1.072228e+003	8.708234e+001
1.074156e+003	8.730439e+001
1.076084e+003	8.749658e+001
1.078013e+003	8.766901e+001
1.079941e+003	8.783154e+001
1.081870e+003	8.799249e+001
1.083798e+003	8.815714e+001
1.085727e+003	8.832692e+001
1.087655e+003	8.849966e+001
1.089584e+003	8.867091e+001
1.091512e+003	8.883528e+001
1.093441e+003	8.898783e+001
1.095369e+003	8.912512e+001
1.097298e+003	8.924599e+001
1.099226e+003	8.935206e+001
1.101155e+003	8.944780e+001
1.103083e+003	8.954012e+001
1.105011e+003	8.963748e+001
1.106940e+003	8.974879e+001
1.108868e+003	8.988242e+001
1.110797e+003	9.004570e+001
1.112725e+003	9.024435e+001
1.114654e+003	9.048188e+001
1.116582e+003	9.075903e+001
1.118511e+003	9.107346e+001
1.120439e+003	9.141982e+001
1.122368e+003	9.179022e+001
1.124296e+003	9.217506e+001
1.126225e+003	9.256385e+001
1.128153e+003	9.294622e+001
1.130082e+003	9.331281e+001
1.132010e+003	9.365619e+001
1.133938e+003	9.397134e+001
1.135867e+003	9.425583e+001
1.137795e+003	9.450947e+001
1.139724e+003	9.473383e+001
1.141652e+003	9.493163e+001
1.143581e+003	9.510600e+001
1.145509e+003	9.526019e+001
1.147438e+003	9.539709e+001
1.149366e+003	9.551942e+001
1.151295e+003	9.562965e+001
1.153223e+003	9.573035e+001
1.155152e+003	9.582440e+001
1.157080e+003	9.591508e+001
1.159009e+003	9.600597e+001
1.160937e+003	9.610078e+001
1.162865e+003	9.620293e+001
1.164794e+003	9.631512e+001
1.166722e+003	9.643916e+001
1.168651e+003	9.657556e+001
1.170579e+003	9.672363e+001
1.172508e+003	9.688158e+001
1.174436e+003	9.704684e+001
1.176365e+003	9.721654e+001
1.178293e+003	9.738776e+001
1.180222e+003	9.755783e+001
1.182150e+003	9.772447e+001
1.184079e+003	9.788580e+001
1.186007e+003	9.804040e+001
1.187936e+003	9.818724e+001
1.189864e+003	9.832564e+001
1.191792e+003	9.845509e+001
1.193721e+003	9.857532e+001
1.195649e+003	9.868610e+001
1.197578e+003	9.878735e+001
1.199506e+003	9.887905e+001
1.201435e+003	9.896128e+001
1.203363e+003	9.903412e+001
1.205292e+003	9.909774e+001
1.207220e+003	9.915237e+001
1.209149e+003	9.919840e+001
1.211077e+003	9.923632e+001
1.213006e+003	9.926682e+001
1.214934e+003	9.929068e+001
1.216863e+003	9.930869e+001
1.218791e+003	9.932161e+001
1.220719e+003	9.933013e+001
1.222648e+003	9.933482e+001
1.224576e+003	9.933606e+001
1.226505e+003	9.933413e+001
1.228433e+003	9.932932e+001
1.230362e+003	9.932182e+001
1.232290e+003	9.931180e+001
1.234219e+003	9.929939e+001
1.236147e+003	9.928464e+001
1.238076e+003	9.926746e+001
1.240004e+003	9.924776e+001
1.241933e+003	9.922528e+001
1.243861e+003	9.919983e+001
1.245790e+003	9.917113e+001
1.247718e+003	9.913916e+001
1.249646e+003	9.910411e+001
1.251575e+003	9.906644e+001
1.253503e+003	9.902677e+001
1.255432e+003	9.898579e+001
1.257360e+003	9.894405e+001
1.259289e+003	9.890193e+001
1.261217e+003	9.885963e+001
1.263146e+003	9.881697e+001
1.265074e+003	9.877374e+001
1.267003e+003	9.872958e+001
1.268931e+003	9.868424e+001
1.270860e+003	9.863773e+001
1.272788e+003	9.859025e+001
1.274717e+003	9.854217e+001
1.276645e+003	9.849378e+001
1.278573e+003	9.844521e+001
1.280502e+003	9.839616e+001
1.282430e+003	9.834594e+001
1.284359e+003	9.829348e+001
1.286287e+003	9.823756e+001
1.288216e+003	9.817696e+001
1.290144e+003	9.811086e+001
1.292073e+003	9.803889e+001
1.294001e+003	9.796139e+001
1.295930e+003	9.787908e+001
1.297858e+003	9.779321e+001
1.299787e+003	9.770511e+001
1.301715e+003	9.761578e+001
1.303644e+003	9.752553e+001
1.305572e+003	9.743376e+001
1.307500e+003	9.733921e+001
1.309429e+003	9.724010e+001
1.311357e+003	9.713470e+001
1.313286e+003	9.702155e+001
1.315214e+003	9.690000e+001
1.317143e+003	9.677043e+001
1.319071e+003	9.663461e+001
1.321000e+003	9.649546e+001
1.322928e+003	9.635633e+001
1.324857e+003	9.621987e+001
1.326785e+003	9.608745e+001
1.328714e+003	9.595873e+001
1.330642e+003	9.583180e+001
1.332571e+003	9.570346e+001
1.334499e+003	9.556976e+001
1.336427e+003	9.542665e+001
1.338356e+003	9.527083e+001
1.340284e+003	9.510051e+001
1.342213e+003	9.491623e+001
1.344141e+003	9.472034e+001
1.346070e+003	9.451581e+001
1.347998e+003	9.430538e+001
1.349927e+003	9.409105e+001
1.351855e+003	9.387358e+001
1.353784e+003	9.365254e+001
1.355712e+003	9.342625e+001
1.357641e+003	9.319181e+001
1.359569e+003	9.294556e+001
1.361498e+003	9.268402e+001
1.363426e+003	9.240459e+001
1.365354e+003	9.210631e+001
1.367283e+003	9.178976e+001
1.369211e+003	9.145686e+001
1.371140e+003	9.111072e+001
1.373068e+003	9.075546e+001
1.374997e+003	9.039600e+001
1.376925e+003	9.003741e+001
1.378854e+003	8.968377e+001
1.380782e+003	8.933687e+001
1.382711e+003	8.899584e+001
1.384639e+003	8.865704e+001
1.386568e+003	8.831443e+001
1.388496e+003	8.796026e+001
1.390424e+003	8.758598e+001
1.392353e+003	8.718336e+001
1.394281e+003	8.674571e+001
1.396210e+003	8.626900e+001
1.398138e+003	8.575283e+001
1.400067e+003	8.520015e+001
1.401995e+003	8.461629e+001
1.403924e+003	8.400810e+001
1.405852e+003	8.338365e+001
1.407781e+003	8.275169e+001
1.409709e+003	8.212142e+001
1.411638e+003	8.150209e+001
1.413566e+003	8.090313e+001
1.415495e+003	8.033394e+001
1.417423e+003	7.980348e+001
1.419351e+003	7.931962e+001
1.421280e+003	7.888853e+001
1.423208e+003	7.851317e+001
1.425137e+003	7.819234e+001
1.427065e+003	7.792072e+001
1.428994e+003	7.768938e+001
1.430922e+003	7.748679e+001
1.432851e+003	7.730032e+001
1.434779e+003	7.711811e+001
1.436708e+003	7.693102e+001
1.438636e+003	7.673392e+001
1.440565e+003	7.652563e+001
1.442493e+003	7.630843e+001
1.444422e+003	7.608693e+001
1.446350e+003	7.586646e+001
1.448278e+003	7.565146e+001
1.450207e+003	7.544457e+001
1.452135e+003	7.524585e+001
1.454064e+003	7.505307e+001
1.455992e+003	7.486259e+001
1.457921e+003	7.467059e+001
1.459849e+003	7.447456e+001
1.461778e+003	7.427415e+001
1.463706e+003	7.407117e+001
1.465635e+003	7.386980e+001
1.467563e+003	7.367666e+001
1.469492e+003	7.350018e+001
1.471420e+003	7.334950e+001
1.473349e+003	7.323320e+001
1.475277e+003	7.315847e+001
1.477205e+003	7.313078e+001
1.479134e+003	7.315351e+001
1.481062e+003	7.322783e+001
1.482991e+003	7.335304e+001
1.484919e+003	7.352654e+001
1.486848e+003	7.374380e+001
1.488776e+003	7.399966e+001
1.490705e+003	7.428915e+001
1.492633e+003	7.460771e+001
1.494562e+003	7.495090e+001
1.496490e+003	7.531415e+001
1.498419e+003	7.569276e+001
1.500347e+003	7.608232e+001
1.502276e+003	7.647872e+001
1.504204e+003	7.687814e+001
1.506132e+003	7.727698e+001
1.508061e+003	7.767162e+001
1.509989e+003	7.805836e+001
1.511918e+003	7.843461e+001
1.513846e+003	7.879904e+001
1.515775e+003	7.915160e+001
1.517703e+003	7.949310e+001
1.519632e+003	7.982520e+001
1.521560e+003	8.015126e+001
1.523489e+003	8.047705e+001
1.525417e+003	8.081053e+001
1.527346e+003	8.116093e+001
1.529274e+003	8.153700e+001
1.531203e+003	8.194573e+001
1.533131e+003	8.239110e+001
1.535059e+003	8.287392e+001
1.536988e+003	8.339120e+001
1.538916e+003	8.393586e+001
1.540845e+003	8.449678e+001
1.542773e+003	8.506015e+001
1.544702e+003	8.561264e+001
1.546630e+003	8.614354e+001
1.548559e+003	8.664568e+001
1.550487e+003	8.711534e+001
1.552416e+003	8.755197e+001
1.554344e+003	8.795775e+001
1.556273e+003	8.833707e+001
1.558201e+003	8.869570e+001
1.560130e+003	8.903927e+001
1.562058e+003	8.937145e+001
1.563986e+003	8.969300e+001
1.565915e+003	9.000269e+001
1.567843e+003	9.029857e+001
1.569772e+003	9.057823e+001
1.571700e+003	9.083900e+001
1.573629e+003	9.107813e+001
1.575557e+003	9.129353e+001
1.577486e+003	9.148441e+001
1.579414e+003	9.165132e+001
1.581343e+003	9.179600e+001
1.583271e+003	9.192044e+001
1.585200e+003	9.202602e+001
1.587128e+003	9.211346e+001
1.589057e+003	9.218338e+001
1.590985e+003	9.223620e+001
1.592913e+003	9.227196e+001
1.594842e+003	9.229063e+001
1.596770e+003	9.229234e+001
1.598699e+003	9.227746e+001
1.600627e+003	9.224658e+001
1.602556e+003	9.220073e+001
1.604484e+003	9.214127e+001
1.606413e+003	9.206963e+001
1.608341e+003	9.198729e+001
1.610270e+003	9.189585e+001
1.612198e+003	9.179710e+001
1.614127e+003	9.169300e+001
1.616055e+003	9.158596e+001
1.617984e+003	9.147917e+001
1.619912e+003	9.137661e+001
1.621840e+003	9.128236e+001
1.623769e+003	9.120081e+001
1.625697e+003	9.113661e+001
1.627626e+003	9.109437e+001
1.629554e+003	9.107793e+001
1.631483e+003	9.108987e+001
1.633411e+003	9.113071e+001
1.635340e+003	9.119830e+001
1.637268e+003	9.128810e+001
1.639197e+003	9.139429e+001
1.641125e+003	9.151048e+001
1.643054e+003	9.163059e+001
1.644982e+003	9.174950e+001
1.646911e+003	9.186424e+001
1.648839e+003	9.197484e+001
1.650767e+003	9.208421e+001
1.652696e+003	9.219715e+001
1.654624e+003	9.231952e+001
1.656553e+003	9.245627e+001
1.658481e+003	9.261015e+001
1.660410e+003	9.278185e+001
1.662338e+003	9.297042e+001
1.664267e+003	9.317351e+001
1.666195e+003	9.338732e+001
1.668124e+003	9.360731e+001
1.670052e+003	9.382925e+001
1.671981e+003	9.404995e+001
1.673909e+003	9.426777e+001
1.675838e+003	9.448202e+001
1.677766e+003	9.469299e+001
1.679694e+003	9.490083e+001
1.681623e+003	9.510487e+001
1.683551e+003	9.530429e+001
1.685480e+003	9.549864e+001
1.687408e+003	9.568716e+001
1.689337e+003	9.586853e+001
1.691265e+003	9.604148e+001
1.693194e+003	9.620519e+001
1.695122e+003	9.635957e+001
1.697051e+003	9.650591e+001
1.698979e+003	9.664616e+001
1.700908e+003	9.678223e+001
1.702836e+003	9.691509e+001
1.704765e+003	9.704409e+001
1.706693e+003	9.716769e+001
1.708621e+003	9.728407e+001
1.710550e+003	9.739061e+001
1.712478e+003	9.748495e+001
1.714407e+003	9.756574e+001
1.716335e+003	9.763279e+001
1.718264e+003	9.768790e+001
1.720192e+003	9.773503e+001
1.722121e+003	9.777811e+001
1.724049e+003	9.782056e+001
1.725978e+003	9.786433e+001
1.727906e+003	9.791008e+001
1.729835e+003	9.795790e+001
1.731763e+003	9.800742e+001
1.733692e+003	9.805785e+001
1.735620e+003	9.810890e+001
1.737548e+003	9.816077e+001
1.739477e+003	9.821407e+001
1.741405e+003	9.827036e+001
1.743334e+003	9.833146e+001
1.745262e+003	9.839812e+001
1.747191e+003	9.847037e+001
1.749119e+003	9.854809e+001
1.751048e+003	9.863149e+001
1.752976e+003	9.872135e+001
1.754905e+003	9.881798e+001
1.756833e+003	9.892071e+001
1.758762e+003	9.902777e+001
1.760690e+003	9.913590e+001
1.762619e+003	9.924027e+001
1.764547e+003	9.933521e+001
1.766475e+003	9.941391e+001
1.768404e+003	9.946957e+001
1.770332e+003	9.949708e+001
1.772261e+003	9.949447e+001
1.774189e+003	9.946369e+001
1.776118e+003	9.940964e+001
1.778046e+003	9.933905e+001
1.779975e+003	9.925939e+001
1.781903e+003	9.917828e+001
1.783832e+003	9.910234e+001
1.785760e+003	9.903653e+001
1.787689e+003	9.898389e+001
1.789617e+003	9.894545e+001
1.791546e+003	9.892089e+001
1.793474e+003	9.890964e+001
1.795402e+003	9.891117e+001
1.797331e+003	9.892486e+001
1.799259e+003	9.894954e+001
1.801188e+003	9.898336e+001
1.803116e+003	9.902413e+001
1.805045e+003	9.906942e+001
1.806973e+003	9.911656e+001
1.808902e+003	9.916310e+001
1.810830e+003	9.920549e+001
1.812759e+003	9.924410e+001
1.814687e+003	9.927883e+001
1.816616e+003	9.931049e+001
1.818544e+003	9.934056e+001
1.820473e+003	9.937048e+001
1.822401e+003	9.940170e+001
1.824329e+003	9.943536e+001
1.826258e+003	9.947266e+001
1.828186e+003	9.951423e+001
1.830115e+003	9.956001e+001
1.832043e+003	9.960925e+001
1.833972e+003	9.966046e+001
1.835900e+003	9.971125e+001
1.837829e+003	9.975890e+001
1.839757e+003	9.980061e+001
1.841686e+003	9.983398e+001
1.843614e+003	9.985759e+001
1.845543e+003	9.987149e+001
1.847471e+003	9.987785e+001
1.849400e+003	9.988037e+001
1.851328e+003	9.988348e+001
1.853256e+003	9.989102e+001
1.855185e+003	9.990556e+001
1.857113e+003	9.992766e+001
1.859042e+003	9.995565e+001
1.860970e+003	9.998620e+001
1.862899e+003	1.000151e+002
1.864827e+003	1.000378e+002
1.866756e+003	1.000511e+002
1.868684e+003	1.000536e+002
1.870613e+003	1.000466e+002
1.872541e+003	1.000336e+002
1.874470e+003	1.000187e+002
1.876398e+003	1.000060e+002
1.878327e+003	9.999850e+001
1.880255e+003	9.999794e+001
1.882183e+003	1.000043e+002
1.884112e+003	1.000160e+002
1.886040e+003	1.000306e+002
1.887969e+003	1.000453e+002
1.889897e+003	1.000578e+002
1.891826e+003	1.000672e+002
1.893754e+003	1.000740e+002
1.895683e+003	1.000793e+002
1.897611e+003	1.000848e+002
1.899540e+003	1.000921e+002
1.901468e+003	1.001025e+002
1.903397e+003	1.001167e+002
1.905325e+003	1.001345e+002
1.907254e+003	1.001549e+002
1.909182e+003	1.001762e+002
1.911110e+003	1.001962e+002
1.913039e+003	1.002133e+002
1.914967e+003	1.002262e+002
1.916896e+003	1.002340e+002
1.918824e+003	1.002363e+002
1.920753e+003	1.002335e+002
1.922681e+003	1.002269e+002
1.924610e+003	1.002184e+002
1.926538e+003	1.002103e+002
1.928467e+003	1.002044e+002
1.930395e+003	1.002022e+002
1.932324e+003	1.002038e+002
1.934252e+003	1.002092e+002
1.936181e+003	1.002171e+002
1.938109e+003	1.002257e+002
1.940037e+003	1.002332e+002
1.941966e+003	1.002377e+002
1.943894e+003	1.002381e+002
1.945823e+003	1.002344e+002
1.947751e+003	1.002276e+002
1.949680e+003	1.002195e+002
1.951608e+003	1.002118e+002
1.953537e+003	1.002061e+002
1.955465e+003	1.002031e+002
1.957394e+003	1.002027e+002
1.959322e+003	1.002043e+002
1.961251e+003	1.002065e+002
1.963179e+003	1.002076e+002
1.965108e+003	1.002060e+002
1.967036e+003	1.002011e+002
1.968964e+003	1.001929e+002
1.970893e+003	1.001828e+002
1.972821e+003	1.001725e+002
1.974750e+003	1.001641e+002
1.976678e+003	1.001590e+002
1.978607e+003	1.001582e+002
1.980535e+003	1.001616e+002
1.982464e+003	1.001684e+002
1.984392e+003	1.001768e+002
1.986321e+003	1.001848e+002
1.988249e+003	1.001900e+002
1.990178e+003	1.001912e+002
1.992106e+003	1.001877e+002
1.994035e+003	1.001799e+002
1.995963e+003	1.001693e+002
1.997891e+003	1.001576e+002
1.999820e+003	1.001467e+002
2.001748e+003	1.001386e+002
2.003677e+003	1.001343e+002
2.005605e+003	1.001341e+002
2.007534e+003	1.001376e+002
2.009462e+003	1.001435e+002
2.011391e+003	1.001501e+002
2.013319e+003	1.001558e+002
2.015248e+003	1.001591e+002
2.017176e+003	1.001591e+002
2.019105e+003	1.001556e+002
2.021033e+003	1.001493e+002
2.022962e+003	1.001411e+002
2.024890e+003	1.001325e+002
2.026818e+003	1.001250e+002
2.028747e+003	1.001197e+002
2.030675e+003	1.001170e+002
2.032604e+003	1.001172e+002
2.034532e+003	1.001197e+002
2.036461e+003	1.001237e+002
2.038389e+003	1.001281e+002
2.040318e+003	1.001320e+002
2.042246e+003	1.001348e+002
2.044175e+003	1.001364e+002
2.046103e+003	1.001372e+002
2.048032e+003	1.001379e+002
2.049960e+003	1.001390e+002
2.051889e+003	1.001412e+002
2.053817e+003	1.001445e+002
2.055746e+003	1.001490e+002
2.057674e+003	1.001539e+002
2.059603e+003	1.001589e+002
2.061531e+003	1.001630e+002
2.063459e+003	1.001657e+002
2.065388e+003	1.001665e+002
2.067316e+003	1.001657e+002
2.069245e+003	1.001636e+002
2.071173e+003	1.001610e+002
2.073102e+003	1.001586e+002
2.075030e+003	1.001570e+002
2.076959e+003	1.001566e+002
2.078887e+003	1.001577e+002
2.080816e+003	1.001602e+002
2.082744e+003	1.001635e+002
2.084673e+003	1.001672e+002
2.086601e+003	1.001707e+002
2.088530e+003	1.001734e+002
2.090458e+003	1.001752e+002
2.092386e+003	1.001761e+002
2.094315e+003	1.001762e+002
2.096243e+003	1.001757e+002
2.098172e+003	1.001751e+002
2.100100e+003	1.001747e+002
2.102029e+003	1.001746e+002
2.103957e+003	1.001747e+002
2.105886e+003	1.001749e+002
2.107814e+003	1.001748e+002
2.109743e+003	1.001740e+002
2.111671e+003	1.001721e+002
2.113600e+003	1.001690e+002
2.115528e+003	1.001645e+002
2.117457e+003	1.001588e+002
2.119385e+003	1.001521e+002
2.121313e+003	1.001450e+002
2.123242e+003	1.001378e+002
2.125170e+003	1.001307e+002
2.127099e+003	1.001240e+002
2.129027e+003	1.001177e+002
2.130956e+003	1.001119e+002
2.132884e+003	1.001063e+002
2.134813e+003	1.001008e+002
2.136741e+003	1.000953e+002
2.138670e+003	1.000898e+002
2.140598e+003	1.000843e+002
2.142527e+003	1.000789e+002
2.144455e+003	1.000740e+002
2.146384e+003	1.000696e+002
2.148312e+003	1.000658e+002
2.150240e+003	1.000629e+002
2.152169e+003	1.000607e+002
2.154097e+003	1.000591e+002
2.156026e+003	1.000579e+002
2.157954e+003	1.000571e+002
2.159883e+003	1.000565e+002
2.161811e+003	1.000561e+002
2.163740e+003	1.000561e+002
2.165668e+003	1.000564e+002
2.167597e+003	1.000572e+002
2.169525e+003	1.000584e+002
2.171454e+003	1.000599e+002
2.173382e+003	1.000615e+002
2.175311e+003	1.000626e+002
2.177239e+003	1.000630e+002
2.179167e+003	1.000623e+002
2.181096e+003	1.000607e+002
2.183024e+003	1.000584e+002
2.184953e+003	1.000559e+002
2.186881e+003	1.000538e+002
2.188810e+003	1.000529e+002
2.190738e+003	1.000536e+002
2.192667e+003	1.000560e+002
2.194595e+003	1.000599e+002
2.196524e+003	1.000647e+002
2.198452e+003	1.000694e+002
2.200381e+003	1.000727e+002
2.202309e+003	1.000738e+002
2.204238e+003	1.000721e+002
2.206166e+003	1.000675e+002
2.208094e+003	1.000605e+002
2.210023e+003	1.000522e+002
2.211951e+003	1.000440e+002
2.213880e+003	1.000374e+002
2.215808e+003	1.000338e+002
2.217737e+003	1.000340e+002
2.219665e+003	1.000382e+002
2.221594e+003	1.000461e+002
2.223522e+003	1.000566e+002
2.225451e+003	1.000686e+002
2.227379e+003	1.000805e+002
2.229308e+003	1.000911e+002
2.231236e+003	1.000995e+002
2.233165e+003	1.001052e+002
2.235093e+003	1.001080e+002
2.237021e+003	1.001084e+002
2.238950e+003	1.001070e+002
2.240878e+003	1.001044e+002
2.242807e+003	1.001014e+002
2.244735e+003	1.000985e+002
2.246664e+003	1.000960e+002
2.248592e+003	1.000941e+002
2.250521e+003	1.000928e+002
2.252449e+003	1.000921e+002
2.254378e+003	1.000918e+002
2.256306e+003	1.000919e+002
2.258235e+003	1.000923e+002
2.260163e+003	1.000928e+002
2.262092e+003	1.000933e+002
2.264020e+003	1.000940e+002
2.265948e+003	1.000946e+002
2.267877e+003	1.000952e+002
2.269805e+003	1.000955e+002
2.271734e+003	1.000956e+002
2.273662e+003	1.000955e+002
2.275591e+003	1.000952e+002
2.277519e+003	1.000948e+002
2.279448e+003	1.000943e+002
2.281376e+003	1.000939e+002
2.283305e+003	1.000937e+002
2.285233e+003	1.000937e+002
2.287162e+003	1.000940e+002
2.289090e+003	1.000945e+002
2.291019e+003	1.000952e+002
2.292947e+003	1.000958e+002
2.294875e+003	1.000963e+002
2.296804e+003	1.000962e+002
2.298732e+003	1.000955e+002
2.300661e+003	1.000942e+002
2.302589e+003	1.000921e+002
2.304518e+003	1.000893e+002
2.306446e+003	1.000859e+002
2.308375e+003	1.000819e+002
2.310303e+003	1.000776e+002
2.312232e+003	1.000731e+002
2.314160e+003	1.000682e+002
2.316089e+003	1.000630e+002
2.318017e+003	1.000572e+002
2.319946e+003	1.000507e+002
2.321874e+003	1.000432e+002
2.323802e+003	1.000345e+002
2.325731e+003	1.000247e+002
2.327659e+003	1.000138e+002
2.329588e+003	1.000019e+002
2.331516e+003	9.998950e+001
2.333445e+003	9.997715e+001
2.335373e+003	9.996527e+001
2.337302e+003	9.995454e+001
2.339230e+003	9.994547e+001
2.341159e+003	9.993850e+001
2.343087e+003	9.993388e+001
2.345016e+003	9.993163e+001
2.346944e+003	9.993171e+001
2.348873e+003	9.993391e+001
2.350801e+003	9.993780e+001
2.352729e+003	9.994307e+001
2.354658e+003	9.994930e+001
2.356586e+003	9.995613e+001
2.358515e+003	9.996322e+001
2.360443e+003	9.997040e+001
2.362372e+003	9.997746e+001
2.364300e+003	9.998425e+001
2.366229e+003	9.999057e+001
2.368157e+003	9.999624e+001
2.370086e+003	1.000010e+002
2.372014e+003	1.000048e+002
2.373942e+003	1.000072e+002
2.375871e+003	1.000085e+002
2.377799e+003	1.000085e+002
2.379728e+003	1.000074e+002
2.381656e+003	1.000054e+002
2.383585e+003	1.000028e+002
2.385513e+003	1.000000e+002
2.387442e+003	9.999718e+001
2.389370e+003	9.999450e+001
2.391299e+003	9.999203e+001
2.393227e+003	9.998983e+001
2.395156e+003	9.998778e+001
2.397084e+003	9.998588e+001
2.399012e+003	9.998412e+001
2.400941e+003	9.998238e+001
2.402869e+003	9.998067e+001
2.404798e+003	9.997895e+001
2.406726e+003	9.997725e+001
2.408655e+003	9.997549e+001
2.410583e+003	9.997361e+001
2.412512e+003	9.997146e+001
2.414440e+003	9.996902e+001
2.416369e+003	9.996615e+001
2.418297e+003	9.996291e+001
2.420226e+003	9.995921e+001
2.422154e+003	9.995509e+001
2.424083e+003	9.995069e+001
2.426011e+003	9.994590e+001
2.427939e+003	9.994081e+001
2.429868e+003	9.993549e+001
2.431796e+003	9.992986e+001
2.433725e+003	9.992389e+001
2.435653e+003	9.991761e+001
2.437582e+003	9.991094e+001
2.439510e+003	9.990391e+001
2.441439e+003	9.989643e+001
2.443367e+003	9.988859e+001
2.445296e+003	9.988025e+001
2.447224e+003	9.987143e+001
2.449153e+003	9.986203e+001
2.451081e+003	9.985181e+001
2.453010e+003	9.984067e+001
2.454938e+003	9.982814e+001
2.456866e+003	9.981397e+001
2.458795e+003	9.979753e+001
2.460723e+003	9.977833e+001
2.462652e+003	9.975573e+001
2.464580e+003	9.972894e+001
2.466509e+003	9.969746e+001
2.468437e+003	9.966073e+001
2.470366e+003	9.961839e+001
2.472294e+003	9.957024e+001
2.474223e+003	9.951627e+001
2.476151e+003	9.945647e+001
2.478080e+003	9.939108e+001
2.480008e+003	9.932039e+001
2.481937e+003	9.924461e+001
2.483865e+003	9.916415e+001
2.485793e+003	9.907949e+001
2.487722e+003	9.899111e+001
2.489650e+003	9.889972e+001
2.491579e+003	9.880598e+001
2.493507e+003	9.871048e+001
2.495436e+003	9.861359e+001
2.497364e+003	9.851539e+001
2.499293e+003	9.841552e+001
2.501221e+003	9.831339e+001
2.503150e+003	9.820827e+001
2.505078e+003	9.809988e+001
2.507007e+003	9.798853e+001
2.508935e+003	9.787549e+001
2.510864e+003	9.776347e+001
2.512792e+003	9.765627e+001
2.514720e+003	9.755884e+001
2.516649e+003	9.747646e+001
2.518577e+003	9.741417e+001
2.520506e+003	9.737601e+001
2.522434e+003	9.736433e+001
2.524363e+003	9.737925e+001
2.526291e+003	9.741883e+001
2.528220e+003	9.747882e+001
2.530148e+003	9.755365e+001
2.532077e+003	9.763700e+001
2.534005e+003	9.772261e+001
2.535934e+003	9.780540e+001
2.537862e+003	9.788162e+001
2.539791e+003	9.794959e+001
2.541719e+003	9.800954e+001
2.543647e+003	9.806322e+001
2.545576e+003	9.811328e+001
2.547504e+003	9.816286e+001
2.549433e+003	9.821452e+001
2.551361e+003	9.827003e+001
2.553290e+003	9.832991e+001
2.555218e+003	9.839359e+001
2.557147e+003	9.845937e+001
2.559075e+003	9.852503e+001
2.561004e+003	9.858796e+001
2.562932e+003	9.864607e+001
2.564861e+003	9.869769e+001
2.566789e+003	9.874201e+001
2.568718e+003	9.877912e+001
2.570646e+003	9.880978e+001
2.572574e+003	9.883536e+001
2.574503e+003	9.885743e+001
2.576431e+003	9.887781e+001
2.578360e+003	9.889796e+001
2.580288e+003	9.891911e+001
2.582217e+003	9.894226e+001
2.584145e+003	9.896777e+001
2.586074e+003	9.899574e+001
2.588002e+003	9.902576e+001
2.589931e+003	9.905716e+001
2.591859e+003	9.908912e+001
2.593788e+003	9.912047e+001
2.595716e+003	9.915023e+001
2.597645e+003	9.917737e+001
2.599573e+003	9.920094e+001
2.601501e+003	9.922031e+001
2.603430e+003	9.923495e+001
2.605358e+003	9.924483e+001
2.607287e+003	9.924984e+001
2.609215e+003	9.925043e+001
2.611144e+003	9.924704e+001
2.613072e+003	9.924065e+001
2.615001e+003	9.923244e+001
2.616929e+003	9.922383e+001
2.618858e+003	9.921642e+001
2.620786e+003	9.921187e+001
2.622715e+003	9.921179e+001
2.624643e+003	9.921754e+001
2.626572e+003	9.922993e+001
2.628500e+003	9.924931e+001
2.630428e+003	9.927541e+001
2.632357e+003	9.930733e+001
2.634285e+003	9.934383e+001
2.636214e+003	9.938337e+001
2.638142e+003	9.942429e+001
2.640071e+003	9.946528e+001
2.641999e+003	9.950505e+001
2.643928e+003	9.954287e+001
2.645856e+003	9.957844e+001
2.647785e+003	9.961165e+001
2.649713e+003	9.964262e+001
2.651642e+003	9.967161e+001
2.653570e+003	9.969888e+001
2.655499e+003	9.972457e+001
2.657427e+003	9.974864e+001
2.659355e+003	9.977112e+001
2.661284e+003	9.979172e+001
2.663212e+003	9.981041e+001
2.665141e+003	9.982697e+001
2.667069e+003	9.984159e+001
2.668998e+003	9.985426e+001
2.670926e+003	9.986510e+001
2.672855e+003	9.987441e+001
2.674783e+003	9.988239e+001
2.676712e+003	9.988925e+001
2.678640e+003	9.989501e+001
2.680569e+003	9.989983e+001
2.682497e+003	9.990372e+001
2.684426e+003	9.990672e+001
2.686354e+003	9.990887e+001
2.688282e+003	9.991039e+001
2.690211e+003	9.991148e+001
2.692139e+003	9.991232e+001
2.694068e+003	9.991322e+001
2.695996e+003	9.991427e+001
2.697925e+003	9.991562e+001
2.699853e+003	9.991716e+001
2.701782e+003	9.991873e+001
2.703710e+003	9.992020e+001
2.705639e+003	9.992108e+001
2.707567e+003	9.992121e+001
2.709496e+003	9.992033e+001
2.711424e+003	9.991854e+001
2.713353e+003	9.991587e+001
2.715281e+003	9.991261e+001
2.717209e+003	9.990928e+001
2.719138e+003	9.990635e+001
2.721066e+003	9.990423e+001
2.722995e+003	9.990330e+001
2.724923e+003	9.990374e+001
2.726852e+003	9.990546e+001
2.728780e+003	9.990818e+001
2.730709e+003	9.991154e+001
2.732637e+003	9.991499e+001
2.734566e+003	9.991805e+001
2.736494e+003	9.992044e+001
2.738423e+003	9.992199e+001
2.740351e+003	9.992277e+001
2.742280e+003	9.992299e+001
2.744208e+003	9.992297e+001
2.746136e+003	9.992302e+001
2.748065e+003	9.992336e+001
2.749993e+003	9.992413e+001
2.751922e+003	9.992519e+001
2.753850e+003	9.992635e+001
2.755779e+003	9.992722e+001
2.757707e+003	9.992741e+001
2.759636e+003	9.992665e+001
2.761564e+003	9.992487e+001
2.763493e+003	9.992195e+001
2.765421e+003	9.991802e+001
2.767350e+003	9.991320e+001
2.769278e+003	9.990772e+001
2.771207e+003	9.990155e+001
2.773135e+003	9.989494e+001
2.775063e+003	9.988770e+001
2.776992e+003	9.987991e+001
2.778920e+003	9.987138e+001
2.780849e+003	9.986225e+001
2.782777e+003	9.985247e+001
2.784706e+003	9.984220e+001
2.786634e+003	9.983152e+001
2.788563e+003	9.982050e+001
2.790491e+003	9.980928e+001
2.792420e+003	9.979779e+001
2.794348e+003	9.978584e+001
2.796277e+003	9.977325e+001
2.798205e+003	9.975980e+001
2.800134e+003	9.974518e+001
2.802062e+003	9.972924e+001
2.803990e+003	9.971186e+001
2.805919e+003	9.969295e+001
2.807847e+003	9.967259e+001
2.809776e+003	9.965065e+001
2.811704e+003	9.962701e+001
2.813633e+003	9.960146e+001
2.815561e+003	9.957345e+001
2.817490e+003	9.954235e+001
2.819418e+003	9.950732e+001
2.821347e+003	9.946695e+001
2.823275e+003	9.941949e+001
2.825204e+003	9.936225e+001
2.827132e+003	9.929198e+001
2.829061e+003	9.920437e+001
2.830989e+003	9.909439e+001
2.832917e+003	9.895702e+001
2.834846e+003	9.878801e+001
2.836774e+003	9.858504e+001
2.838703e+003	9.834964e+001
2.840631e+003	9.808698e+001
2.842560e+003	9.780727e+001
2.844488e+003	9.752440e+001
2.846417e+003	9.725484e+001
2.848345e+003	9.701557e+001
2.850274e+003	9.682143e+001
2.852202e+003	9.668305e+001
2.854131e+003	9.660480e+001
2.856059e+003	9.658472e+001
2.857988e+003	9.661497e+001
2.859916e+003	9.668325e+001
2.861844e+003	9.677541e+001
2.863773e+003	9.687762e+001
2.865701e+003	9.697844e+001
2.867630e+003	9.706991e+001
2.869558e+003	9.714804e+001
2.871487e+003	9.721185e+001
2.873415e+003	9.726247e+001
2.875344e+003	9.730136e+001
2.877272e+003	9.732952e+001
2.879201e+003	9.734660e+001
2.881129e+003	9.735129e+001
2.883058e+003	9.734166e+001
2.884986e+003	9.731605e+001
2.886915e+003	9.727384e+001
2.888843e+003	9.721542e+001
2.890771e+003	9.714272e+001
2.892700e+003	9.705801e+001
2.894628e+003	9.696333e+001
2.896557e+003	9.685952e+001
2.898485e+003	9.674537e+001
2.900414e+003	9.661746e+001
2.902342e+003	9.647052e+001
2.904271e+003	9.629894e+001
2.906199e+003	9.609782e+001
2.908128e+003	9.586518e+001
2.910056e+003	9.560327e+001
2.911985e+003	9.531976e+001
2.913913e+003	9.502758e+001
2.915842e+003	9.474450e+001
2.917770e+003	9.449078e+001
2.919698e+003	9.428695e+001
2.921627e+003	9.415115e+001
2.923555e+003	9.409653e+001
2.925484e+003	9.412917e+001
2.927412e+003	9.424757e+001
2.929341e+003	9.444227e+001
2.931269e+003	9.469731e+001
2.933198e+003	9.499179e+001
2.935126e+003	9.530301e+001
2.937055e+003	9.560875e+001
2.938983e+003	9.588977e+001
2.940912e+003	9.613200e+001
2.942840e+003	9.632761e+001
2.944769e+003	9.647510e+001
2.946697e+003	9.657879e+001
2.948625e+003	9.664764e+001
2.950554e+003	9.669345e+001
2.952482e+003	9.672920e+001
2.954411e+003	9.676730e+001
2.956339e+003	9.681806e+001
2.958268e+003	9.688866e+001
2.960196e+003	9.698275e+001
2.962125e+003	9.710040e+001
2.964053e+003	9.723855e+001
2.965982e+003	9.739167e+001
2.967910e+003	9.755288e+001
2.969839e+003	9.771496e+001
2.971767e+003	9.787144e+001
2.973696e+003	9.801720e+001
2.975624e+003	9.814899e+001
2.977552e+003	9.826537e+001
2.979481e+003	9.836658e+001
2.981409e+003	9.845411e+001
2.983338e+003	9.853011e+001
2.985266e+003	9.859701e+001
2.987195e+003	9.865665e+001
2.989123e+003	9.871076e+001
2.991052e+003	9.876026e+001
2.992980e+003	9.880583e+001
2.994909e+003	9.884756e+001
2.996837e+003	9.888534e+001
2.998766e+003	9.891927e+001
3.000694e+003	9.894919e+001
3.002623e+003	9.897521e+001
3.004551e+003	9.899735e+001
3.006479e+003	9.901588e+001
3.008408e+003	9.903093e+001
3.010336e+003	9.904288e+001
3.012265e+003	9.905230e+001
3.014193e+003	9.905991e+001
3.016122e+003	9.906658e+001
3.018050e+003	9.907308e+001
3.019979e+003	9.908039e+001
3.021907e+003	9.908920e+001
3.023836e+003	9.909996e+001
3.025764e+003	9.911253e+001
3.027693e+003	9.912625e+001
3.029621e+003	9.914002e+001
3.031550e+003	9.915269e+001
3.033478e+003	9.916297e+001
3.035406e+003	9.916984e+001
3.037335e+003	9.917239e+001
3.039263e+003	9.917050e+001
3.041192e+003	9.916419e+001
3.043120e+003	9.915405e+001
3.045049e+003	9.914072e+001
3.046977e+003	9.912482e+001
3.048906e+003	9.910694e+001
3.050834e+003	9.908737e+001
3.052763e+003	9.906644e+001
3.054691e+003	9.904415e+001
3.056620e+003	9.902052e+001
3.058548e+003	9.899570e+001
3.060477e+003	9.897012e+001
3.062405e+003	9.894389e+001
3.064333e+003	9.891746e+001
3.066262e+003	9.889111e+001
3.068190e+003	9.886497e+001
3.070119e+003	9.883924e+001
3.072047e+003	9.881366e+001
3.073976e+003	9.878799e+001
3.075904e+003	9.876201e+001
3.077833e+003	9.873537e+001
3.079761e+003	9.870801e+001
3.081690e+003	9.867976e+001
3.083618e+003	9.865072e+001
3.085547e+003	9.862092e+001
3.087475e+003	9.859031e+001
3.089404e+003	9.855892e+001
3.091332e+003	9.852662e+001
3.093260e+003	9.849335e+001
3.095189e+003	9.845901e+001
3.097117e+003	9.842356e+001
3.099046e+003	9.838713e+001
3.100974e+003	9.834979e+001
3.102903e+003	9.831196e+001
3.104831e+003	9.827385e+001
3.106760e+003	9.823550e+001
3.108688e+003	9.819711e+001
3.110617e+003	9.815836e+001
3.112545e+003	9.811915e+001
3.114474e+003	9.807914e+001
3.116402e+003	9.803806e+001
3.118331e+003	9.799564e+001
3.120259e+003	9.795182e+001
3.122188e+003	9.790661e+001
3.124116e+003	9.786020e+001
3.126044e+003	9.781269e+001
3.127973e+003	9.776445e+001
3.129901e+003	9.771558e+001
3.131830e+003	9.766610e+001
3.133758e+003	9.761591e+001
3.135687e+003	9.756509e+001
3.137615e+003	9.751351e+001
3.139544e+003	9.746106e+001
3.141472e+003	9.740765e+001
3.143401e+003	9.735327e+001
3.145329e+003	9.729784e+001
3.147258e+003	9.724152e+001
3.149186e+003	9.718435e+001
3.151115e+003	9.712622e+001
3.153043e+003	9.706731e+001
3.154971e+003	9.700754e+001
3.156900e+003	9.694693e+001
3.158828e+003	9.688551e+001
3.160757e+003	9.682329e+001
3.162685e+003	9.676021e+001
3.164614e+003	9.669624e+001
3.166542e+003	9.663139e+001
3.168471e+003	9.656542e+001
3.170399e+003	9.649853e+001
3.172328e+003	9.643058e+001
3.174256e+003	9.636163e+001
3.176185e+003	9.629185e+001
3.178113e+003	9.622137e+001
3.180042e+003	9.615033e+001
3.181970e+003	9.607905e+001
3.183898e+003	9.600742e+001
3.185827e+003	9.593555e+001
3.187755e+003	9.586348e+001
3.189684e+003	9.579104e+001
3.191612e+003	9.571804e+001
3.193541e+003	9.564445e+001
3.195469e+003	9.557021e+001
3.197398e+003	9.549526e+001
3.199326e+003	9.541978e+001
3.201255e+003	9.534408e+001
3.203183e+003	9.526841e+001
3.205112e+003	9.519294e+001
3.207040e+003	9.511810e+001
3.208969e+003	9.504396e+001
3.210897e+003	9.497054e+001
3.212825e+003	9.489783e+001
3.214754e+003	9.482579e+001
3.216682e+003	9.475417e+001
3.218611e+003	9.468272e+001
3.220539e+003	9.461141e+001
3.222468e+003	9.454018e+001
3.224396e+003	9.446895e+001
3.226325e+003	9.439801e+001
3.228253e+003	9.432755e+001
3.230182e+003	9.425765e+001
3.232110e+003	9.418862e+001
3.234039e+003	9.412065e+001
3.235967e+003	9.405383e+001
3.237896e+003	9.398803e+001
3.239824e+003	9.392323e+001
3.241752e+003	9.385903e+001
3.243681e+003	9.379516e+001
3.245609e+003	9.373154e+001
3.247538e+003	9.366772e+001
3.249466e+003	9.360380e+001
3.251395e+003	9.353958e+001
3.253323e+003	9.347546e+001
3.255252e+003	9.341154e+001
3.257180e+003	9.334828e+001
3.259109e+003	9.328596e+001
3.261037e+003	9.322491e+001
3.262966e+003	9.316531e+001
3.264894e+003	9.310724e+001
3.266823e+003	9.305062e+001
3.268751e+003	9.299542e+001
3.270679e+003	9.294128e+001
3.272608e+003	9.288780e+001
3.274536e+003	9.283465e+001
3.276465e+003	9.278133e+001
3.278393e+003	9.272751e+001
3.280322e+003	9.267278e+001
3.282250e+003	9.261665e+001
3.284179e+003	9.255894e+001
3.286107e+003	9.249942e+001
3.288036e+003	9.243809e+001
3.289964e+003	9.237492e+001
3.291893e+003	9.230995e+001
3.293821e+003	9.224328e+001
3.295750e+003	9.217501e+001
3.297678e+003	9.210491e+001
3.299606e+003	9.203305e+001
3.301535e+003	9.195908e+001
3.303463e+003	9.188274e+001
3.305392e+003	9.180373e+001
3.307320e+003	9.172182e+001
3.309249e+003	9.163692e+001
3.311177e+003	9.154900e+001
3.313106e+003	9.145825e+001
3.315034e+003	9.136469e+001
3.316963e+003	9.126862e+001
3.318891e+003	9.117027e+001
3.320820e+003	9.106960e+001
3.322748e+003	9.096685e+001
3.324677e+003	9.086180e+001
3.326605e+003	9.075437e+001
3.328533e+003	9.064442e+001
3.330462e+003	9.053175e+001
3.332390e+003	9.041634e+001
3.334319e+003	9.029807e+001
3.336247e+003	9.017706e+001
3.338176e+003	9.005342e+001
3.340104e+003	8.992746e+001
3.342033e+003	8.979971e+001
3.343961e+003	8.967058e+001
3.345890e+003	8.954069e+001
3.347818e+003	8.941048e+001
3.349747e+003	8.928064e+001
3.351675e+003	8.915160e+001
3.353604e+003	8.902359e+001
3.355532e+003	8.889685e+001
3.357460e+003	8.877129e+001
3.359389e+003	8.864677e+001
3.361317e+003	8.852319e+001
3.363246e+003	8.840022e+001
3.365174e+003	8.827791e+001
3.367103e+003	8.815630e+001
3.369031e+003	8.803563e+001
3.370960e+003	8.791666e+001
3.372888e+003	8.780013e+001
3.374817e+003	8.768671e+001
3.376745e+003	8.757708e+001
3.378674e+003	8.747186e+001
3.380602e+003	8.737122e+001
3.382531e+003	8.727529e+001
3.384459e+003	8.718356e+001
3.386387e+003	8.709547e+001
3.388316e+003	8.701044e+001
3.390244e+003	8.692767e+001
3.392173e+003	8.684669e+001
3.394101e+003	8.676724e+001
3.396030e+003	8.668935e+001
3.397958e+003	8.661314e+001
3.399887e+003	8.653924e+001
3.401815e+003	8.646836e+001
3.403744e+003	8.640149e+001
3.405672e+003	8.633929e+001
3.407601e+003	8.628238e+001
3.409529e+003	8.623064e+001
3.411458e+003	8.618397e+001
3.413386e+003	8.614167e+001
3.415314e+003	8.610281e+001
3.417243e+003	8.606635e+001
3.419171e+003	8.603158e+001
3.421100e+003	8.599800e+001
3.423028e+003	8.596564e+001
3.424957e+003	8.593546e+001
3.426885e+003	8.590866e+001
3.428814e+003	8.588685e+001
3.430742e+003	8.587126e+001
3.432671e+003	8.586279e+001
3.434599e+003	8.586164e+001
3.436528e+003	8.586710e+001
3.438456e+003	8.587814e+001
3.440385e+003	8.589322e+001
3.442313e+003	8.591087e+001
3.444241e+003	8.592984e+001
3.446170e+003	8.594982e+001
3.448098e+003	8.597100e+001
3.450027e+003	8.599445e+001
3.451955e+003	8.602114e+001
3.453884e+003	8.605222e+001
3.455812e+003	8.608825e+001
3.457741e+003	8.612959e+001
3.459669e+003	8.617578e+001
3.461598e+003	8.622654e+001
3.463526e+003	8.628114e+001
3.465455e+003	8.633942e+001
3.467383e+003	8.640105e+001
3.469312e+003	8.646606e+001
3.471240e+003	8.653439e+001
3.473168e+003	8.660587e+001
3.475097e+003	8.667995e+001
3.477025e+003	8.675584e+001
3.478954e+003	8.683276e+001
3.480882e+003	8.690973e+001
3.482811e+003	8.698684e+001
3.484739e+003	8.706480e+001
3.486668e+003	8.714510e+001
3.488596e+003	8.722932e+001
3.490525e+003	8.731870e+001
3.492453e+003	8.741393e+001
3.494382e+003	8.751419e+001
3.496310e+003	8.761784e+001
3.498239e+003	8.772189e+001
3.500167e+003	8.782314e+001
3.502095e+003	8.791870e+001
3.504024e+003	8.800723e+001
3.505952e+003	8.808946e+001
3.507881e+003	8.816793e+001
3.509809e+003	8.824638e+001
3.511738e+003	8.832839e+001
3.513666e+003	8.841701e+001
3.515595e+003	8.851346e+001
3.517523e+003	8.861681e+001
3.519452e+003	8.872395e+001
3.521380e+003	8.883048e+001
3.523309e+003	8.893168e+001
3.525237e+003	8.902415e+001
3.527166e+003	8.910696e+001
3.529094e+003	8.918143e+001
3.531022e+003	8.925085e+001
3.532951e+003	8.931953e+001
3.534879e+003	8.939159e+001
3.536808e+003	8.946989e+001
3.538736e+003	8.955567e+001
3.540665e+003	8.964800e+001
3.542593e+003	8.974482e+001
3.544522e+003	8.984351e+001
3.546450e+003	8.994226e+001
3.548379e+003	9.004127e+001
3.550307e+003	9.014244e+001
3.552236e+003	9.024805e+001
3.554164e+003	9.036038e+001
3.556093e+003	9.048019e+001
3.558021e+003	9.060682e+001
3.559949e+003	9.073745e+001
3.561878e+003	9.086759e+001
3.563806e+003	9.099200e+001
3.565735e+003	9.110590e+001
3.567663e+003	9.120644e+001
3.569592e+003	9.129422e+001
3.571520e+003	9.137242e+001
3.573449e+003	9.144596e+001
3.575377e+003	9.151973e+001
3.577306e+003	9.159836e+001
3.579234e+003	9.168468e+001
3.581163e+003	9.177980e+001
3.583091e+003	9.188257e+001
3.585020e+003	9.198993e+001
3.586948e+003	9.209834e+001
3.588876e+003	9.220482e+001
3.590805e+003	9.230827e+001
3.592733e+003	9.240945e+001
3.594662e+003	9.251012e+001
3.596590e+003	9.261198e+001
3.598519e+003	9.271572e+001
3.600447e+003	9.282010e+001
3.602376e+003	9.292166e+001
3.604304e+003	9.301395e+001
3.606233e+003	9.308964e+001
3.608161e+003	9.314167e+001
3.610090e+003	9.316547e+001
3.612018e+003	9.316149e+001
3.613947e+003	9.313536e+001
3.615875e+003	9.309810e+001
3.617803e+003	9.306445e+001
3.619732e+003	9.305082e+001
3.621660e+003	9.307230e+001
3.623589e+003	9.314011e+001
3.625517e+003	9.325966e+001
3.627446e+003	9.342979e+001
3.629374e+003	9.364424e+001
3.631303e+003	9.389262e+001
3.633231e+003	9.416193e+001
3.635160e+003	9.443858e+001
3.637088e+003	9.471019e+001
3.639017e+003	9.496655e+001
3.640945e+003	9.520023e+001
3.642874e+003	9.540698e+001
3.644802e+003	9.558503e+001
3.646730e+003	9.573510e+001
3.648659e+003	9.585999e+001
3.650587e+003	9.596540e+001
3.652516e+003	9.605946e+001
3.654444e+003	9.615112e+001
3.656373e+003	9.624847e+001
3.658301e+003	9.635851e+001
3.660230e+003	9.648582e+001
3.662158e+003	9.663195e+001
3.664087e+003	9.679500e+001
3.666015e+003	9.696999e+001
3.667944e+003	9.714877e+001
3.669872e+003	9.732199e+001
3.671801e+003	9.747939e+001
3.673729e+003	9.761127e+001
3.675657e+003	9.770853e+001
3.677586e+003	9.776289e+001
3.679514e+003	9.776733e+001
3.681443e+003	9.771825e+001
3.683371e+003	9.761663e+001
3.685300e+003	9.746880e+001
3.687228e+003	9.728687e+001
3.689157e+003	9.708855e+001
3.691085e+003	9.689592e+001
3.693014e+003	9.673354e+001
3.694942e+003	9.662511e+001
3.696871e+003	9.658997e+001
3.698799e+003	9.663931e+001
3.700728e+003	9.677458e+001
3.702656e+003	9.698698e+001
3.704584e+003	9.725924e+001
3.706513e+003	9.756779e+001
3.708441e+003	9.788684e+001
3.710370e+003	9.819114e+001
3.712298e+003	9.846035e+001
3.714227e+003	9.868173e+001
3.716155e+003	9.885136e+001
3.718084e+003	9.897273e+001
3.720012e+003	9.905470e+001
3.721941e+003	9.910940e+001
3.723869e+003	9.914815e+001
3.725798e+003	9.918066e+001
3.727726e+003	9.921330e+001
3.729655e+003	9.924973e+001
3.731583e+003	9.929058e+001
3.733511e+003	9.933400e+001
3.735440e+003	9.937717e+001
3.737368e+003	9.941806e+001
3.739297e+003	9.945524e+001
3.741225e+003	9.956143e+001
3.743154e+003	9.966232e+001
3.745082e+003	9.975694e+001
3.747011e+003	9.984299e+001
3.748939e+003	9.991765e+001
3.750868e+003	9.997865e+001
3.752796e+003	1.000243e+002
3.754725e+003	1.000538e+002
3.756653e+003	1.000673e+002
3.758582e+003	1.000666e+002
3.760510e+003	1.000555e+002
3.762438e+003	1.000387e+002
3.764367e+003	1.000212e+002
3.766295e+003	1.000073e+002
3.768224e+003	1.000003e+002
3.770152e+003	1.000012e+002
3.772081e+003	1.000096e+002
3.774009e+003	1.000247e+002
3.775938e+003	1.000448e+002
3.777866e+003	1.000684e+002
3.779795e+003	1.000944e+002
3.781723e+003	1.001230e+002
3.783652e+003	1.001551e+002
3.785580e+003	1.001917e+002
3.787509e+003	1.002341e+002
3.789437e+003	1.002813e+002
3.791365e+003	1.003318e+002
3.793294e+003	1.003821e+002
3.795222e+003	1.004279e+002
3.797151e+003	1.004651e+002
3.799079e+003	1.004910e+002
3.801008e+003	1.005053e+002
3.802936e+003	1.005104e+002
3.804865e+003	1.005105e+002
3.806793e+003	1.005115e+002
3.808722e+003	1.005187e+002
3.810650e+003	1.005360e+002
3.812579e+003	1.005648e+002
3.814507e+003	1.006038e+002
3.816436e+003	1.006491e+002
3.818364e+003	1.006958e+002
3.820292e+003	1.007389e+002
3.822221e+003	1.007763e+002
3.824149e+003	1.008074e+002
3.826078e+003	1.008333e+002
3.828006e+003	1.008557e+002
3.829935e+003	1.008766e+002
3.831863e+003	1.008970e+002
3.833792e+003	1.009158e+002
3.835720e+003	1.009302e+002
3.837649e+003	1.009361e+002
3.839577e+003	1.009297e+002
3.841506e+003	1.009095e+002
3.843434e+003	1.008770e+002
3.845363e+003	1.008373e+002
3.847291e+003	1.007967e+002
3.849219e+003	1.007620e+002
3.851148e+003	1.007395e+002
3.853076e+003	1.007338e+002
3.855005e+003	1.007466e+002
3.856933e+003	1.007751e+002
3.858862e+003	1.008132e+002
3.860790e+003	1.008535e+002
3.862719e+003	1.008884e+002
3.864647e+003	1.009126e+002
3.866576e+003	1.009232e+002
3.868504e+003	1.009192e+002
3.870433e+003	1.009015e+002
3.872361e+003	1.008732e+002
3.874290e+003	1.008381e+002
3.876218e+003	1.008016e+002
3.878146e+003	1.007678e+002
3.880075e+003	1.007394e+002
3.882003e+003	1.007181e+002
3.883932e+003	1.007056e+002
3.885860e+003	1.007026e+002
3.887789e+003	1.007088e+002
3.889717e+003	1.007225e+002
3.891646e+003	1.007399e+002
3.893574e+003	1.007563e+002
3.895503e+003	1.007670e+002
3.897431e+003	1.007678e+002
3.899360e+003	1.007563e+002
3.901288e+003	1.007312e+002
3.903217e+003	1.006939e+002
3.905145e+003	1.006483e+002
3.907073e+003	1.006001e+002
3.909002e+003	1.005561e+002
3.910930e+003	1.005217e+002
3.912859e+003	1.005003e+002
3.914787e+003	1.004924e+002
3.916716e+003	1.004957e+002
3.918644e+003	1.005062e+002
3.920573e+003	1.005181e+002
3.922501e+003	1.005262e+002
3.924430e+003	1.005258e+002
3.926358e+003	1.005142e+002
3.928287e+003	1.004918e+002
3.930215e+003	1.004611e+002
3.932144e+003	1.004257e+002
3.934072e+003	1.003898e+002
3.936000e+003	1.003570e+002
3.937929e+003	1.003296e+002
3.939857e+003	1.003077e+002
3.941786e+003	1.002902e+002
3.943714e+003	1.002747e+002
3.945643e+003	1.002582e+002
3.947571e+003	1.002377e+002
3.949500e+003	1.002114e+002
3.951428e+003	1.001788e+002
3.953357e+003	1.001406e+002
3.955285e+003	1.000988e+002
3.957214e+003	1.000560e+002
3.959142e+003	1.000141e+002
3.961071e+003	9.997520e+001
3.962999e+003	9.993983e+001
3.964927e+003	9.990794e+001
3.966856e+003	9.987858e+001
3.968784e+003	9.985047e+001
3.970713e+003	9.982170e+001
3.972641e+003	9.979116e+001
3.974570e+003	9.975851e+001
3.976498e+003	9.972408e+001
3.978427e+003	9.968856e+001
3.980355e+003	9.965279e+001
3.982284e+003	9.961780e+001
3.984212e+003	9.958453e+001
3.986141e+003	9.955220e+001
3.988069e+003	9.951906e+001
3.989998e+003	9.948593e+001
3.991926e+003	9.945088e+001
3.993854e+003	9.941159e+001
3.995783e+003	9.936458e+001
3.997711e+003	9.931205e+001
3.999640e+003	9.926065e+001
4.001568e+003	0.000000e+000
