# Supplementary material for: Mineralogical and chemical characterization of Suez Bay surface sediments via multi-analytical techniques
Source: Sci Rep. 2025 Oct 28;15:37729. doi: 10.1038/s41598-025-22518-w (PMC12568952; doi:10.1038/s41598-025-22518-w)
Supplement: Supplementary file 5 — Supplementary Material 5 [file 41598_2025_22518_MOESM5_ESM.zip › FTIR raw data/11.CSV]

3.991926e+002	9.421697e+001
4.011211e+002	8.873784e+001
4.030496e+002	8.435043e+001
4.049780e+002	8.281277e+001
4.069065e+002	8.223423e+001
4.088350e+002	8.226543e+001
4.107634e+002	8.249890e+001
4.126919e+002	8.310846e+001
4.146204e+002	8.370502e+001
4.165488e+002	8.403863e+001
4.184773e+002	8.424673e+001
4.204058e+002	8.433864e+001
4.223342e+002	8.434953e+001
4.242627e+002	8.429395e+001
4.261912e+002	8.426828e+001
4.281196e+002	8.431717e+001
4.300481e+002	8.443082e+001
4.319766e+002	8.461514e+001
4.339050e+002	8.485449e+001
4.358335e+002	8.512758e+001
4.377620e+002	8.539590e+001
4.396904e+002	8.562125e+001
4.416189e+002	8.577299e+001
4.435474e+002	8.582124e+001
4.454758e+002	8.574158e+001
4.474043e+002	8.552962e+001
4.493328e+002	8.519593e+001
4.512612e+002	8.475858e+001
4.531897e+002	8.424126e+001
4.551182e+002	8.367510e+001
4.570466e+002	8.310107e+001
4.589751e+002	8.256819e+001
4.609036e+002	8.212164e+001
4.628320e+002	8.180317e+001
4.647605e+002	8.165032e+001
4.666890e+002	8.169110e+001
4.686174e+002	8.194286e+001
4.705459e+002	8.241154e+001
4.724744e+002	8.308826e+001
4.744028e+002	8.394810e+001
4.763313e+002	8.494759e+001
4.782598e+002	8.603436e+001
4.801882e+002	8.715434e+001
4.821167e+002	8.825755e+001
4.840452e+002	8.929848e+001
4.859736e+002	9.024142e+001
4.879021e+002	9.106245e+001
4.898306e+002	9.175050e+001
4.917590e+002	9.230661e+001
4.936875e+002	9.274001e+001
4.956160e+002	9.306468e+001
4.975444e+002	9.329492e+001
4.994729e+002	9.343884e+001
5.014014e+002	9.350597e+001
5.033298e+002	9.349438e+001
5.052583e+002	9.342752e+001
5.071868e+002	9.331529e+001
5.091152e+002	9.316620e+001
5.110437e+002	9.298778e+001
5.129722e+002	9.278883e+001
5.149006e+002	9.257977e+001
5.168291e+002	9.237070e+001
5.187576e+002	9.217024e+001
5.206860e+002	9.198415e+001
5.226145e+002	9.181659e+001
5.245430e+002	9.167530e+001
5.264714e+002	9.156918e+001
5.283999e+002	9.150756e+001
5.303284e+002	9.149993e+001
5.322568e+002	9.155500e+001
5.341853e+002	9.168029e+001
5.361138e+002	9.188205e+001
5.380422e+002	9.216250e+001
5.399707e+002	9.251750e+001
5.418992e+002	9.293656e+001
5.438276e+002	9.340418e+001
5.457561e+002	9.390236e+001
5.476846e+002	9.441239e+001
5.496130e+002	9.491599e+001
5.515415e+002	9.539835e+001
5.534700e+002	9.585129e+001
5.553984e+002	9.627218e+001
5.573269e+002	9.666364e+001
5.592554e+002	9.703188e+001
5.611838e+002	9.738419e+001
5.631123e+002	9.772762e+001
5.650408e+002	9.806876e+001
5.669692e+002	9.841229e+001
5.688977e+002	9.875986e+001
5.708262e+002	9.910995e+001
5.727546e+002	9.945889e+001
5.746831e+002	9.980150e+001
5.766116e+002	1.001312e+002
5.785400e+002	1.004383e+002
5.804685e+002	1.007107e+002
5.823970e+002	1.009341e+002
5.843254e+002	1.010921e+002
5.862539e+002	1.011683e+002
5.881824e+002	1.011495e+002
5.901108e+002	1.010280e+002
5.920393e+002	1.008039e+002
5.939678e+002	1.004877e+002
5.958962e+002	1.000993e+002
5.978247e+002	9.966707e+001
5.997532e+002	9.922489e+001
6.016816e+002	9.880844e+001
6.036101e+002	9.845128e+001
6.055386e+002	9.817905e+001
6.074670e+002	9.800552e+001
6.093955e+002	9.792989e+001
6.113240e+002	9.793804e+001
6.132524e+002	9.800449e+001
6.151809e+002	9.809617e+001
6.171094e+002	9.817616e+001
6.190378e+002	9.820914e+001
6.209663e+002	9.816696e+001
6.228948e+002	9.803313e+001
6.248232e+002	9.780413e+001
6.267517e+002	9.748917e+001
6.286802e+002	9.710676e+001
6.306086e+002	9.667986e+001
6.325371e+002	9.623083e+001
6.344656e+002	9.577834e+001
6.363940e+002	9.563852e+001
6.383225e+002	9.550896e+001
6.402510e+002	9.538747e+001
6.421794e+002	9.526757e+001
6.441079e+002	9.514102e+001
6.460364e+002	9.500021e+001
6.479648e+002	9.483958e+001
6.498933e+002	9.465775e+001
6.518218e+002	9.445802e+001
6.537502e+002	9.424760e+001
6.556787e+002	9.403478e+001
6.576072e+002	9.382639e+001
6.595356e+002	9.362621e+001
6.614641e+002	9.343970e+001
6.633926e+002	9.327052e+001
6.653210e+002	9.311752e+001
6.672495e+002	9.297500e+001
6.691780e+002	9.283966e+001
6.711064e+002	9.270898e+001
6.730349e+002	9.257536e+001
6.749634e+002	9.242247e+001
6.768918e+002	9.222382e+001
6.788203e+002	9.194077e+001
6.807488e+002	9.153999e+001
6.826772e+002	9.102067e+001
6.846057e+002	9.041460e+001
6.865342e+002	8.976006e+001
6.884626e+002	8.908120e+001
6.903911e+002	8.838655e+001
6.923196e+002	8.767495e+001
6.942480e+002	8.691675e+001
6.961765e+002	8.604573e+001
6.981050e+002	8.497499e+001
7.000334e+002	8.362318e+001
7.019619e+002	8.195148e+001
7.038904e+002	8.002779e+001
7.058188e+002	7.804340e+001
7.077473e+002	7.624134e+001
7.096758e+002	7.484538e+001
7.116042e+002	7.402820e+001
7.135327e+002	7.390452e+001
7.154612e+002	7.452276e+001
7.173896e+002	7.584402e+001
7.193181e+002	7.774339e+001
7.212466e+002	8.002856e+001
7.231750e+002	8.246761e+001
7.251035e+002	8.484103e+001
7.270320e+002	8.701450e+001
7.289604e+002	8.894945e+001
7.308889e+002	9.064821e+001
7.328174e+002	9.212424e+001
7.347458e+002	9.339371e+001
7.366743e+002	9.446685e+001
7.386028e+002	9.533880e+001
7.405313e+002	9.598743e+001
7.424597e+002	9.638939e+001
7.443882e+002	9.676146e+001
7.463167e+002	9.688968e+001
7.482451e+002	9.681338e+001
7.501736e+002	9.659996e+001
7.521021e+002	9.631800e+001
7.540305e+002	9.601238e+001
7.559590e+002	9.570461e+001
7.578875e+002	9.539857e+001
7.598159e+002	9.508516e+001
7.617444e+002	9.475048e+001
7.636729e+002	9.438449e+001
7.656013e+002	9.398744e+001
7.675298e+002	9.357076e+001
7.694583e+002	9.315450e+001
7.713867e+002	9.276318e+001
7.733152e+002	9.242119e+001
7.752437e+002	9.214676e+001
7.771721e+002	9.194810e+001
7.791006e+002	9.182173e+001
7.810291e+002	9.175406e+001
7.829575e+002	9.172417e+001
7.848860e+002	9.170939e+001
7.868145e+002	9.169141e+001
7.887429e+002	9.166296e+001
7.906714e+002	9.163138e+001
7.925999e+002	9.161857e+001
7.945283e+002	9.165542e+001
7.964568e+002	9.177425e+001
7.983853e+002	9.200037e+001
8.003137e+002	9.234673e+001
8.022422e+002	9.281055e+001
8.041707e+002	9.337314e+001
8.060991e+002	9.400185e+001
8.080276e+002	9.465482e+001
8.099561e+002	9.528568e+001
8.118845e+002	9.585377e+001
8.138130e+002	9.632951e+001
8.157415e+002	9.669202e+001
8.176699e+002	9.692385e+001
8.195984e+002	9.700119e+001
8.215269e+002	9.689050e+001
8.234553e+002	9.656657e+001
8.253838e+002	9.603077e+001
8.273123e+002	9.530697e+001
8.292407e+002	9.441910e+001
8.311692e+002	9.336454e+001
8.330977e+002	9.209857e+001
8.350261e+002	9.054144e+001
8.369546e+002	8.858327e+001
8.388831e+002	8.609848e+001
8.408115e+002	8.298700e+001
8.427400e+002	7.922108e+001
8.446685e+002	7.490087e+001
8.465969e+002	7.028812e+001
8.485254e+002	6.575107e+001
8.504539e+002	6.164828e+001
8.523823e+002	5.823692e+001
8.543108e+002	5.563378e+001
8.562393e+002	5.381705e+001
8.581677e+002	5.264539e+001
8.600962e+002	5.187752e+001
8.620247e+002	5.121583e+001
8.639531e+002	5.038653e+001
8.658816e+002	4.922884e+001
8.678101e+002	4.776810e+001
8.697385e+002	4.622476e+001
8.716670e+002	4.493520e+001
8.735955e+002	4.424953e+001
8.755239e+002	4.447195e+001
8.774524e+002	4.583829e+001
8.793809e+002	4.850467e+001
8.813093e+002	5.252398e+001
8.832378e+002	5.780232e+001
8.851663e+002	6.405868e+001
8.870947e+002	7.082488e+001
8.890232e+002	7.750768e+001
8.909517e+002	8.351839e+001
8.928801e+002	8.841933e+001
8.948085e+002	9.200825e+001
8.967370e+002	9.432374e+001
8.986655e+002	9.559016e+001
9.005939e+002	9.611781e+001
9.025224e+002	9.620460e+001
9.044509e+002	9.607932e+001
9.063793e+002	9.589004e+001
9.083078e+002	9.572022e+001
9.102363e+002	9.561195e+001
9.121647e+002	9.558022e+001
9.140932e+002	9.562177e+001
9.160217e+002	9.572166e+001
9.179501e+002	9.585675e+001
9.198786e+002	9.600060e+001
9.218071e+002	9.612867e+001
9.237355e+002	9.621925e+001
9.256640e+002	9.625432e+001
9.275925e+002	9.622299e+001
9.295209e+002	9.612309e+001
9.314494e+002	9.595988e+001
9.333779e+002	9.558271e+001
9.353063e+002	9.516497e+001
9.372348e+002	9.471701e+001
9.391633e+002	9.424561e+001
9.410917e+002	9.375274e+001
9.430202e+002	9.323595e+001
9.449487e+002	9.268984e+001
9.468771e+002	9.210760e+001
9.488056e+002	9.148241e+001
9.507341e+002	9.080876e+001
9.526625e+002	9.008369e+001
9.545910e+002	8.930714e+001
9.565195e+002	8.848122e+001
9.584479e+002	8.760938e+001
9.603764e+002	8.669563e+001
9.623049e+002	8.574356e+001
9.642333e+002	8.475584e+001
9.661618e+002	8.373444e+001
9.680903e+002	8.268144e+001
9.700187e+002	8.159938e+001
9.719472e+002	8.049187e+001
9.738757e+002	7.936403e+001
9.758041e+002	7.822305e+001
9.777326e+002	7.707697e+001
9.796611e+002	7.593279e+001
9.815895e+002	7.479518e+001
9.835180e+002	7.366597e+001
9.854465e+002	7.254388e+001
9.873749e+002	7.142554e+001
9.893034e+002	7.030734e+001
9.912319e+002	6.918774e+001
9.931603e+002	6.806899e+001
9.950888e+002	6.695874e+001
9.970173e+002	6.587054e+001
9.989457e+002	6.482329e+001
1.000874e+003	6.383793e+001
1.002803e+003	6.293388e+001
1.004731e+003	6.212547e+001
1.006660e+003	6.141936e+001
1.008588e+003	6.081253e+001
1.010517e+003	6.029291e+001
1.012445e+003	5.984100e+001
1.014373e+003	5.943340e+001
1.016302e+003	5.904681e+001
1.018230e+003	5.866269e+001
1.020159e+003	5.827100e+001
1.022087e+003	5.787265e+001
1.024016e+003	5.747897e+001
1.025944e+003	5.710970e+001
1.027873e+003	5.678897e+001
1.029801e+003	5.654090e+001
1.031730e+003	5.638532e+001
1.033658e+003	5.633530e+001
1.035587e+003	5.639504e+001
1.037515e+003	5.655999e+001
1.039444e+003	5.681777e+001
1.041372e+003	5.715063e+001
1.043301e+003	5.753785e+001
1.045229e+003	5.795905e+001
1.047157e+003	5.839477e+001
1.049086e+003	5.882694e+001
1.051014e+003	5.924205e+001
1.052943e+003	5.963318e+001
1.054871e+003	5.999609e+001
1.056800e+003	6.032486e+001
1.058728e+003	6.060875e+001
1.060657e+003	6.083234e+001
1.062585e+003	6.097723e+001
1.064514e+003	6.102545e+001
1.066442e+003	6.096362e+001
1.068371e+003	6.078685e+001
1.070299e+003	6.050022e+001
1.072228e+003	6.012375e+001
1.074156e+003	5.970272e+001
1.076084e+003	5.930166e+001
1.078013e+003	5.898396e+001
1.079941e+003	5.879944e+001
1.081870e+003	5.877802e+001
1.083798e+003	5.892763e+001
1.085727e+003	5.923386e+001
1.087655e+003	5.966249e+001
1.089584e+003	6.016391e+001
1.091512e+003	6.068026e+001
1.093441e+003	6.115506e+001
1.095369e+003	6.154915e+001
1.097298e+003	6.185322e+001
1.099226e+003	6.207911e+001
1.101155e+003	6.224520e+001
1.103083e+003	6.237335e+001
1.105011e+003	6.248593e+001
1.106940e+003	6.260310e+001
1.108868e+003	6.273941e+001
1.110797e+003	6.290300e+001
1.112725e+003	6.309514e+001
1.114654e+003	6.331222e+001
1.116582e+003	6.354855e+001
1.118511e+003	6.380045e+001
1.120439e+003	6.406614e+001
1.122368e+003	6.434168e+001
1.124296e+003	6.461950e+001
1.126225e+003	6.489144e+001
1.128153e+003	6.514960e+001
1.130082e+003	6.538757e+001
1.132010e+003	6.560071e+001
1.133938e+003	6.578715e+001
1.135867e+003	6.594758e+001
1.137795e+003	6.608521e+001
1.139724e+003	6.620457e+001
1.141652e+003	6.631071e+001
1.143581e+003	6.640771e+001
1.145509e+003	6.649860e+001
1.147438e+003	6.658422e+001
1.149366e+003	6.666321e+001
1.151295e+003	6.673234e+001
1.153223e+003	6.678830e+001
1.155152e+003	6.682890e+001
1.157080e+003	6.685476e+001
1.159009e+003	6.686938e+001
1.160937e+003	6.687945e+001
1.162865e+003	6.689368e+001
1.164794e+003	6.692187e+001
1.166722e+003	6.697337e+001
1.168651e+003	6.705625e+001
1.170579e+003	6.717546e+001
1.172508e+003	6.733274e+001
1.174436e+003	6.752663e+001
1.176365e+003	6.775364e+001
1.178293e+003	6.800893e+001
1.180222e+003	6.828729e+001
1.182150e+003	6.858320e+001
1.184079e+003	6.889146e+001
1.186007e+003	6.920679e+001
1.187936e+003	6.952395e+001
1.189864e+003	6.983749e+001
1.191792e+003	7.014178e+001
1.193721e+003	7.043075e+001
1.195649e+003	7.069849e+001
1.197578e+003	7.093941e+001
1.199506e+003	7.114867e+001
1.201435e+003	7.132233e+001
1.203363e+003	7.145775e+001
1.205292e+003	7.155334e+001
1.207220e+003	7.160880e+001
1.209149e+003	7.162459e+001
1.211077e+003	7.160229e+001
1.213006e+003	7.154423e+001
1.214934e+003	7.145338e+001
1.216863e+003	7.133300e+001
1.218791e+003	7.118674e+001
1.220719e+003	7.101815e+001
1.222648e+003	7.083069e+001
1.224576e+003	7.062716e+001
1.226505e+003	7.040992e+001
1.228433e+003	7.018066e+001
1.230362e+003	6.994064e+001
1.232290e+003	6.969054e+001
1.234219e+003	6.943119e+001
1.236147e+003	6.916334e+001
1.238076e+003	6.888778e+001
1.240004e+003	6.860509e+001
1.241933e+003	6.831607e+001
1.243861e+003	6.802134e+001
1.245790e+003	6.772150e+001
1.247718e+003	6.741675e+001
1.249646e+003	6.710714e+001
1.251575e+003	6.679244e+001
1.253503e+003	6.647247e+001
1.255432e+003	6.614689e+001
1.257360e+003	6.581565e+001
1.259289e+003	6.547858e+001
1.261217e+003	6.513555e+001
1.263146e+003	6.478622e+001
1.265074e+003	6.443063e+001
1.267003e+003	6.406887e+001
1.268931e+003	6.370147e+001
1.270860e+003	6.332909e+001
1.272788e+003	6.295282e+001
1.274717e+003	6.257377e+001
1.276645e+003	6.219314e+001
1.278573e+003	6.181168e+001
1.280502e+003	6.142978e+001
1.282430e+003	6.104678e+001
1.284359e+003	6.066160e+001
1.286287e+003	6.027245e+001
1.288216e+003	5.987743e+001
1.290144e+003	5.947456e+001
1.292073e+003	5.906249e+001
1.294001e+003	5.864045e+001
1.295930e+003	5.820860e+001
1.297858e+003	5.776746e+001
1.299787e+003	5.731812e+001
1.301715e+003	5.686165e+001
1.303644e+003	5.639924e+001
1.305572e+003	5.593162e+001
1.307500e+003	5.545943e+001
1.309429e+003	5.498258e+001
1.311357e+003	5.450073e+001
1.313286e+003	5.401339e+001
1.315214e+003	5.352040e+001
1.317143e+003	5.302175e+001
1.319071e+003	5.251755e+001
1.321000e+003	5.200759e+001
1.322928e+003	5.149177e+001
1.324857e+003	5.096969e+001
1.326785e+003	5.044096e+001
1.328714e+003	4.990480e+001
1.330642e+003	4.936001e+001
1.332571e+003	4.880487e+001
1.334499e+003	4.823829e+001
1.336427e+003	4.765948e+001
1.338356e+003	4.706841e+001
1.340284e+003	4.646516e+001
1.342213e+003	4.585004e+001
1.344141e+003	4.522308e+001
1.346070e+003	4.458466e+001
1.347998e+003	4.393479e+001
1.349927e+003	4.327350e+001
1.351855e+003	4.260028e+001
1.353784e+003	4.191469e+001
1.355712e+003	4.121667e+001
1.357641e+003	4.050703e+001
1.359569e+003	3.978661e+001
1.361498e+003	3.905665e+001
1.363426e+003	3.831809e+001
1.365354e+003	3.757175e+001
1.367283e+003	3.681798e+001
1.369211e+003	3.605666e+001
1.371140e+003	3.528662e+001
1.373068e+003	3.450638e+001
1.374997e+003	3.371427e+001
1.376925e+003	3.290958e+001
1.378854e+003	3.209249e+001
1.380782e+003	3.126409e+001
1.382711e+003	3.042590e+001
1.384639e+003	2.958058e+001
1.386568e+003	2.873237e+001
1.388496e+003	2.788571e+001
1.390424e+003	2.704350e+001
1.392353e+003	2.620764e+001
1.394281e+003	2.537846e+001
1.396210e+003	2.455610e+001
1.398138e+003	2.374141e+001
1.400067e+003	2.293674e+001
1.401995e+003	2.214535e+001
1.403924e+003	2.137297e+001
1.405852e+003	2.062737e+001
1.407781e+003	1.991807e+001
1.409709e+003	1.925629e+001
1.411638e+003	1.865088e+001
1.413566e+003	1.810744e+001
1.415495e+003	1.763041e+001
1.417423e+003	1.722094e+001
1.419351e+003	1.687795e+001
1.421280e+003	1.659825e+001
1.423208e+003	1.637580e+001
1.425137e+003	1.620410e+001
1.427065e+003	1.607725e+001
1.428994e+003	1.598666e+001
1.430922e+003	1.592126e+001
1.432851e+003	1.587053e+001
1.434779e+003	1.582334e+001
1.436708e+003	1.577005e+001
1.438636e+003	1.570563e+001
1.440565e+003	1.562899e+001
1.442493e+003	1.554305e+001
1.444422e+003	1.545326e+001
1.446350e+003	1.536670e+001
1.448278e+003	1.529508e+001
1.450207e+003	1.524600e+001
1.452135e+003	1.521837e+001
1.454064e+003	1.520596e+001
1.455992e+003	1.520230e+001
1.457921e+003	1.519961e+001
1.459849e+003	1.518956e+001
1.461778e+003	1.516667e+001
1.463706e+003	1.513171e+001
1.465635e+003	1.508857e+001
1.467563e+003	1.504388e+001
1.469492e+003	1.500688e+001
1.471420e+003	1.498892e+001
1.473349e+003	1.499434e+001
1.475277e+003	1.502613e+001
1.477205e+003	1.508741e+001
1.479134e+003	1.518230e+001
1.481062e+003	1.531286e+001
1.482991e+003	1.547663e+001
1.484919e+003	1.567154e+001
1.486848e+003	1.589895e+001
1.488776e+003	1.615891e+001
1.490705e+003	1.644994e+001
1.492633e+003	1.676786e+001
1.494562e+003	1.710705e+001
1.496490e+003	1.746191e+001
1.498419e+003	1.783574e+001
1.500347e+003	1.822952e+001
1.502276e+003	1.864477e+001
1.504204e+003	1.908018e+001
1.506132e+003	1.953018e+001
1.508061e+003	1.999550e+001
1.509989e+003	2.048004e+001
1.511918e+003	2.098812e+001
1.513846e+003	2.152001e+001
1.515775e+003	2.207088e+001
1.517703e+003	2.263834e+001
1.519632e+003	2.322554e+001
1.521560e+003	2.384115e+001
1.523489e+003	2.448630e+001
1.525417e+003	2.516480e+001
1.527346e+003	2.587946e+001
1.529274e+003	2.663519e+001
1.531203e+003	2.744919e+001
1.533131e+003	2.833390e+001
1.535059e+003	2.929747e+001
1.536988e+003	3.033621e+001
1.538916e+003	3.143713e+001
1.540845e+003	3.258707e+001
1.542773e+003	3.376952e+001
1.544702e+003	3.496645e+001
1.546630e+003	3.615799e+001
1.548559e+003	3.732924e+001
1.550487e+003	3.847399e+001
1.552416e+003	3.959275e+001
1.554344e+003	4.069565e+001
1.556273e+003	4.178388e+001
1.558201e+003	4.285681e+001
1.560130e+003	4.391095e+001
1.562058e+003	4.494284e+001
1.563986e+003	4.595196e+001
1.565915e+003	4.693668e+001
1.567843e+003	4.789827e+001
1.569772e+003	4.883684e+001
1.571700e+003	4.975309e+001
1.573629e+003	5.065231e+001
1.575557e+003	5.153033e+001
1.577486e+003	5.238191e+001
1.579414e+003	5.319755e+001
1.581343e+003	5.396949e+001
1.583271e+003	5.469439e+001
1.585200e+003	5.537099e+001
1.587128e+003	5.600028e+001
1.589057e+003	5.658567e+001
1.590985e+003	5.713224e+001
1.592913e+003	5.764289e+001
1.594842e+003	5.812236e+001
1.596770e+003	5.857510e+001
1.598699e+003	5.900062e+001
1.600627e+003	5.940028e+001
1.602556e+003	5.977589e+001
1.604484e+003	6.012958e+001
1.606413e+003	6.046433e+001
1.608341e+003	6.078147e+001
1.610270e+003	6.108150e+001
1.612198e+003	6.136544e+001
1.614127e+003	6.163466e+001
1.616055e+003	6.189054e+001
1.617984e+003	6.213691e+001
1.619912e+003	6.237854e+001
1.621840e+003	6.262115e+001
1.623769e+003	6.287032e+001
1.625697e+003	6.313155e+001
1.627626e+003	6.341051e+001
1.629554e+003	6.371135e+001
1.631483e+003	6.403584e+001
1.633411e+003	6.438435e+001
1.635340e+003	6.475581e+001
1.637268e+003	6.514860e+001
1.639197e+003	6.556028e+001
1.641125e+003	6.598957e+001
1.643054e+003	6.643246e+001
1.644982e+003	6.688433e+001
1.646911e+003	6.733988e+001
1.648839e+003	6.779545e+001
1.650767e+003	6.824913e+001
1.652696e+003	6.870045e+001
1.654624e+003	6.915083e+001
1.656553e+003	6.960346e+001
1.658481e+003	7.006192e+001
1.660410e+003	7.053162e+001
1.662338e+003	7.101843e+001
1.664267e+003	7.152741e+001
1.666195e+003	7.205779e+001
1.668124e+003	7.260645e+001
1.670052e+003	7.316848e+001
1.671981e+003	7.373971e+001
1.673909e+003	7.431535e+001
1.675838e+003	7.489294e+001
1.677766e+003	7.547118e+001
1.679694e+003	7.604977e+001
1.681623e+003	7.663031e+001
1.683551e+003	7.721764e+001
1.685480e+003	7.781433e+001
1.687408e+003	7.841935e+001
1.689337e+003	7.902637e+001
1.691265e+003	7.962623e+001
1.693194e+003	8.021062e+001
1.695122e+003	8.077298e+001
1.697051e+003	8.130773e+001
1.698979e+003	8.181532e+001
1.700908e+003	8.229829e+001
1.702836e+003	8.276156e+001
1.704765e+003	8.321308e+001
1.706693e+003	8.366147e+001
1.708621e+003	8.410764e+001
1.710550e+003	8.455010e+001
1.712478e+003	8.498576e+001
1.714407e+003	8.541111e+001
1.716335e+003	8.582582e+001
1.718264e+003	8.623065e+001
1.720192e+003	8.662811e+001
1.722121e+003	8.702541e+001
1.724049e+003	8.742710e+001
1.725978e+003	8.783533e+001
1.727906e+003	8.825156e+001
1.729835e+003	8.867321e+001
1.731763e+003	8.909277e+001
1.733692e+003	8.950762e+001
1.735620e+003	8.991841e+001
1.737548e+003	9.032845e+001
1.739477e+003	9.074352e+001
1.741405e+003	9.116955e+001
1.743334e+003	9.161335e+001
1.745262e+003	9.208233e+001
1.747191e+003	9.257766e+001
1.749119e+003	9.309792e+001
1.751048e+003	9.364142e+001
1.752976e+003	9.420272e+001
1.754905e+003	9.477652e+001
1.756833e+003	9.536050e+001
1.758762e+003	9.594946e+001
1.760690e+003	9.653306e+001
1.762619e+003	9.709401e+001
1.764547e+003	9.730894e+001
1.766475e+003	9.744861e+001
1.768404e+003	9.748666e+001
1.770332e+003	9.739815e+001
1.772261e+003	9.716711e+001
1.774189e+003	9.678890e+001
1.776118e+003	9.626881e+001
1.778046e+003	9.562580e+001
1.779975e+003	9.489015e+001
1.781903e+003	9.409646e+001
1.783832e+003	9.328061e+001
1.785760e+003	9.247910e+001
1.787689e+003	9.172771e+001
1.789617e+003	9.106072e+001
1.791546e+003	9.050974e+001
1.793474e+003	9.010113e+001
1.795402e+003	8.985462e+001
1.797331e+003	8.977864e+001
1.799259e+003	8.986792e+001
1.801188e+003	9.010601e+001
1.803116e+003	9.046548e+001
1.805045e+003	9.090847e+001
1.806973e+003	9.139247e+001
1.808902e+003	9.187800e+001
1.810830e+003	9.233199e+001
1.812759e+003	9.273149e+001
1.814687e+003	9.306586e+001
1.816616e+003	9.333620e+001
1.818544e+003	9.355273e+001
1.820473e+003	9.372845e+001
1.822401e+003	9.387801e+001
1.824329e+003	9.401582e+001
1.826258e+003	9.415276e+001
1.828186e+003	9.429424e+001
1.830115e+003	9.444162e+001
1.832043e+003	9.459367e+001
1.833972e+003	9.474503e+001
1.835900e+003	9.488668e+001
1.837829e+003	9.500957e+001
1.839757e+003	9.510694e+001
1.841686e+003	9.517510e+001
1.843614e+003	9.521227e+001
1.845543e+003	9.522105e+001
1.847471e+003	9.520652e+001
1.849400e+003	9.517445e+001
1.851328e+003	9.513039e+001
1.853256e+003	9.507996e+001
1.855185e+003	9.502738e+001
1.857113e+003	9.497281e+001
1.859042e+003	9.491251e+001
1.860970e+003	9.484403e+001
1.862899e+003	9.476715e+001
1.864827e+003	9.468340e+001
1.866756e+003	9.459498e+001
1.868684e+003	9.450535e+001
1.870613e+003	9.441758e+001
1.872541e+003	9.433424e+001
1.874470e+003	9.425719e+001
1.876398e+003	9.418765e+001
1.878327e+003	9.412468e+001
1.880255e+003	9.406416e+001
1.882183e+003	9.400182e+001
1.884112e+003	9.393630e+001
1.886040e+003	9.386729e+001
1.887969e+003	9.379558e+001
1.889897e+003	9.372255e+001
1.891826e+003	9.365015e+001
1.893754e+003	9.358031e+001
1.895683e+003	9.371668e+001
1.897611e+003	9.385941e+001
1.899540e+003	9.400880e+001
1.901468e+003	9.416308e+001
1.903397e+003	9.431975e+001
1.905325e+003	9.447736e+001
1.907254e+003	9.463482e+001
1.909182e+003	9.478930e+001
1.911110e+003	9.493915e+001
1.913039e+003	9.508295e+001
1.914967e+003	9.521988e+001
1.916896e+003	9.535033e+001
1.918824e+003	9.547550e+001
1.920753e+003	9.559652e+001
1.922681e+003	9.571412e+001
1.924610e+003	9.582865e+001
1.926538e+003	9.594116e+001
1.928467e+003	9.605256e+001
1.930395e+003	9.616276e+001
1.932324e+003	9.627011e+001
1.934252e+003	9.637379e+001
1.936181e+003	9.647285e+001
1.938109e+003	9.656722e+001
1.940037e+003	9.665791e+001
1.941966e+003	9.674615e+001
1.943894e+003	9.683286e+001
1.945823e+003	9.691869e+001
1.947751e+003	9.700401e+001
1.949680e+003	9.708931e+001
1.951608e+003	9.717442e+001
1.953537e+003	9.725884e+001
1.955465e+003	9.734124e+001
1.957394e+003	9.742050e+001
1.959322e+003	9.749570e+001
1.961251e+003	9.756680e+001
1.963179e+003	9.763446e+001
1.965108e+003	9.769973e+001
1.967036e+003	9.776357e+001
1.968964e+003	9.782708e+001
1.970893e+003	9.789144e+001
1.972821e+003	9.795785e+001
1.974750e+003	9.802695e+001
1.976678e+003	9.809922e+001
1.978607e+003	9.817402e+001
1.980535e+003	9.825000e+001
1.982464e+003	9.832524e+001
1.984392e+003	9.839818e+001
1.986321e+003	9.846782e+001
1.988249e+003	9.853370e+001
1.990178e+003	9.859563e+001
1.992106e+003	9.865436e+001
1.994035e+003	9.871114e+001
1.995963e+003	9.876778e+001
1.997891e+003	9.882597e+001
1.999820e+003	9.888746e+001
2.001748e+003	9.895310e+001
2.003677e+003	9.902311e+001
2.005605e+003	9.909683e+001
2.007534e+003	9.917342e+001
2.009462e+003	9.925165e+001
2.011391e+003	9.933011e+001
2.013319e+003	9.940718e+001
2.015248e+003	9.948176e+001
2.017176e+003	9.955305e+001
2.019105e+003	9.962099e+001
2.021033e+003	9.968588e+001
2.022962e+003	9.974876e+001
2.024890e+003	9.981079e+001
2.026818e+003	9.987338e+001
2.028747e+003	9.993768e+001
2.030675e+003	1.000045e+002
2.032604e+003	1.000738e+002
2.034532e+003	1.001453e+002
2.036461e+003	1.002181e+002
2.038389e+003	1.002917e+002
2.040318e+003	1.003651e+002
2.042246e+003	1.004379e+002
2.044175e+003	1.005095e+002
2.046103e+003	1.005799e+002
2.048032e+003	1.006489e+002
2.049960e+003	1.007167e+002
2.051889e+003	1.007831e+002
2.053817e+003	1.008479e+002
2.055746e+003	1.009104e+002
2.057674e+003	1.009702e+002
2.059603e+003	1.010269e+002
2.061531e+003	1.010806e+002
2.063459e+003	1.011316e+002
2.065388e+003	1.011803e+002
2.067316e+003	1.012272e+002
2.069245e+003	1.012730e+002
2.071173e+003	1.013182e+002
2.073102e+003	1.013632e+002
2.075030e+003	1.014082e+002
2.076959e+003	1.014534e+002
2.078887e+003	1.014984e+002
2.080816e+003	1.015428e+002
2.082744e+003	1.015863e+002
2.084673e+003	1.016287e+002
2.086601e+003	1.016694e+002
2.088530e+003	1.017084e+002
2.090458e+003	1.017452e+002
2.092386e+003	1.017798e+002
2.094315e+003	1.018121e+002
2.096243e+003	1.018420e+002
2.098172e+003	1.018699e+002
2.100100e+003	1.018957e+002
2.102029e+003	1.019195e+002
2.103957e+003	1.019411e+002
2.105886e+003	1.019604e+002
2.107814e+003	1.019773e+002
2.109743e+003	1.019914e+002
2.111671e+003	1.020025e+002
2.113600e+003	1.020102e+002
2.115528e+003	1.020145e+002
2.117457e+003	1.020151e+002
2.119385e+003	1.020123e+002
2.121313e+003	1.020061e+002
2.123242e+003	1.019969e+002
2.125170e+003	1.019852e+002
2.127099e+003	1.019715e+002
2.129027e+003	1.019563e+002
2.130956e+003	1.019404e+002
2.132884e+003	1.019243e+002
2.134813e+003	1.019085e+002
2.136741e+003	1.018934e+002
2.138670e+003	1.018794e+002
2.140598e+003	1.018670e+002
2.142527e+003	1.018568e+002
2.144455e+003	1.018496e+002
2.146384e+003	1.018464e+002
2.148312e+003	1.018479e+002
2.150240e+003	1.018550e+002
2.152169e+003	1.018680e+002
2.154097e+003	1.018868e+002
2.156026e+003	1.019107e+002
2.157954e+003	1.019387e+002
2.159883e+003	1.019692e+002
2.161811e+003	1.020009e+002
2.163740e+003	1.020330e+002
2.165668e+003	1.020647e+002
2.167597e+003	1.020958e+002
2.169525e+003	1.021263e+002
2.171454e+003	1.021562e+002
2.173382e+003	1.021859e+002
2.175311e+003	1.022151e+002
2.177239e+003	1.022438e+002
2.179167e+003	1.022714e+002
2.181096e+003	1.022975e+002
2.183024e+003	1.023217e+002
2.184953e+003	1.023440e+002
2.186881e+003	1.023646e+002
2.188810e+003	1.023839e+002
2.190738e+003	1.024019e+002
2.192667e+003	1.024190e+002
2.194595e+003	1.024352e+002
2.196524e+003	1.024504e+002
2.198452e+003	1.024640e+002
2.200381e+003	1.024758e+002
2.202309e+003	1.024850e+002
2.204238e+003	1.024917e+002
2.206166e+003	1.024958e+002
2.208094e+003	1.024977e+002
2.210023e+003	1.024979e+002
2.211951e+003	1.024972e+002
2.213880e+003	1.024962e+002
2.215808e+003	1.024956e+002
2.217737e+003	1.024956e+002
2.219665e+003	1.024964e+002
2.221594e+003	1.024975e+002
2.223522e+003	1.024986e+002
2.225451e+003	1.024992e+002
2.227379e+003	1.024986e+002
2.229308e+003	1.024963e+002
2.231236e+003	1.024921e+002
2.233165e+003	1.024859e+002
2.235093e+003	1.024779e+002
2.237021e+003	1.024684e+002
2.238950e+003	1.024580e+002
2.240878e+003	1.024471e+002
2.242807e+003	1.024361e+002
2.244735e+003	1.024253e+002
2.246664e+003	1.024151e+002
2.248592e+003	1.024056e+002
2.250521e+003	1.023968e+002
2.252449e+003	1.023887e+002
2.254378e+003	1.023812e+002
2.256306e+003	1.023743e+002
2.258235e+003	1.023677e+002
2.260163e+003	1.023613e+002
2.262092e+003	1.023550e+002
2.264020e+003	1.023483e+002
2.265948e+003	1.023411e+002
2.267877e+003	1.023331e+002
2.269805e+003	1.023242e+002
2.271734e+003	1.023141e+002
2.273662e+003	1.023027e+002
2.275591e+003	1.022897e+002
2.277519e+003	1.022751e+002
2.279448e+003	1.022589e+002
2.281376e+003	1.022410e+002
2.283305e+003	1.022213e+002
2.285233e+003	1.021998e+002
2.287162e+003	1.021764e+002
2.289090e+003	1.021508e+002
2.291019e+003	1.021230e+002
2.292947e+003	1.020928e+002
2.294875e+003	1.020601e+002
2.296804e+003	1.020251e+002
2.298732e+003	1.019877e+002
2.300661e+003	1.019484e+002
2.302589e+003	1.019076e+002
2.304518e+003	1.018659e+002
2.306446e+003	1.018235e+002
2.308375e+003	1.017811e+002
2.310303e+003	1.017385e+002
2.312232e+003	1.016959e+002
2.314160e+003	1.016531e+002
2.316089e+003	1.016101e+002
2.318017e+003	1.015665e+002
2.319946e+003	1.015223e+002
2.321874e+003	1.014771e+002
2.323802e+003	1.014308e+002
2.325731e+003	1.013834e+002
2.327659e+003	1.013351e+002
2.329588e+003	1.012857e+002
2.331516e+003	1.012356e+002
2.333445e+003	1.011851e+002
2.335373e+003	1.011348e+002
2.337302e+003	1.010852e+002
2.339230e+003	1.010374e+002
2.341159e+003	1.009918e+002
2.343087e+003	1.009490e+002
2.345016e+003	1.009091e+002
2.346944e+003	1.008721e+002
2.348873e+003	1.008375e+002
2.350801e+003	1.008046e+002
2.352729e+003	1.007726e+002
2.354658e+003	1.007406e+002
2.356586e+003	1.007081e+002
2.358515e+003	1.006749e+002
2.360443e+003	1.006409e+002
2.362372e+003	1.006062e+002
2.364300e+003	1.005709e+002
2.366229e+003	1.005354e+002
2.368157e+003	1.004998e+002
2.370086e+003	1.004642e+002
2.372014e+003	1.004282e+002
2.373942e+003	1.003916e+002
2.375871e+003	1.003541e+002
2.377799e+003	1.003156e+002
2.379728e+003	1.002757e+002
2.381656e+003	1.002344e+002
2.383585e+003	1.001915e+002
2.385513e+003	1.001469e+002
2.387442e+003	1.001006e+002
2.389370e+003	1.000525e+002
2.391299e+003	1.000025e+002
2.393227e+003	9.995055e+001
2.395156e+003	9.989664e+001
2.397084e+003	9.984086e+001
2.399012e+003	9.978339e+001
2.400941e+003	9.972449e+001
2.402869e+003	9.966428e+001
2.404798e+003	9.960301e+001
2.406726e+003	9.954062e+001
2.408655e+003	9.947714e+001
2.410583e+003	9.941238e+001
2.412512e+003	9.934618e+001
2.414440e+003	9.927821e+001
2.416369e+003	9.920837e+001
2.418297e+003	9.913652e+001
2.420226e+003	9.906277e+001
2.422154e+003	9.898715e+001
2.424083e+003	9.890985e+001
2.426011e+003	9.883092e+001
2.427939e+003	9.875043e+001
2.429868e+003	9.866820e+001
2.431796e+003	9.858408e+001
2.433725e+003	9.849767e+001
2.435653e+003	9.840855e+001
2.437582e+003	9.831607e+001
2.439510e+003	9.821967e+001
2.441439e+003	9.819412e+001
2.443367e+003	9.816317e+001
2.445296e+003	9.812589e+001
2.447224e+003	9.808144e+001
2.449153e+003	9.802898e+001
2.451081e+003	9.796764e+001
2.453010e+003	9.789639e+001
2.454938e+003	9.781397e+001
2.456866e+003	9.771859e+001
2.458795e+003	9.760770e+001
2.460723e+003	9.747779e+001
2.462652e+003	9.732468e+001
2.464580e+003	9.714346e+001
2.466509e+003	9.692905e+001
2.468437e+003	9.667665e+001
2.470366e+003	9.638274e+001
2.472294e+003	9.604529e+001
2.474223e+003	9.566415e+001
2.476151e+003	9.524074e+001
2.478080e+003	9.477802e+001
2.480008e+003	9.427985e+001
2.481937e+003	9.375089e+001
2.483865e+003	9.319614e+001
2.485793e+003	9.262159e+001
2.487722e+003	9.203391e+001
2.489650e+003	9.144069e+001
2.491579e+003	9.084982e+001
2.493507e+003	9.026884e+001
2.495436e+003	8.970354e+001
2.497364e+003	8.915707e+001
2.499293e+003	8.862910e+001
2.501221e+003	8.811602e+001
2.503150e+003	8.761163e+001
2.505078e+003	8.710935e+001
2.507007e+003	8.660481e+001
2.508935e+003	8.609898e+001
2.510864e+003	8.559999e+001
2.512792e+003	8.512389e+001
2.514720e+003	8.469338e+001
2.516649e+003	8.433524e+001
2.518577e+003	8.407625e+001
2.520506e+003	8.393922e+001
2.522434e+003	8.393876e+001
2.524363e+003	8.407834e+001
2.526291e+003	8.434880e+001
2.528220e+003	8.472915e+001
2.530148e+003	8.518904e+001
2.532077e+003	8.569292e+001
2.534005e+003	8.620496e+001
2.535934e+003	8.669456e+001
2.537862e+003	8.714040e+001
2.539791e+003	8.753286e+001
2.541719e+003	8.787379e+001
2.543647e+003	8.817435e+001
2.545576e+003	8.845097e+001
2.547504e+003	8.872108e+001
2.549433e+003	8.899903e+001
2.551361e+003	8.929346e+001
2.553290e+003	8.960574e+001
2.555218e+003	8.993054e+001
2.557147e+003	9.025779e+001
2.559075e+003	9.057577e+001
2.561004e+003	9.087360e+001
2.562932e+003	9.114324e+001
2.564861e+003	9.138025e+001
2.566789e+003	9.158392e+001
2.568718e+003	9.175651e+001
2.570646e+003	9.190245e+001
2.572574e+003	9.202716e+001
2.574503e+003	9.213628e+001
2.576431e+003	9.223489e+001
2.578360e+003	9.232732e+001
2.580288e+003	9.241713e+001
2.582217e+003	9.250726e+001
2.584145e+003	9.259977e+001
2.586074e+003	9.269589e+001
2.588002e+003	9.279563e+001
2.589931e+003	9.289793e+001
2.591859e+003	9.300076e+001
2.593788e+003	9.310155e+001
2.595716e+003	9.319765e+001
2.597645e+003	9.328683e+001
2.599573e+003	9.336748e+001
2.601501e+003	9.343881e+001
2.603430e+003	9.350075e+001
2.605358e+003	9.355389e+001
2.607287e+003	9.359918e+001
2.609215e+003	9.363786e+001
2.611144e+003	9.367126e+001
2.613072e+003	9.370097e+001
2.615001e+003	9.372903e+001
2.616929e+003	9.375824e+001
2.618858e+003	9.379217e+001
2.620786e+003	9.383518e+001
2.622715e+003	9.389168e+001
2.624643e+003	9.396574e+001
2.626572e+003	9.406039e+001
2.628500e+003	9.417719e+001
2.630428e+003	9.431562e+001
2.632357e+003	9.447333e+001
2.634285e+003	9.464601e+001
2.636214e+003	9.482822e+001
2.638142e+003	9.501395e+001
2.640071e+003	9.519764e+001
2.641999e+003	9.537461e+001
2.643928e+003	9.554156e+001
2.645856e+003	9.569646e+001
2.647785e+003	9.583865e+001
2.649713e+003	9.596847e+001
2.651642e+003	9.608689e+001
2.653570e+003	9.619487e+001
2.655499e+003	9.629317e+001
2.657427e+003	9.638195e+001
2.659355e+003	9.646088e+001
2.661284e+003	9.652927e+001
2.663212e+003	9.658636e+001
2.665141e+003	9.663154e+001
2.667069e+003	9.666470e+001
2.668998e+003	9.668633e+001
2.670926e+003	9.669782e+001
2.672855e+003	9.670105e+001
2.674783e+003	9.669816e+001
2.676712e+003	9.669101e+001
2.678640e+003	9.668124e+001
2.680569e+003	9.666986e+001
2.682497e+003	9.665733e+001
2.684426e+003	9.664339e+001
2.686354e+003	9.662749e+001
2.688282e+003	9.660886e+001
2.690211e+003	9.658703e+001
2.692139e+003	9.656194e+001
2.694068e+003	9.653400e+001
2.695996e+003	9.650391e+001
2.697925e+003	9.647237e+001
2.699853e+003	9.643993e+001
2.701782e+003	9.640715e+001
2.703710e+003	9.637412e+001
2.705639e+003	9.634058e+001
2.707567e+003	9.630583e+001
2.709496e+003	9.626923e+001
2.711424e+003	9.623016e+001
2.713353e+003	9.618839e+001
2.715281e+003	9.614408e+001
2.717209e+003	9.609785e+001
2.719138e+003	9.605058e+001
2.721066e+003	9.600337e+001
2.722995e+003	9.595716e+001
2.724923e+003	9.591267e+001
2.726852e+003	9.587008e+001
2.728780e+003	9.582915e+001
2.730709e+003	9.578927e+001
2.732637e+003	9.574970e+001
2.734566e+003	9.570949e+001
2.736494e+003	9.566779e+001
2.738423e+003	9.562402e+001
2.740351e+003	9.557806e+001
2.742280e+003	9.553025e+001
2.744208e+003	9.548129e+001
2.746136e+003	9.543171e+001
2.748065e+003	9.538200e+001
2.749993e+003	9.533235e+001
2.751922e+003	9.528274e+001
2.753850e+003	9.523281e+001
2.755779e+003	9.525278e+001
2.757707e+003	9.527106e+001
2.759636e+003	9.528693e+001
2.761564e+003	9.529978e+001
2.763493e+003	9.530943e+001
2.765421e+003	9.531620e+001
2.767350e+003	9.532075e+001
2.769278e+003	9.532361e+001
2.771207e+003	9.532520e+001
2.773135e+003	9.532558e+001
2.775063e+003	9.532462e+001
2.776992e+003	9.532178e+001
2.778920e+003	9.531642e+001
2.780849e+003	9.530788e+001
2.782777e+003	9.529574e+001
2.784706e+003	9.527970e+001
2.786634e+003	9.525991e+001
2.788563e+003	9.523709e+001
2.790491e+003	9.521221e+001
2.792420e+003	9.518595e+001
2.794348e+003	9.515871e+001
2.796277e+003	9.513046e+001
2.798205e+003	9.510075e+001
2.800134e+003	9.506870e+001
2.802062e+003	9.503341e+001
2.803990e+003	9.499400e+001
2.805919e+003	9.494969e+001
2.807847e+003	9.489967e+001
2.809776e+003	9.484347e+001
2.811704e+003	9.478089e+001
2.813633e+003	9.471160e+001
2.815561e+003	9.463480e+001
2.817490e+003	9.454933e+001
2.819418e+003	9.445348e+001
2.821347e+003	9.434486e+001
2.823275e+003	9.421993e+001
2.825204e+003	9.407377e+001
2.827132e+003	9.389942e+001
2.829061e+003	9.368803e+001
2.830989e+003	9.342950e+001
2.832917e+003	9.311397e+001
2.834846e+003	9.273368e+001
2.836774e+003	9.228535e+001
2.838703e+003	9.177253e+001
2.840631e+003	9.120773e+001
2.842560e+003	9.061279e+001
2.844488e+003	9.001702e+001
2.846417e+003	8.945344e+001
2.848345e+003	8.895383e+001
2.850274e+003	8.854374e+001
2.852202e+003	8.823872e+001
2.854131e+003	8.804198e+001
2.856059e+003	8.794426e+001
2.857988e+003	8.792602e+001
2.859916e+003	8.796149e+001
2.861844e+003	8.802387e+001
2.863773e+003	8.809076e+001
2.865701e+003	8.814775e+001
2.867630e+003	8.818947e+001
2.869558e+003	8.821806e+001
2.871487e+003	8.824031e+001
2.873415e+003	8.826421e+001
2.875344e+003	8.829565e+001
2.877272e+003	8.833597e+001
2.879201e+003	8.838139e+001
2.881129e+003	8.842387e+001
2.883058e+003	8.845350e+001
2.884986e+003	8.846114e+001
2.886915e+003	8.844107e+001
2.888843e+003	8.839203e+001
2.890771e+003	8.831657e+001
2.892700e+003	8.821937e+001
2.894628e+003	8.810525e+001
2.896557e+003	8.797690e+001
2.898485e+003	8.783318e+001
2.900414e+003	8.766846e+001
2.902342e+003	8.747375e+001
2.904271e+003	8.723886e+001
2.906199e+003	8.695574e+001
2.908128e+003	8.662168e+001
2.910056e+003	8.624204e+001
2.911985e+003	8.583120e+001
2.913913e+003	8.541194e+001
2.915842e+003	8.501321e+001
2.917770e+003	8.466674e+001
2.919698e+003	8.440264e+001
2.921627e+003	8.424559e+001
2.923555e+003	8.421156e+001
2.925484e+003	8.430595e+001
2.927412e+003	8.452289e+001
2.929341e+003	8.484610e+001
2.931269e+003	8.525094e+001
2.933198e+003	8.570744e+001
2.935126e+003	8.618370e+001
2.937055e+003	8.664942e+001
2.938983e+003	8.707893e+001
2.940912e+003	8.745341e+001
2.942840e+003	8.776228e+001
2.944769e+003	8.800396e+001
2.946697e+003	8.818497e+001
2.948625e+003	8.831803e+001
2.950554e+003	8.841968e+001
2.952482e+003	8.850780e+001
2.954411e+003	8.859938e+001
2.956339e+003	8.870840e+001
2.958268e+003	8.884404e+001
2.960196e+003	8.900997e+001
2.962125e+003	8.920422e+001
2.964053e+003	8.941997e+001
2.965982e+003	8.964731e+001
2.967910e+003	8.987535e+001
2.969839e+003	9.009387e+001
2.971767e+003	9.029504e+001
2.973696e+003	9.047479e+001
2.975624e+003	9.063369e+001
2.977552e+003	9.077648e+001
2.979481e+003	9.091090e+001
2.981409e+003	9.104597e+001
2.983338e+003	9.119063e+001
2.985266e+003	9.135182e+001
2.987195e+003	9.153331e+001
2.989123e+003	9.173527e+001
2.991052e+003	9.195448e+001
2.992980e+003	9.218497e+001
2.994909e+003	9.241936e+001
2.996837e+003	9.264994e+001
2.998766e+003	9.286980e+001
3.000694e+003	9.307327e+001
3.002623e+003	9.325645e+001
3.004551e+003	9.341743e+001
3.006479e+003	9.355630e+001
3.008408e+003	9.367415e+001
3.010336e+003	9.377271e+001
3.012265e+003	9.385466e+001
3.014193e+003	9.392365e+001
3.016122e+003	9.398392e+001
3.018050e+003	9.404004e+001
3.019979e+003	9.409606e+001
3.021907e+003	9.415509e+001
3.023836e+003	9.421889e+001
3.025764e+003	9.423005e+001
3.027693e+003	9.424490e+001
3.029621e+003	9.426057e+001
3.031550e+003	9.427268e+001
3.033478e+003	9.427663e+001
3.035406e+003	9.426866e+001
3.037335e+003	9.424650e+001
3.039263e+003	9.420924e+001
3.041192e+003	9.415746e+001
3.043120e+003	9.409287e+001
3.045049e+003	9.401791e+001
3.046977e+003	9.393523e+001
3.048906e+003	9.384710e+001
3.050834e+003	9.375517e+001
3.052763e+003	9.366032e+001
3.054691e+003	9.356273e+001
3.056620e+003	9.346233e+001
3.058548e+003	9.335901e+001
3.060477e+003	9.325288e+001
3.062405e+003	9.314417e+001
3.064333e+003	9.303339e+001
3.066262e+003	9.292127e+001
3.068190e+003	9.280841e+001
3.070119e+003	9.269504e+001
3.072047e+003	9.258130e+001
3.073976e+003	9.246734e+001
3.075904e+003	9.235338e+001
3.077833e+003	9.223940e+001
3.079761e+003	9.212534e+001
3.081690e+003	9.201119e+001
3.083618e+003	9.189717e+001
3.085547e+003	9.178331e+001
3.087475e+003	9.166934e+001
3.089404e+003	9.155476e+001
3.091332e+003	9.143873e+001
3.093260e+003	9.132027e+001
3.095189e+003	9.119880e+001
3.097117e+003	9.107411e+001
3.099046e+003	9.094635e+001
3.100974e+003	9.081580e+001
3.102903e+003	9.068304e+001
3.104831e+003	9.054884e+001
3.106760e+003	9.041394e+001
3.108688e+003	9.027876e+001
3.110617e+003	9.014341e+001
3.112545e+003	9.000779e+001
3.114474e+003	8.987154e+001
3.116402e+003	8.973419e+001
3.118331e+003	8.959534e+001
3.120259e+003	8.945480e+001
3.122188e+003	8.931254e+001
3.124116e+003	8.916853e+001
3.126044e+003	8.902283e+001
3.127973e+003	8.887547e+001
3.129901e+003	8.872646e+001
3.131830e+003	8.857588e+001
3.133758e+003	8.842385e+001
3.135687e+003	8.827036e+001
3.137615e+003	8.811527e+001
3.139544e+003	8.795832e+001
3.141472e+003	8.779947e+001
3.143401e+003	8.763889e+001
3.145329e+003	8.747686e+001
3.147258e+003	8.731356e+001
3.149186e+003	8.714922e+001
3.151115e+003	8.698406e+001
3.153043e+003	8.681832e+001
3.154971e+003	8.665221e+001
3.156900e+003	8.648570e+001
3.158828e+003	8.631857e+001
3.160757e+003	8.615045e+001
3.162685e+003	8.598103e+001
3.164614e+003	8.581010e+001
3.166542e+003	8.563763e+001
3.168471e+003	8.546355e+001
3.170399e+003	8.528783e+001
3.172328e+003	8.511066e+001
3.174256e+003	8.493239e+001
3.176185e+003	8.475343e+001
3.178113e+003	8.457410e+001
3.180042e+003	8.439478e+001
3.181970e+003	8.421577e+001
3.183898e+003	8.403741e+001
3.185827e+003	8.386005e+001
3.187755e+003	8.368385e+001
3.189684e+003	8.350866e+001
3.191612e+003	8.333424e+001
3.193541e+003	8.316039e+001
3.195469e+003	8.298706e+001
3.197398e+003	8.281432e+001
3.199326e+003	8.264219e+001
3.201255e+003	8.247068e+001
3.203183e+003	8.230001e+001
3.205112e+003	8.213039e+001
3.207040e+003	8.196227e+001
3.208969e+003	8.179591e+001
3.210897e+003	8.163133e+001
3.212825e+003	8.146832e+001
3.214754e+003	8.130675e+001
3.216682e+003	8.114655e+001
3.218611e+003	8.098778e+001
3.220539e+003	8.083045e+001
3.222468e+003	8.067445e+001
3.224396e+003	8.051981e+001
3.226325e+003	8.036667e+001
3.228253e+003	8.021533e+001
3.230182e+003	8.006618e+001
3.232110e+003	7.991947e+001
3.234039e+003	7.977516e+001
3.235967e+003	7.963301e+001
3.237896e+003	7.949286e+001
3.239824e+003	7.935464e+001
3.241752e+003	7.921828e+001
3.243681e+003	7.908350e+001
3.245609e+003	7.894994e+001
3.247538e+003	7.881741e+001
3.249466e+003	7.868594e+001
3.251395e+003	7.855556e+001
3.253323e+003	7.842635e+001
3.255252e+003	7.829811e+001
3.257180e+003	7.817059e+001
3.259109e+003	7.804344e+001
3.261037e+003	7.791664e+001
3.262966e+003	7.779025e+001
3.264894e+003	7.766439e+001
3.266823e+003	7.753896e+001
3.268751e+003	7.741390e+001
3.270679e+003	7.728928e+001
3.272608e+003	7.716515e+001
3.274536e+003	7.704141e+001
3.276465e+003	7.691772e+001
3.278393e+003	7.679357e+001
3.280322e+003	7.666848e+001
3.282250e+003	7.654190e+001
3.284179e+003	7.641344e+001
3.286107e+003	7.628296e+001
3.288036e+003	7.615032e+001
3.289964e+003	7.601550e+001
3.291893e+003	7.587860e+001
3.293821e+003	7.573981e+001
3.295750e+003	7.559936e+001
3.297678e+003	7.545741e+001
3.299606e+003	7.531398e+001
3.301535e+003	7.516906e+001
3.303463e+003	7.502245e+001
3.305392e+003	7.487376e+001
3.307320e+003	7.472265e+001
3.309249e+003	7.456883e+001
3.311177e+003	7.441208e+001
3.313106e+003	7.425225e+001
3.315034e+003	7.408932e+001
3.316963e+003	7.392323e+001
3.318891e+003	7.375416e+001
3.320820e+003	7.358234e+001
3.322748e+003	7.340804e+001
3.324677e+003	7.323147e+001
3.326605e+003	7.305262e+001
3.328533e+003	7.287133e+001
3.330462e+003	7.268757e+001
3.332390e+003	7.250151e+001
3.334319e+003	7.231345e+001
3.336247e+003	7.212383e+001
3.338176e+003	7.193315e+001
3.340104e+003	7.174194e+001
3.342033e+003	7.155093e+001
3.343961e+003	7.136079e+001
3.345890e+003	7.117204e+001
3.347818e+003	7.098479e+001
3.349747e+003	7.079883e+001
3.351675e+003	7.061379e+001
3.353604e+003	7.042941e+001
3.355532e+003	7.024544e+001
3.357460e+003	7.006178e+001
3.359389e+003	6.987846e+001
3.361317e+003	6.969570e+001
3.363246e+003	6.951405e+001
3.365174e+003	6.933434e+001
3.367103e+003	6.915759e+001
3.369031e+003	6.898469e+001
3.370960e+003	6.881651e+001
3.372888e+003	6.865385e+001
3.374817e+003	6.849731e+001
3.376745e+003	6.834729e+001
3.378674e+003	6.820387e+001
3.380602e+003	6.806695e+001
3.382531e+003	6.793621e+001
3.384459e+003	6.781119e+001
3.386387e+003	6.769153e+001
3.388316e+003	6.757692e+001
3.390244e+003	6.746694e+001
3.392173e+003	6.736111e+001
3.394101e+003	6.725915e+001
3.396030e+003	6.716105e+001
3.397958e+003	6.706694e+001
3.399887e+003	6.697714e+001
3.401815e+003	6.689214e+001
3.403744e+003	6.681257e+001
3.405672e+003	6.673904e+001
3.407601e+003	6.667231e+001
3.409529e+003	6.661312e+001
3.411458e+003	6.656171e+001
3.413386e+003	6.651744e+001
3.415314e+003	6.647920e+001
3.417243e+003	6.644566e+001
3.419171e+003	6.641572e+001
3.421100e+003	6.638866e+001
3.423028e+003	6.636433e+001
3.424957e+003	6.634320e+001
3.426885e+003	6.632648e+001
3.428814e+003	6.631594e+001
3.430742e+003	6.631372e+001
3.432671e+003	6.632166e+001
3.434599e+003	6.634060e+001
3.436528e+003	6.637005e+001
3.438456e+003	6.640855e+001
3.440385e+003	6.645392e+001
3.442313e+003	6.650404e+001
3.444241e+003	6.655725e+001
3.446170e+003	6.661267e+001
3.448098e+003	6.667036e+001
3.450027e+003	6.673119e+001
3.451955e+003	6.679655e+001
3.453884e+003	6.686784e+001
3.455812e+003	6.694621e+001
3.457741e+003	6.703199e+001
3.459669e+003	6.712478e+001
3.461598e+003	6.722369e+001
3.463526e+003	6.732778e+001
3.465455e+003	6.743667e+001
3.467383e+003	6.755038e+001
3.469312e+003	6.766962e+001
3.471240e+003	6.779524e+001
3.473168e+003	6.792725e+001
3.475097e+003	6.806487e+001
3.477025e+003	6.820707e+001
3.478954e+003	6.835252e+001
3.480882e+003	6.849980e+001
3.482811e+003	6.864799e+001
3.484739e+003	6.879738e+001
3.486668e+003	6.894926e+001
3.488596e+003	6.910575e+001
3.490525e+003	6.926943e+001
3.492453e+003	6.944272e+001
3.494382e+003	6.962577e+001
3.496310e+003	6.981604e+001
3.498239e+003	7.000977e+001
3.500167e+003	7.020309e+001
3.502095e+003	7.039218e+001
3.504024e+003	7.057449e+001
3.505952e+003	7.074961e+001
3.507881e+003	7.091972e+001
3.509809e+003	7.108897e+001
3.511738e+003	7.126297e+001
3.513666e+003	7.144707e+001
3.515595e+003	7.164382e+001
3.517523e+003	7.185161e+001
3.519452e+003	7.206584e+001
3.521380e+003	7.228064e+001
3.523309e+003	7.249000e+001
3.525237e+003	7.268907e+001
3.527166e+003	7.287574e+001
3.529094e+003	7.305085e+001
3.531022e+003	7.321869e+001
3.532951e+003	7.338641e+001
3.534879e+003	7.356174e+001
3.536808e+003	7.374931e+001
3.538736e+003	7.394934e+001
3.540665e+003	7.415945e+001
3.542593e+003	7.437631e+001
3.544522e+003	7.459617e+001
3.546450e+003	7.481655e+001
3.548379e+003	7.503742e+001
3.550307e+003	7.526134e+001
3.552236e+003	7.549265e+001
3.554164e+003	7.573747e+001
3.556093e+003	7.600101e+001
3.558021e+003	7.628334e+001
3.559949e+003	7.657844e+001
3.561878e+003	7.687766e+001
3.563806e+003	7.717287e+001
3.565735e+003	7.745761e+001
3.567663e+003	7.772729e+001
3.569592e+003	7.798063e+001
3.571520e+003	7.822035e+001
3.573449e+003	7.845276e+001
3.575377e+003	7.868636e+001
3.577306e+003	7.892994e+001
3.579234e+003	7.918790e+001
3.581163e+003	7.945891e+001
3.583091e+003	7.973804e+001
3.585020e+003	8.002018e+001
3.586948e+003	8.030069e+001
3.588876e+003	8.057594e+001
3.590805e+003	8.084398e+001
3.592733e+003	8.110574e+001
3.594662e+003	8.136494e+001
3.596590e+003	8.162788e+001
3.598519e+003	8.190044e+001
3.600447e+003	8.218475e+001
3.602376e+003	8.247655e+001
3.604304e+003	8.276676e+001
3.606233e+003	8.304320e+001
3.608161e+003	8.329410e+001
3.610090e+003	8.351050e+001
3.612018e+003	8.369025e+001
3.613947e+003	8.384055e+001
3.615875e+003	8.397836e+001
3.617803e+003	8.412575e+001
3.619732e+003	8.430779e+001
3.621660e+003	8.454631e+001
3.623589e+003	8.485505e+001
3.625517e+003	8.523835e+001
3.627446e+003	8.569081e+001
3.629374e+003	8.619807e+001
3.631303e+003	8.674108e+001
3.633231e+003	8.729972e+001
3.635160e+003	8.785727e+001
3.637088e+003	8.840298e+001
3.639017e+003	8.893101e+001
3.640945e+003	8.943420e+001
3.642874e+003	8.990862e+001
3.644802e+003	9.035166e+001
3.646730e+003	9.076246e+001
3.648659e+003	9.114288e+001
3.650587e+003	9.149680e+001
3.652516e+003	9.183051e+001
3.654444e+003	9.215362e+001
3.656373e+003	9.247844e+001
3.658301e+003	9.281721e+001
3.660230e+003	9.317923e+001
3.662158e+003	9.356702e+001
3.664087e+003	9.397287e+001
3.666015e+003	9.438731e+001
3.667944e+003	9.479945e+001
3.669872e+003	9.519682e+001
3.671801e+003	9.556596e+001
3.673729e+003	9.589319e+001
3.675657e+003	9.616637e+001
3.677586e+003	9.637628e+001
3.679514e+003	9.651621e+001
3.681443e+003	9.657954e+001
3.683371e+003	9.656374e+001
3.685300e+003	9.647373e+001
3.687228e+003	9.632452e+001
3.689157e+003	9.614571e+001
3.691085e+003	9.597717e+001
3.693014e+003	9.586138e+001
3.694942e+003	9.583822e+001
3.696871e+003	9.593978e+001
3.698799e+003	9.618597e+001
3.700728e+003	9.658098e+001
3.702656e+003	9.710757e+001
3.704584e+003	9.772906e+001
3.706513e+003	9.839881e+001
3.708441e+003	9.906808e+001
3.710370e+003	9.969244e+001
3.712298e+003	1.002403e+002
3.714227e+003	1.006959e+002
3.716155e+003	1.010568e+002
3.718084e+003	1.013325e+002
3.720012e+003	1.015420e+002
3.721941e+003	1.017102e+002
3.723869e+003	1.018615e+002
3.725798e+003	1.020111e+002
3.727726e+003	1.021664e+002
3.729655e+003	1.023297e+002
3.731583e+003	1.024978e+002
3.733511e+003	1.026631e+002
3.735440e+003	1.028216e+002
3.737368e+003	1.029720e+002
3.739297e+003	1.031111e+002
3.741225e+003	1.032354e+002
3.743154e+003	1.033428e+002
3.745082e+003	1.034356e+002
3.747011e+003	1.035154e+002
3.748939e+003	1.035795e+002
3.750868e+003	1.036250e+002
3.752796e+003	1.036502e+002
3.754725e+003	1.036530e+002
3.756653e+003	1.036336e+002
3.758582e+003	1.035993e+002
3.760510e+003	1.035570e+002
3.762438e+003	1.035113e+002
3.764367e+003	1.034660e+002
3.766295e+003	1.034267e+002
3.768224e+003	1.033988e+002
3.770152e+003	1.033832e+002
3.772081e+003	1.033776e+002
3.774009e+003	1.033787e+002
3.775938e+003	1.033830e+002
3.777866e+003	1.033870e+002
3.779795e+003	1.033898e+002
3.781723e+003	1.033932e+002
3.783652e+003	1.033996e+002
3.785580e+003	1.034130e+002
3.787509e+003	1.034376e+002
3.789437e+003	1.034749e+002
3.791365e+003	1.035226e+002
3.793294e+003	1.035742e+002
3.795222e+003	1.036225e+002
3.797151e+003	1.036590e+002
3.799079e+003	1.036781e+002
3.801008e+003	1.036778e+002
3.802936e+003	1.036615e+002
3.804865e+003	1.036362e+002
3.806793e+003	1.036129e+002
3.808722e+003	1.036032e+002
3.810650e+003	1.036125e+002
3.812579e+003	1.036393e+002
3.814507e+003	1.036790e+002
3.816436e+003	1.037250e+002
3.818364e+003	1.037695e+002
3.820292e+003	1.038036e+002
3.822221e+003	1.038238e+002
3.824149e+003	1.038324e+002
3.826078e+003	1.038346e+002
3.828006e+003	1.038373e+002
3.829935e+003	1.038471e+002
3.831863e+003	1.038648e+002
3.833792e+003	1.038839e+002
3.835720e+003	1.038961e+002
3.837649e+003	1.038956e+002
3.839577e+003	1.038773e+002
3.841506e+003	1.038367e+002
3.843434e+003	1.037712e+002
3.845363e+003	1.036886e+002
3.847291e+003	1.036029e+002
3.849219e+003	1.035282e+002
3.851148e+003	1.034770e+002
3.853076e+003	1.034556e+002
3.855005e+003	1.034621e+002
3.856933e+003	1.034898e+002
3.858862e+003	1.035308e+002
3.860790e+003	1.035764e+002
3.862719e+003	1.036164e+002
3.864647e+003	1.036388e+002
3.866576e+003	1.036365e+002
3.868504e+003	1.036132e+002
3.870433e+003	1.035762e+002
3.872361e+003	1.035326e+002
3.874290e+003	1.034882e+002
3.876218e+003	1.034455e+002
3.878146e+003	1.034063e+002
3.880075e+003	1.033737e+002
3.882003e+003	1.033504e+002
3.883932e+003	1.033371e+002
3.885860e+003	1.033325e+002
3.887789e+003	1.033331e+002
3.889717e+003	1.033380e+002
3.891646e+003	1.033471e+002
3.893574e+003	1.033577e+002
3.895503e+003	1.033637e+002
3.897431e+003	1.033578e+002
3.899360e+003	1.033346e+002
3.901288e+003	1.032937e+002
3.903217e+003	1.032386e+002
3.905145e+003	1.031754e+002
3.907073e+003	1.031112e+002
3.909002e+003	1.030535e+002
3.910930e+003	1.030091e+002
3.912859e+003	1.029841e+002
3.914787e+003	1.029797e+002
3.916716e+003	1.029918e+002
3.918644e+003	1.030132e+002
3.920573e+003	1.030356e+002
3.922501e+003	1.030514e+002
3.924430e+003	1.030553e+002
3.926358e+003	1.030447e+002
3.928287e+003	1.030206e+002
3.930215e+003	1.029862e+002
3.932144e+003	1.029464e+002
3.934072e+003	1.029071e+002
3.936000e+003	1.028735e+002
3.937929e+003	1.028485e+002
3.939857e+003	1.028319e+002
3.941786e+003	1.028223e+002
3.943714e+003	1.028165e+002
3.945643e+003	1.028100e+002
3.947571e+003	1.027993e+002
3.949500e+003	1.027825e+002
3.951428e+003	1.027595e+002
3.953357e+003	1.027316e+002
3.955285e+003	1.027006e+002
3.957214e+003	1.026698e+002
3.959142e+003	1.026424e+002
3.961071e+003	1.026208e+002
3.962999e+003	1.026057e+002
3.964927e+003	1.025966e+002
3.966856e+003	1.025914e+002
3.968784e+003	1.025882e+002
3.970713e+003	1.025849e+002
3.972641e+003	1.025805e+002
3.974570e+003	1.025741e+002
3.976498e+003	1.025655e+002
3.978427e+003	1.025548e+002
3.980355e+003	1.025436e+002
3.982284e+003	1.025335e+002
3.984212e+003	1.025256e+002
3.986141e+003	1.025184e+002
3.988069e+003	1.025102e+002
3.989998e+003	1.025016e+002
3.991926e+003	1.024916e+002
3.993854e+003	1.024771e+002
3.995783e+003	1.024529e+002
3.997711e+003	1.024255e+002
3.999640e+003	1.024005e+002
4.001568e+003	0.000000e+000
