# Supplementary material for: Mineralogical and chemical characterization of Suez Bay surface sediments via multi-analytical techniques
Source: Sci Rep. 2025 Oct 28;15:37729. doi: 10.1038/s41598-025-22518-w (PMC12568952; doi:10.1038/s41598-025-22518-w)
Supplement: Supplementary file 5 — Supplementary Material 5 [file 41598_2025_22518_MOESM5_ESM.zip › FTIR raw data/12.CSV]

3.991926e+002	9.031828e+001
4.011211e+002	8.872649e+001
4.030496e+002	8.738809e+001
4.049780e+002	8.698460e+001
4.069065e+002	8.695529e+001
4.088350e+002	8.716225e+001
4.107634e+002	8.746293e+001
4.126919e+002	8.790091e+001
4.146204e+002	8.836110e+001
4.165488e+002	8.874200e+001
4.184773e+002	8.908292e+001
4.204058e+002	8.939129e+001
4.223342e+002	8.967920e+001
4.242627e+002	8.995039e+001
4.261912e+002	9.022964e+001
4.281196e+002	9.052872e+001
4.300481e+002	9.084228e+001
4.319766e+002	9.116477e+001
4.339050e+002	9.148722e+001
4.358335e+002	9.179716e+001
4.377620e+002	9.208086e+001
4.396904e+002	9.232793e+001
4.416189e+002	9.252997e+001
4.435474e+002	9.268095e+001
4.454758e+002	9.277646e+001
4.474043e+002	9.281541e+001
4.493328e+002	9.280138e+001
4.512612e+002	9.274165e+001
4.531897e+002	9.264801e+001
4.551182e+002	9.253474e+001
4.570466e+002	9.241827e+001
4.589751e+002	9.231640e+001
4.609036e+002	9.224770e+001
4.628320e+002	9.222908e+001
4.647605e+002	9.227446e+001
4.666890e+002	9.239265e+001
4.686174e+002	9.258681e+001
4.705459e+002	9.285376e+001
4.724744e+002	9.318525e+001
4.744028e+002	9.356796e+001
4.763313e+002	9.398458e+001
4.782598e+002	9.441502e+001
4.801882e+002	9.483870e+001
4.821167e+002	9.523676e+001
4.840452e+002	9.559403e+001
4.859736e+002	9.589960e+001
4.879021e+002	9.614709e+001
4.898306e+002	9.633424e+001
4.917590e+002	9.646157e+001
4.936875e+002	9.653142e+001
4.956160e+002	9.654755e+001
4.975444e+002	9.651353e+001
4.994729e+002	9.643225e+001
5.014014e+002	9.630583e+001
5.033298e+002	9.613661e+001
5.052583e+002	9.592812e+001
5.071868e+002	9.568557e+001
5.091152e+002	9.541631e+001
5.110437e+002	9.512950e+001
5.129722e+002	9.483565e+001
5.149006e+002	9.454518e+001
5.168291e+002	9.426786e+001
5.187576e+002	9.401212e+001
5.206860e+002	9.378402e+001
5.226145e+002	9.358691e+001
5.245430e+002	9.342168e+001
5.264714e+002	9.328754e+001
5.283999e+002	9.318266e+001
5.303284e+002	9.310473e+001
5.322568e+002	9.305116e+001
5.341853e+002	9.301917e+001
5.361138e+002	9.300542e+001
5.380422e+002	9.300607e+001
5.399707e+002	9.301676e+001
5.418992e+002	9.303248e+001
5.438276e+002	9.304769e+001
5.457561e+002	9.305682e+001
5.476846e+002	9.305501e+001
5.496130e+002	9.303877e+001
5.515415e+002	9.300655e+001
5.534700e+002	9.295848e+001
5.553984e+002	9.289610e+001
5.573269e+002	9.282173e+001
5.592554e+002	9.273816e+001
5.611838e+002	9.264806e+001
5.631123e+002	9.255347e+001
5.650408e+002	9.245544e+001
5.669692e+002	9.235387e+001
5.688977e+002	9.224775e+001
5.708262e+002	9.213539e+001
5.727546e+002	9.201481e+001
5.746831e+002	9.188359e+001
5.766116e+002	9.173866e+001
5.785400e+002	9.157602e+001
5.804685e+002	9.139101e+001
5.823970e+002	9.117841e+001
5.843254e+002	9.093297e+001
5.862539e+002	9.064941e+001
5.881824e+002	9.032312e+001
5.901108e+002	8.995090e+001
5.920393e+002	8.953136e+001
5.939678e+002	8.906577e+001
5.958962e+002	8.855800e+001
5.978247e+002	8.801413e+001
5.997532e+002	8.744160e+001
6.016816e+002	8.783100e+001
6.036101e+002	8.820504e+001
6.055386e+002	8.857040e+001
6.074670e+002	8.893224e+001
6.093955e+002	8.929351e+001
6.113240e+002	8.965424e+001
6.132524e+002	9.001185e+001
6.151809e+002	9.036115e+001
6.171094e+002	9.069554e+001
6.190378e+002	9.100751e+001
6.209663e+002	9.128929e+001
6.228948e+002	9.153355e+001
6.248232e+002	9.173468e+001
6.267517e+002	9.188934e+001
6.286802e+002	9.199631e+001
6.306086e+002	9.205688e+001
6.325371e+002	9.207435e+001
6.344656e+002	9.205352e+001
6.363940e+002	9.200089e+001
6.383225e+002	9.192389e+001
6.402510e+002	9.183066e+001
6.421794e+002	9.172930e+001
6.441079e+002	9.162724e+001
6.460364e+002	9.153032e+001
6.479648e+002	9.144288e+001
6.498933e+002	9.136643e+001
6.518218e+002	9.129914e+001
6.537502e+002	9.123622e+001
6.556787e+002	9.117092e+001
6.576072e+002	9.109474e+001
6.595356e+002	9.099954e+001
6.614641e+002	9.087879e+001
6.633926e+002	9.072954e+001
6.653210e+002	9.055258e+001
6.672495e+002	9.035187e+001
6.691780e+002	9.013208e+001
6.711064e+002	8.989458e+001
6.730349e+002	8.963485e+001
6.749634e+002	8.934367e+001
6.768918e+002	8.901031e+001
6.788203e+002	8.862514e+001
6.807488e+002	8.818173e+001
6.826772e+002	8.768111e+001
6.846057e+002	8.713535e+001
6.865342e+002	8.656661e+001
6.884626e+002	8.600258e+001
6.903911e+002	8.546918e+001
6.923196e+002	8.497993e+001
6.942480e+002	8.452917e+001
6.961765e+002	8.409487e+001
6.981050e+002	8.364860e+001
7.000334e+002	8.316436e+001
7.019619e+002	8.262418e+001
7.038904e+002	8.202227e+001
7.058188e+002	8.136933e+001
7.077473e+002	8.069033e+001
7.096758e+002	8.001722e+001
7.116042e+002	7.938158e+001
7.135327e+002	7.880858e+001
7.154612e+002	7.831335e+001
7.173896e+002	7.790675e+001
7.193181e+002	7.760934e+001
7.212466e+002	7.746091e+001
7.231750e+002	7.752057e+001
7.251035e+002	7.785870e+001
7.270320e+002	7.854476e+001
7.289604e+002	7.963181e+001
7.308889e+002	8.113767e+001
7.328174e+002	8.302911e+001
7.347458e+002	8.521444e+001
7.366743e+002	8.754605e+001
7.386028e+002	8.983488e+001
7.405313e+002	9.188126e+001
7.424597e+002	9.351472e+001
7.443882e+002	9.462589e+001
7.463167e+002	9.518333e+001
7.482451e+002	9.571984e+001
7.501736e+002	9.584586e+001
7.521021e+002	9.568314e+001
7.540305e+002	9.535140e+001
7.559590e+002	9.494764e+001
7.578875e+002	9.453680e+001
7.598159e+002	9.415214e+001
7.617444e+002	9.380215e+001
7.636729e+002	9.348174e+001
7.656013e+002	9.318325e+001
7.675298e+002	9.290353e+001
7.694583e+002	9.264670e+001
7.713867e+002	9.242373e+001
7.733152e+002	9.224868e+001
7.752437e+002	9.213362e+001
7.771721e+002	9.208492e+001
7.791006e+002	9.210114e+001
7.810291e+002	9.217362e+001
7.829575e+002	9.228855e+001
7.848860e+002	9.243031e+001
7.868145e+002	9.258582e+001
7.887429e+002	9.274817e+001
7.906714e+002	9.291908e+001
7.925999e+002	9.310893e+001
7.945283e+002	9.333482e+001
7.964568e+002	9.361737e+001
7.983853e+002	9.397619e+001
8.003137e+002	9.442511e+001
8.022422e+002	9.496902e+001
8.041707e+002	9.560227e+001
8.060991e+002	9.630910e+001
8.080276e+002	9.706553e+001
8.099561e+002	9.784148e+001
8.118845e+002	9.860284e+001
8.138130e+002	9.931364e+001
8.157415e+002	9.993844e+001
8.176699e+002	1.004453e+002
8.195984e+002	1.008079e+002
8.215269e+002	1.010071e+002
8.234553e+002	1.010300e+002
8.253838e+002	1.008696e+002
8.273123e+002	1.005245e+002
8.292407e+002	9.999504e+001
8.311692e+002	9.927762e+001
8.330977e+002	9.835771e+001
8.350261e+002	9.720568e+001
8.369546e+002	9.578065e+001
8.388831e+002	9.404212e+001
8.408115e+002	9.196621e+001
8.427400e+002	8.956218e+001
8.446685e+002	8.688274e+001
8.465969e+002	8.402531e+001
8.485254e+002	8.112437e+001
8.504539e+002	7.833351e+001
8.523823e+002	7.580072e+001
8.543108e+002	7.364351e+001
8.562393e+002	7.193092e+001
8.581677e+002	7.067689e+001
8.600962e+002	6.984435e+001
8.620247e+002	6.935850e+001
8.639531e+002	6.912479e+001
8.658816e+002	6.905121e+001
8.678101e+002	6.907045e+001
8.697385e+002	6.915751e+001
8.716670e+002	6.933839e+001
8.735955e+002	6.968414e+001
8.755239e+002	7.029253e+001
8.774524e+002	7.126377e+001
8.793809e+002	7.267667e+001
8.813093e+002	7.456989e+001
8.832378e+002	7.692978e+001
8.851663e+002	7.968552e+001
8.870947e+002	8.271262e+001
8.890232e+002	8.584689e+001
8.909517e+002	8.890804e+001
8.928801e+002	9.172894e+001
8.948085e+002	9.418300e+001
8.967370e+002	9.620103e+001
8.986655e+002	9.777489e+001
9.005939e+002	9.894794e+001
9.025224e+002	9.979777e+001
9.044509e+002	1.004160e+002
9.063793e+002	1.008905e+002
9.083078e+002	1.012928e+002
9.102363e+002	1.016723e+002
9.121647e+002	1.020570e+002
9.140932e+002	1.024570e+002
9.160217e+002	1.028701e+002
9.179501e+002	1.032870e+002
9.198786e+002	1.036959e+002
9.218071e+002	1.040854e+002
9.237355e+002	1.044469e+002
9.256640e+002	1.047749e+002
9.275925e+002	1.050674e+002
9.295209e+002	1.053247e+002
9.314494e+002	1.055485e+002
9.333779e+002	1.057412e+002
9.353063e+002	1.059049e+002
9.372348e+002	1.060417e+002
9.391633e+002	1.061523e+002
9.410917e+002	1.062376e+002
9.430202e+002	1.062975e+002
9.449487e+002	1.063322e+002
9.468771e+002	1.063418e+002
9.488056e+002	1.063267e+002
9.507341e+002	1.062878e+002
9.526625e+002	1.062261e+002
9.545910e+002	1.061425e+002
9.565195e+002	1.060376e+002
9.584479e+002	1.059116e+002
9.603764e+002	1.057638e+002
9.623049e+002	1.055935e+002
9.642333e+002	1.053996e+002
9.661618e+002	1.051817e+002
9.680903e+002	1.049399e+002
9.700187e+002	1.046756e+002
9.719472e+002	1.043906e+002
9.738757e+002	1.040882e+002
9.758041e+002	1.037717e+002
9.777326e+002	1.034446e+002
9.796611e+002	1.031099e+002
9.815895e+002	1.027694e+002
9.835180e+002	1.024241e+002
9.854465e+002	1.020740e+002
9.873749e+002	1.017183e+002
9.893034e+002	1.013566e+002
9.912319e+002	1.009889e+002
9.931603e+002	1.006166e+002
9.950888e+002	1.002426e+002
9.970173e+002	9.987166e+001
9.989457e+002	9.951020e+001
1.000874e+003	9.916489e+001
1.002803e+003	9.884209e+001
1.004731e+003	9.854659e+001
1.006660e+003	9.828059e+001
1.008588e+003	9.804342e+001
1.010517e+003	9.783121e+001
1.012445e+003	9.763756e+001
1.014373e+003	9.745463e+001
1.016302e+003	9.727482e+001
1.018230e+003	9.709248e+001
1.020159e+003	9.690482e+001
1.022087e+003	9.671328e+001
1.024016e+003	9.652294e+001
1.025944e+003	9.634212e+001
1.027873e+003	9.618060e+001
1.029801e+003	9.604826e+001
1.031730e+003	9.595312e+001
1.033658e+003	9.589982e+001
1.035587e+003	9.588924e+001
1.037515e+003	9.591838e+001
1.039444e+003	9.598058e+001
1.041372e+003	9.606670e+001
1.043301e+003	9.616619e+001
1.045229e+003	9.626984e+001
1.047157e+003	9.637128e+001
1.049086e+003	9.646815e+001
1.051014e+003	9.656077e+001
1.052943e+003	9.665087e+001
1.054871e+003	9.673925e+001
1.056800e+003	9.682291e+001
1.058728e+003	9.689391e+001
1.060657e+003	9.693771e+001
1.062585e+003	9.693227e+001
1.064514e+003	9.685011e+001
1.066442e+003	9.666653e+001
1.068371e+003	9.636823e+001
1.070299e+003	9.596003e+001
1.072228e+003	9.546751e+001
1.074156e+003	9.493489e+001
1.076084e+003	9.441942e+001
1.078013e+003	9.398283e+001
1.079941e+003	9.368193e+001
1.081870e+003	9.355865e+001
1.083798e+003	9.363153e+001
1.085727e+003	9.388958e+001
1.087655e+003	9.429571e+001
1.089584e+003	9.479648e+001
1.091512e+003	9.533350e+001
1.093441e+003	9.585291e+001
1.095369e+003	9.631320e+001
1.097298e+003	9.669093e+001
1.099226e+003	9.698188e+001
1.101155e+003	9.719894e+001
1.103083e+003	9.736607e+001
1.105011e+003	9.751051e+001
1.106940e+003	9.765514e+001
1.108868e+003	9.781324e+001
1.110797e+003	9.798980e+001
1.112725e+003	9.818410e+001
1.114654e+003	9.839169e+001
1.116582e+003	9.860571e+001
1.118511e+003	9.881882e+001
1.120439e+003	9.902444e+001
1.122368e+003	9.921732e+001
1.124296e+003	9.939362e+001
1.126225e+003	9.955059e+001
1.128153e+003	9.968568e+001
1.130082e+003	9.979683e+001
1.132010e+003	9.988248e+001
1.133938e+003	9.994245e+001
1.135867e+003	9.997883e+001
1.137795e+003	9.999444e+001
1.139724e+003	9.999360e+001
1.141652e+003	9.998006e+001
1.143581e+003	9.995698e+001
1.145509e+003	9.992554e+001
1.147438e+003	9.988522e+001
1.149366e+003	9.983404e+001
1.151295e+003	9.976884e+001
1.153223e+003	9.968657e+001
1.155152e+003	9.958538e+001
1.157080e+003	9.946529e+001
1.159009e+003	9.932890e+001
1.160937e+003	9.918127e+001
1.162865e+003	9.902991e+001
1.164794e+003	9.888297e+001
1.166722e+003	9.874854e+001
1.168651e+003	9.863333e+001
1.170579e+003	9.854237e+001
1.172508e+003	9.847768e+001
1.174436e+003	9.843945e+001
1.176365e+003	9.842542e+001
1.178293e+003	9.843192e+001
1.180222e+003	9.845438e+001
1.182150e+003	9.854780e+001
1.184079e+003	9.864795e+001
1.186007e+003	9.875067e+001
1.187936e+003	9.885183e+001
1.189864e+003	9.894773e+001
1.191792e+003	9.903445e+001
1.193721e+003	9.910806e+001
1.195649e+003	9.916469e+001
1.197578e+003	9.920060e+001
1.199506e+003	9.921236e+001
1.201435e+003	9.919786e+001
1.203363e+003	9.915623e+001
1.205292e+003	9.908872e+001
1.207220e+003	9.899860e+001
1.209149e+003	9.889056e+001
1.211077e+003	9.877086e+001
1.213006e+003	9.864594e+001
1.214934e+003	9.852186e+001
1.216863e+003	9.840325e+001
1.218791e+003	9.829246e+001
1.220719e+003	9.818944e+001
1.222648e+003	9.809190e+001
1.224576e+003	9.799561e+001
1.226505e+003	9.789566e+001
1.228433e+003	9.778703e+001
1.230362e+003	9.766553e+001
1.232290e+003	9.752847e+001
1.234219e+003	9.737473e+001
1.236147e+003	9.720484e+001
1.238076e+003	9.702046e+001
1.240004e+003	9.682396e+001
1.241933e+003	9.661777e+001
1.243861e+003	9.640396e+001
1.245790e+003	9.618380e+001
1.247718e+003	9.595774e+001
1.249646e+003	9.572540e+001
1.251575e+003	9.548600e+001
1.253503e+003	9.523794e+001
1.255432e+003	9.497952e+001
1.257360e+003	9.470923e+001
1.259289e+003	9.442569e+001
1.261217e+003	9.412819e+001
1.263146e+003	9.381672e+001
1.265074e+003	9.349203e+001
1.267003e+003	9.315556e+001
1.268931e+003	9.280946e+001
1.270860e+003	9.245612e+001
1.272788e+003	9.209821e+001
1.274717e+003	9.173776e+001
1.276645e+003	9.137657e+001
1.278573e+003	9.101552e+001
1.280502e+003	9.065491e+001
1.282430e+003	9.029460e+001
1.284359e+003	8.993412e+001
1.286287e+003	8.957260e+001
1.288216e+003	8.920980e+001
1.290144e+003	8.884503e+001
1.292073e+003	8.847808e+001
1.294001e+003	8.810867e+001
1.295930e+003	8.773612e+001
1.297858e+003	8.735976e+001
1.299787e+003	8.697846e+001
1.301715e+003	8.659085e+001
1.303644e+003	8.619555e+001
1.305572e+003	8.579128e+001
1.307500e+003	8.537683e+001
1.309429e+003	8.495158e+001
1.311357e+003	8.451537e+001
1.313286e+003	8.406789e+001
1.315214e+003	8.360941e+001
1.317143e+003	8.314030e+001
1.319071e+003	8.266062e+001
1.321000e+003	8.217058e+001
1.322928e+003	8.167047e+001
1.324857e+003	8.116013e+001
1.326785e+003	8.063988e+001
1.328714e+003	8.011015e+001
1.330642e+003	7.957155e+001
1.332571e+003	7.902499e+001
1.334499e+003	7.847106e+001
1.336427e+003	7.791046e+001
1.338356e+003	7.734319e+001
1.340284e+003	7.676908e+001
1.342213e+003	7.618717e+001
1.344141e+003	7.559598e+001
1.346070e+003	7.499339e+001
1.347998e+003	7.437721e+001
1.349927e+003	7.374530e+001
1.351855e+003	7.309648e+001
1.353784e+003	7.243040e+001
1.355712e+003	7.174744e+001
1.357641e+003	7.104866e+001
1.359569e+003	7.033554e+001
1.361498e+003	6.960985e+001
1.363426e+003	6.887318e+001
1.365354e+003	6.812673e+001
1.367283e+003	6.737076e+001
1.369211e+003	6.660491e+001
1.371140e+003	6.582834e+001
1.373068e+003	6.504018e+001
1.374997e+003	6.423973e+001
1.376925e+003	6.342659e+001
1.378854e+003	6.260027e+001
1.380782e+003	6.176035e+001
1.382711e+003	6.090671e+001
1.384639e+003	6.003949e+001
1.386568e+003	5.915948e+001
1.388496e+003	5.826805e+001
1.390424e+003	5.736736e+001
1.392353e+003	5.646031e+001
1.394281e+003	5.555062e+001
1.396210e+003	5.464237e+001
1.398138e+003	5.373944e+001
1.400067e+003	5.284467e+001
1.401995e+003	5.195916e+001
1.403924e+003	5.108222e+001
1.405852e+003	5.021204e+001
1.407781e+003	4.934647e+001
1.409709e+003	4.848380e+001
1.411638e+003	4.762402e+001
1.413566e+003	4.676919e+001
1.415495e+003	4.592401e+001
1.417423e+003	4.509531e+001
1.419351e+003	4.429072e+001
1.421280e+003	4.351731e+001
1.423208e+003	4.277971e+001
1.425137e+003	4.207920e+001
1.427065e+003	4.141339e+001
1.428994e+003	4.077699e+001
1.430922e+003	4.016301e+001
1.432851e+003	3.956486e+001
1.434779e+003	3.897808e+001
1.436708e+003	3.840199e+001
1.438636e+003	3.784065e+001
1.440565e+003	3.730217e+001
1.442493e+003	3.679669e+001
1.444422e+003	3.633441e+001
1.446350e+003	3.592275e+001
1.448278e+003	3.556474e+001
1.450207e+003	3.525804e+001
1.452135e+003	3.499507e+001
1.454064e+003	3.476495e+001
1.455992e+003	3.455562e+001
1.457921e+003	3.435696e+001
1.459849e+003	3.416346e+001
1.461778e+003	3.397585e+001
1.463706e+003	3.380095e+001
1.465635e+003	3.365054e+001
1.467563e+003	3.353932e+001
1.469492e+003	3.348198e+001
1.471420e+003	3.349091e+001
1.473349e+003	3.357435e+001
1.475277e+003	3.373518e+001
1.477205e+003	3.397132e+001
1.479134e+003	3.427656e+001
1.481062e+003	3.464207e+001
1.482991e+003	3.505801e+001
1.484919e+003	3.551465e+001
1.486848e+003	3.600317e+001
1.488776e+003	3.651653e+001
1.490705e+003	3.704945e+001
1.492633e+003	3.759820e+001
1.494562e+003	3.816028e+001
1.496490e+003	3.873353e+001
1.498419e+003	3.931586e+001
1.500347e+003	3.990546e+001
1.502276e+003	4.050129e+001
1.504204e+003	4.110345e+001
1.506132e+003	4.171277e+001
1.508061e+003	4.233072e+001
1.509989e+003	4.295880e+001
1.511918e+003	4.359904e+001
1.513846e+003	4.425330e+001
1.515775e+003	4.492309e+001
1.517703e+003	4.560909e+001
1.519632e+003	4.631024e+001
1.521560e+003	4.702491e+001
1.523489e+003	4.775193e+001
1.525417e+003	4.849147e+001
1.527346e+003	4.924482e+001
1.529274e+003	5.001394e+001
1.531203e+003	5.080041e+001
1.533131e+003	5.160515e+001
1.535059e+003	5.242829e+001
1.536988e+003	5.326812e+001
1.538916e+003	5.412030e+001
1.540845e+003	5.497846e+001
1.542773e+003	5.583411e+001
1.544702e+003	5.667926e+001
1.546630e+003	5.750762e+001
1.548559e+003	5.831496e+001
1.550487e+003	5.909891e+001
1.552416e+003	5.985874e+001
1.554344e+003	6.059511e+001
1.556273e+003	6.131021e+001
1.558201e+003	6.200756e+001
1.560130e+003	6.269119e+001
1.562058e+003	6.336462e+001
1.563986e+003	6.403159e+001
1.565915e+003	6.469559e+001
1.567843e+003	6.535976e+001
1.569772e+003	6.602576e+001
1.571700e+003	6.669262e+001
1.573629e+003	6.735669e+001
1.575557e+003	6.801208e+001
1.577486e+003	6.865118e+001
1.579414e+003	6.926643e+001
1.581343e+003	6.985115e+001
1.583271e+003	7.040016e+001
1.585200e+003	7.090992e+001
1.587128e+003	7.138001e+001
1.589057e+003	7.181197e+001
1.590985e+003	7.220865e+001
1.592913e+003	7.257320e+001
1.594842e+003	7.290849e+001
1.596770e+003	7.321706e+001
1.598699e+003	7.350137e+001
1.600627e+003	7.376366e+001
1.602556e+003	7.400645e+001
1.604484e+003	7.423216e+001
1.606413e+003	7.444331e+001
1.608341e+003	7.464179e+001
1.610270e+003	7.483014e+001
1.612198e+003	7.501021e+001
1.614127e+003	7.518382e+001
1.616055e+003	7.535282e+001
1.617984e+003	7.551891e+001
1.619912e+003	7.568404e+001
1.621840e+003	7.585107e+001
1.623769e+003	7.602290e+001
1.625697e+003	7.620251e+001
1.627626e+003	7.639223e+001
1.629554e+003	7.659389e+001
1.631483e+003	7.680860e+001
1.633411e+003	7.703709e+001
1.635340e+003	7.727987e+001
1.637268e+003	7.753663e+001
1.639197e+003	7.780630e+001
1.641125e+003	7.808642e+001
1.643054e+003	7.837402e+001
1.644982e+003	7.866508e+001
1.646911e+003	7.895500e+001
1.648839e+003	7.923817e+001
1.650767e+003	7.950874e+001
1.652696e+003	7.976162e+001
1.654624e+003	7.999379e+001
1.656553e+003	8.020496e+001
1.658481e+003	8.039828e+001
1.660410e+003	8.057882e+001
1.662338e+003	8.075317e+001
1.664267e+003	8.092877e+001
1.666195e+003	8.111246e+001
1.668124e+003	8.130978e+001
1.670052e+003	8.152400e+001
1.671981e+003	8.175541e+001
1.673909e+003	8.200076e+001
1.675838e+003	8.225562e+001
1.677766e+003	8.251546e+001
1.679694e+003	8.277608e+001
1.681623e+003	8.303487e+001
1.683551e+003	8.329061e+001
1.685480e+003	8.354362e+001
1.687408e+003	8.379466e+001
1.689337e+003	8.404617e+001
1.691265e+003	8.430038e+001
1.693194e+003	8.455918e+001
1.695122e+003	8.482281e+001
1.697051e+003	8.509068e+001
1.698979e+003	8.536198e+001
1.700908e+003	8.563599e+001
1.702836e+003	8.591183e+001
1.704765e+003	8.618931e+001
1.706693e+003	8.646703e+001
1.708621e+003	8.674369e+001
1.710550e+003	8.701726e+001
1.712478e+003	8.728599e+001
1.714407e+003	8.754846e+001
1.716335e+003	8.780304e+001
1.718264e+003	8.804815e+001
1.720192e+003	8.828243e+001
1.722121e+003	8.850521e+001
1.724049e+003	8.871471e+001
1.725978e+003	8.890954e+001
1.727906e+003	8.908720e+001
1.729835e+003	8.924557e+001
1.731763e+003	8.938328e+001
1.733692e+003	8.950085e+001
1.735620e+003	8.960168e+001
1.737548e+003	8.969295e+001
1.739477e+003	8.978353e+001
1.741405e+003	8.988419e+001
1.743334e+003	9.000526e+001
1.745262e+003	9.015569e+001
1.747191e+003	9.034068e+001
1.749119e+003	9.056197e+001
1.751048e+003	9.081691e+001
1.752976e+003	9.109910e+001
1.754905e+003	9.139951e+001
1.756833e+003	9.170678e+001
1.758762e+003	9.200761e+001
1.760690e+003	9.228621e+001
1.762619e+003	9.252517e+001
1.764547e+003	9.270515e+001
1.766475e+003	9.280723e+001
1.768404e+003	9.281448e+001
1.770332e+003	9.271449e+001
1.772261e+003	9.250253e+001
1.774189e+003	9.218421e+001
1.776118e+003	9.177725e+001
1.778046e+003	9.131045e+001
1.779975e+003	9.082016e+001
1.781903e+003	9.034658e+001
1.783832e+003	8.992802e+001
1.785760e+003	8.959743e+001
1.787689e+003	8.937809e+001
1.789617e+003	8.928191e+001
1.791546e+003	8.930785e+001
1.793474e+003	8.944254e+001
1.795402e+003	8.966414e+001
1.797331e+003	8.994431e+001
1.799259e+003	9.025346e+001
1.801188e+003	9.056287e+001
1.803116e+003	9.084733e+001
1.805045e+003	9.108785e+001
1.806973e+003	9.127322e+001
1.808902e+003	9.140056e+001
1.810830e+003	9.147410e+001
1.812759e+003	9.150518e+001
1.814687e+003	9.150881e+001
1.816616e+003	9.150283e+001
1.818544e+003	9.150544e+001
1.820473e+003	9.153370e+001
1.822401e+003	9.160146e+001
1.824329e+003	9.171793e+001
1.826258e+003	9.188615e+001
1.828186e+003	9.210379e+001
1.830115e+003	9.236289e+001
1.832043e+003	9.265199e+001
1.833972e+003	9.295667e+001
1.835900e+003	9.326215e+001
1.837829e+003	9.355432e+001
1.839757e+003	9.382232e+001
1.841686e+003	9.405846e+001
1.843614e+003	9.425898e+001
1.845543e+003	9.442389e+001
1.847471e+003	9.455582e+001
1.849400e+003	9.465927e+001
1.851328e+003	9.473885e+001
1.853256e+003	9.479999e+001
1.855185e+003	9.484723e+001
1.857113e+003	9.488467e+001
1.859042e+003	9.491650e+001
1.860970e+003	9.494620e+001
1.862899e+003	9.497682e+001
1.864827e+003	9.501137e+001
1.866756e+003	9.505151e+001
1.868684e+003	9.509883e+001
1.870613e+003	9.515356e+001
1.872541e+003	9.521474e+001
1.874470e+003	9.528071e+001
1.876398e+003	9.534911e+001
1.878327e+003	9.541813e+001
1.880255e+003	9.548654e+001
1.882183e+003	9.555374e+001
1.884112e+003	9.562022e+001
1.886040e+003	9.568690e+001
1.887969e+003	9.575605e+001
1.889897e+003	9.582944e+001
1.891826e+003	9.590855e+001
1.893754e+003	9.599454e+001
1.895683e+003	9.608796e+001
1.897611e+003	9.618813e+001
1.899540e+003	9.629439e+001
1.901468e+003	9.640559e+001
1.903397e+003	9.652000e+001
1.905325e+003	9.663607e+001
1.907254e+003	9.675226e+001
1.909182e+003	9.686701e+001
1.911110e+003	9.697901e+001
1.913039e+003	9.708698e+001
1.914967e+003	9.719031e+001
1.916896e+003	9.728763e+001
1.918824e+003	9.737912e+001
1.920753e+003	9.746404e+001
1.922681e+003	9.754250e+001
1.924610e+003	9.761399e+001
1.926538e+003	9.767887e+001
1.928467e+003	9.773660e+001
1.930395e+003	9.778765e+001
1.932324e+003	9.783289e+001
1.934252e+003	9.787289e+001
1.936181e+003	9.790901e+001
1.938109e+003	9.794283e+001
1.940037e+003	9.797594e+001
1.941966e+003	9.800951e+001
1.943894e+003	9.804482e+001
1.945823e+003	9.808199e+001
1.947751e+003	9.812066e+001
1.949680e+003	9.815977e+001
1.951608e+003	9.819724e+001
1.953537e+003	9.823179e+001
1.955465e+003	9.826107e+001
1.957394e+003	9.828355e+001
1.959322e+003	9.829824e+001
1.961251e+003	9.830487e+001
1.963179e+003	9.830438e+001
1.965108e+003	9.829832e+001
1.967036e+003	9.828942e+001
1.968964e+003	9.828033e+001
1.970893e+003	9.827422e+001
1.972821e+003	9.827361e+001
1.974750e+003	9.828023e+001
1.976678e+003	9.829503e+001
1.978607e+003	9.831792e+001
1.980535e+003	9.834744e+001
1.982464e+003	9.838184e+001
1.984392e+003	9.841846e+001
1.986321e+003	9.845520e+001
1.988249e+003	9.849049e+001
1.990178e+003	9.852305e+001
1.992106e+003	9.855277e+001
1.994035e+003	9.858039e+001
1.995963e+003	9.860655e+001
1.997891e+003	9.863309e+001
1.999820e+003	9.866130e+001
2.001748e+003	9.869223e+001
2.003677e+003	9.872726e+001
2.005605e+003	9.876643e+001
2.007534e+003	9.880939e+001
2.009462e+003	9.885538e+001
2.011391e+003	9.890356e+001
2.013319e+003	9.895186e+001
2.015248e+003	9.899969e+001
2.017176e+003	9.904536e+001
2.019105e+003	9.908847e+001
2.021033e+003	9.912871e+001
2.022962e+003	9.916666e+001
2.024890e+003	9.920345e+001
2.026818e+003	9.924056e+001
2.028747e+003	9.927977e+001
2.030675e+003	9.932240e+001
2.032604e+003	9.936961e+001
2.034532e+003	9.942173e+001
2.036461e+003	9.947874e+001
2.038389e+003	9.953909e+001
2.040318e+003	9.960189e+001
2.042246e+003	9.966524e+001
2.044175e+003	9.972744e+001
2.046103e+003	9.978690e+001
2.048032e+003	9.984267e+001
2.049960e+003	9.989352e+001
2.051889e+003	9.993908e+001
2.053817e+003	9.997947e+001
2.055746e+003	1.000154e+002
2.057674e+003	1.000465e+002
2.059603e+003	1.000736e+002
2.061531e+003	1.000975e+002
2.063459e+003	1.001180e+002
2.065388e+003	1.001362e+002
2.067316e+003	1.001520e+002
2.069245e+003	1.001663e+002
2.071173e+003	1.001786e+002
2.073102e+003	1.001895e+002
2.075030e+003	1.001990e+002
2.076959e+003	1.002075e+002
2.078887e+003	1.002152e+002
2.080816e+003	1.002217e+002
2.082744e+003	1.002270e+002
2.084673e+003	1.002310e+002
2.086601e+003	1.002332e+002
2.088530e+003	1.002331e+002
2.090458e+003	1.002307e+002
2.092386e+003	1.002245e+002
2.094315e+003	1.002152e+002
2.096243e+003	1.002016e+002
2.098172e+003	1.001839e+002
2.100100e+003	1.001623e+002
2.102029e+003	1.001366e+002
2.103957e+003	1.001075e+002
2.105886e+003	1.000753e+002
2.107814e+003	1.000405e+002
2.109743e+003	1.000032e+002
2.111671e+003	9.996454e+001
2.113600e+003	9.992391e+001
2.115528e+003	9.988184e+001
2.117457e+003	9.983846e+001
2.119385e+003	9.979260e+001
2.121313e+003	9.974483e+001
2.123242e+003	9.969429e+001
2.125170e+003	9.964086e+001
2.127099e+003	9.958311e+001
2.129027e+003	9.952116e+001
2.130956e+003	9.945470e+001
2.132884e+003	9.938278e+001
2.134813e+003	9.930526e+001
2.136741e+003	9.922228e+001
2.138670e+003	9.913446e+001
2.140598e+003	9.904365e+001
2.142527e+003	9.895082e+001
2.144455e+003	9.885974e+001
2.146384e+003	9.877241e+001
2.148312e+003	9.869205e+001
2.150240e+003	9.862159e+001
2.152169e+003	9.856264e+001
2.154097e+003	9.851700e+001
2.156026e+003	9.848451e+001
2.157954e+003	9.846426e+001
2.159883e+003	9.845545e+001
2.161811e+003	9.845634e+001
2.163740e+003	9.846502e+001
2.165668e+003	9.847974e+001
2.167597e+003	9.849895e+001
2.169525e+003	9.852219e+001
2.171454e+003	9.854787e+001
2.173382e+003	9.857552e+001
2.175311e+003	9.860386e+001
2.177239e+003	9.863255e+001
2.179167e+003	9.866060e+001
2.181096e+003	9.868787e+001
2.183024e+003	9.871355e+001
2.184953e+003	9.873783e+001
2.186881e+003	9.876108e+001
2.188810e+003	9.878348e+001
2.190738e+003	9.880510e+001
2.192667e+003	9.882581e+001
2.194595e+003	9.884566e+001
2.196524e+003	9.886375e+001
2.198452e+003	9.887916e+001
2.200381e+003	9.889149e+001
2.202309e+003	9.890010e+001
2.204238e+003	9.890477e+001
2.206166e+003	9.890582e+001
2.208094e+003	9.890376e+001
2.210023e+003	9.890007e+001
2.211951e+003	9.889560e+001
2.213880e+003	9.889137e+001
2.215808e+003	9.888763e+001
2.217737e+003	9.888484e+001
2.219665e+003	9.888271e+001
2.221594e+003	9.887983e+001
2.223522e+003	9.887522e+001
2.225451e+003	9.886770e+001
2.227379e+003	9.885604e+001
2.229308e+003	9.883915e+001
2.231236e+003	9.881723e+001
2.233165e+003	9.879021e+001
2.235093e+003	9.875832e+001
2.237021e+003	9.872331e+001
2.238950e+003	9.868633e+001
2.240878e+003	9.864869e+001
2.242807e+003	9.861227e+001
2.244735e+003	9.857758e+001
2.246664e+003	9.854641e+001
2.248592e+003	9.851913e+001
2.250521e+003	9.849637e+001
2.252449e+003	9.847871e+001
2.254378e+003	9.846534e+001
2.256306e+003	9.845667e+001
2.258235e+003	9.845198e+001
2.260163e+003	9.845127e+001
2.262092e+003	9.845361e+001
2.264020e+003	9.845776e+001
2.265948e+003	9.846348e+001
2.267877e+003	9.846991e+001
2.269805e+003	9.847622e+001
2.271734e+003	9.848228e+001
2.273662e+003	9.848717e+001
2.275591e+003	9.849056e+001
2.277519e+003	9.849252e+001
2.279448e+003	9.849252e+001
2.281376e+003	9.849032e+001
2.283305e+003	9.848573e+001
2.285233e+003	9.847847e+001
2.287162e+003	9.846710e+001
2.289090e+003	9.845135e+001
2.291019e+003	9.843065e+001
2.292947e+003	9.840400e+001
2.294875e+003	9.837202e+001
2.296804e+003	9.833416e+001
2.298732e+003	9.829157e+001
2.300661e+003	9.824529e+001
2.302589e+003	9.819608e+001
2.304518e+003	9.814563e+001
2.306446e+003	9.809512e+001
2.308375e+003	9.804533e+001
2.310303e+003	9.799687e+001
2.312232e+003	9.795022e+001
2.314160e+003	9.790498e+001
2.316089e+003	9.786095e+001
2.318017e+003	9.781678e+001
2.319946e+003	9.777185e+001
2.321874e+003	9.772591e+001
2.323802e+003	9.767738e+001
2.325731e+003	9.762621e+001
2.327659e+003	9.757284e+001
2.329588e+003	9.751713e+001
2.331516e+003	9.746024e+001
2.333445e+003	9.740394e+001
2.335373e+003	9.734984e+001
2.337302e+003	9.729951e+001
2.339230e+003	9.725548e+001
2.341159e+003	9.721821e+001
2.343087e+003	9.718869e+001
2.345016e+003	9.716721e+001
2.346944e+003	9.715289e+001
2.348873e+003	9.714439e+001
2.350801e+003	9.713999e+001
2.352729e+003	9.713844e+001
2.354658e+003	9.713792e+001
2.356586e+003	9.713706e+001
2.358515e+003	9.713496e+001
2.360443e+003	9.713170e+001
2.362372e+003	9.712586e+001
2.364300e+003	9.711843e+001
2.366229e+003	9.710926e+001
2.368157e+003	9.709869e+001
2.370086e+003	9.708615e+001
2.372014e+003	9.707209e+001
2.373942e+003	9.705582e+001
2.375871e+003	9.703774e+001
2.377799e+003	9.701709e+001
2.379728e+003	9.699454e+001
2.381656e+003	9.697027e+001
2.383585e+003	9.694381e+001
2.385513e+003	9.691594e+001
2.387442e+003	9.688725e+001
2.389370e+003	9.685690e+001
2.391299e+003	9.682538e+001
2.393227e+003	9.679256e+001
2.395156e+003	9.675869e+001
2.397084e+003	9.672324e+001
2.399012e+003	9.668632e+001
2.400941e+003	9.664830e+001
2.402869e+003	9.661014e+001
2.404798e+003	9.657107e+001
2.406726e+003	9.653142e+001
2.408655e+003	9.649245e+001
2.410583e+003	9.645374e+001
2.412512e+003	9.641479e+001
2.414440e+003	9.637565e+001
2.416369e+003	9.633572e+001
2.418297e+003	9.629482e+001
2.420226e+003	9.625265e+001
2.422154e+003	9.620905e+001
2.424083e+003	9.616354e+001
2.426011e+003	9.611612e+001
2.427939e+003	9.606731e+001
2.429868e+003	9.601673e+001
2.431796e+003	9.596422e+001
2.433725e+003	9.591023e+001
2.435653e+003	9.585423e+001
2.437582e+003	9.579499e+001
2.439510e+003	9.573311e+001
2.441439e+003	9.566707e+001
2.443367e+003	9.559581e+001
2.445296e+003	9.551894e+001
2.447224e+003	9.543613e+001
2.449153e+003	9.534534e+001
2.451081e+003	9.524652e+001
2.453010e+003	9.513837e+001
2.454938e+003	9.502032e+001
2.456866e+003	9.489028e+001
2.458795e+003	9.474587e+001
2.460723e+003	9.458537e+001
2.462652e+003	9.440437e+001
2.464580e+003	9.420051e+001
2.466509e+003	9.397028e+001
2.468437e+003	9.371109e+001
2.470366e+003	9.342159e+001
2.472294e+003	9.310169e+001
2.474223e+003	9.275228e+001
2.476151e+003	9.237553e+001
2.478080e+003	9.197534e+001
2.480008e+003	9.155520e+001
2.481937e+003	9.112064e+001
2.483865e+003	9.067700e+001
2.485793e+003	9.023097e+001
2.487722e+003	8.978899e+001
2.489650e+003	8.935754e+001
2.491579e+003	8.894061e+001
2.493507e+003	8.854115e+001
2.495436e+003	8.815797e+001
2.497364e+003	8.778508e+001
2.499293e+003	8.741328e+001
2.501221e+003	8.702992e+001
2.503150e+003	8.662108e+001
2.505078e+003	8.617576e+001
2.507007e+003	8.568937e+001
2.508935e+003	8.516332e+001
2.510864e+003	8.461025e+001
2.512792e+003	8.405112e+001
2.514720e+003	8.351389e+001
2.516649e+003	8.302973e+001
2.518577e+003	8.262821e+001
2.520506e+003	8.233332e+001
2.522434e+003	8.215875e+001
2.524363e+003	8.210741e+001
2.526291e+003	8.217029e+001
2.528220e+003	8.232771e+001
2.530148e+003	8.255266e+001
2.532077e+003	8.281638e+001
2.534005e+003	8.309047e+001
2.535934e+003	8.335265e+001
2.537862e+003	8.358932e+001
2.539791e+003	8.379728e+001
2.541719e+003	8.398270e+001
2.543647e+003	8.415836e+001
2.545576e+003	8.434148e+001
2.547504e+003	8.454826e+001
2.549433e+003	8.479288e+001
2.551361e+003	8.508183e+001
2.553290e+003	8.541498e+001
2.555218e+003	8.578552e+001
2.557147e+003	8.618021e+001
2.559075e+003	8.658238e+001
2.561004e+003	8.697514e+001
2.562932e+003	8.734304e+001
2.564861e+003	8.767502e+001
2.566789e+003	8.796400e+001
2.568718e+003	8.820988e+001
2.570646e+003	8.841607e+001
2.572574e+003	8.859061e+001
2.574503e+003	8.874324e+001
2.576431e+003	8.888570e+001
2.578360e+003	8.902815e+001
2.580288e+003	8.918027e+001
2.582217e+003	8.934892e+001
2.584145e+003	8.953861e+001
2.586074e+003	8.975033e+001
2.588002e+003	8.998153e+001
2.589931e+003	9.022655e+001
2.591859e+003	9.047649e+001
2.593788e+003	9.072071e+001
2.595716e+003	9.094785e+001
2.597645e+003	9.114666e+001
2.599573e+003	9.130631e+001
2.601501e+003	9.141957e+001
2.603430e+003	9.148154e+001
2.605358e+003	9.149122e+001
2.607287e+003	9.145076e+001
2.609215e+003	9.136515e+001
2.611144e+003	9.124300e+001
2.613072e+003	9.109403e+001
2.615001e+003	9.093115e+001
2.616929e+003	9.076752e+001
2.618858e+003	9.061749e+001
2.620786e+003	9.049403e+001
2.622715e+003	9.041034e+001
2.624643e+003	9.037505e+001
2.626572e+003	9.039545e+001
2.628500e+003	9.047450e+001
2.630428e+003	9.061028e+001
2.632357e+003	9.079741e+001
2.634285e+003	9.102763e+001
2.636214e+003	9.129066e+001
2.638142e+003	9.157575e+001
2.640071e+003	9.187229e+001
2.641999e+003	9.217150e+001
2.643928e+003	9.246770e+001
2.645856e+003	9.275555e+001
2.647785e+003	9.303355e+001
2.649713e+003	9.330238e+001
2.651642e+003	9.356247e+001
2.653570e+003	9.381392e+001
2.655499e+003	9.405749e+001
2.657427e+003	9.429222e+001
2.659355e+003	9.451644e+001
2.661284e+003	9.472803e+001
2.663212e+003	9.492363e+001
2.665141e+003	9.510148e+001
2.667069e+003	9.525865e+001
2.668998e+003	9.539543e+001
2.670926e+003	9.551129e+001
2.672855e+003	9.560831e+001
2.674783e+003	9.568850e+001
2.676712e+003	9.575478e+001
2.678640e+003	9.580949e+001
2.680569e+003	9.585683e+001
2.682497e+003	9.589783e+001
2.684426e+003	9.593439e+001
2.686354e+003	9.596783e+001
2.688282e+003	9.599837e+001
2.690211e+003	9.602703e+001
2.692139e+003	9.605356e+001
2.694068e+003	9.607891e+001
2.695996e+003	9.610273e+001
2.697925e+003	9.612674e+001
2.699853e+003	9.614967e+001
2.701782e+003	9.617310e+001
2.703710e+003	9.619633e+001
2.705639e+003	9.621875e+001
2.707567e+003	9.624041e+001
2.709496e+003	9.626007e+001
2.711424e+003	9.627847e+001
2.713353e+003	9.629456e+001
2.715281e+003	9.630888e+001
2.717209e+003	9.632153e+001
2.719138e+003	9.633414e+001
2.721066e+003	9.634665e+001
2.722995e+003	9.635951e+001
2.724923e+003	9.637431e+001
2.726852e+003	9.639030e+001
2.728780e+003	9.640761e+001
2.730709e+003	9.642564e+001
2.732637e+003	9.644357e+001
2.734566e+003	9.646051e+001
2.736494e+003	9.647621e+001
2.738423e+003	9.649037e+001
2.740351e+003	9.650329e+001
2.742280e+003	9.651472e+001
2.744208e+003	9.652653e+001
2.746136e+003	9.653844e+001
2.748065e+003	9.655122e+001
2.749993e+003	9.656483e+001
2.751922e+003	9.657932e+001
2.753850e+003	9.659345e+001
2.755779e+003	9.660766e+001
2.757707e+003	9.662028e+001
2.759636e+003	9.663061e+001
2.761564e+003	9.663898e+001
2.763493e+003	9.664481e+001
2.765421e+003	9.664854e+001
2.767350e+003	9.665118e+001
2.769278e+003	9.665314e+001
2.771207e+003	9.665506e+001
2.773135e+003	9.665834e+001
2.775063e+003	9.666156e+001
2.776992e+003	9.666603e+001
2.778920e+003	9.667007e+001
2.780849e+003	9.667343e+001
2.782777e+003	9.667609e+001
2.784706e+003	9.667770e+001
2.786634e+003	9.667764e+001
2.788563e+003	9.667715e+001
2.790491e+003	9.667478e+001
2.792420e+003	9.667155e+001
2.794348e+003	9.666668e+001
2.796277e+003	9.665959e+001
2.798205e+003	9.665000e+001
2.800134e+003	9.663654e+001
2.802062e+003	9.661961e+001
2.803990e+003	9.659827e+001
2.805919e+003	9.657287e+001
2.807847e+003	9.654392e+001
2.809776e+003	9.651244e+001
2.811704e+003	9.647994e+001
2.813633e+003	9.644673e+001
2.815561e+003	9.641293e+001
2.817490e+003	9.637934e+001
2.819418e+003	9.634376e+001
2.821347e+003	9.630547e+001
2.823275e+003	9.625905e+001
2.825204e+003	9.619984e+001
2.827132e+003	9.611984e+001
2.829061e+003	9.600991e+001
2.830989e+003	9.585899e+001
2.832917e+003	9.565619e+001
2.834846e+003	9.539339e+001
2.836774e+003	9.506588e+001
2.838703e+003	9.467538e+001
2.840631e+003	9.423126e+001
2.842560e+003	9.375089e+001
2.844488e+003	9.325746e+001
2.846417e+003	9.277853e+001
2.848345e+003	9.234160e+001
2.850274e+003	9.197178e+001
2.852202e+003	9.168507e+001
2.854131e+003	9.148992e+001
2.856059e+003	9.138435e+001
2.857988e+003	9.135557e+001
2.859916e+003	9.138682e+001
2.861844e+003	9.145708e+001
2.863773e+003	9.154473e+001
2.865701e+003	9.163329e+001
2.867630e+003	9.170934e+001
2.869558e+003	9.176620e+001
2.871487e+003	9.180143e+001
2.873415e+003	9.181572e+001
2.875344e+003	9.181080e+001
2.877272e+003	9.178830e+001
2.879201e+003	9.174774e+001
2.881129e+003	9.168977e+001
2.883058e+003	9.161400e+001
2.884986e+003	9.152118e+001
2.886915e+003	9.141447e+001
2.888843e+003	9.129935e+001
2.890771e+003	9.118171e+001
2.892700e+003	9.106852e+001
2.894628e+003	9.096545e+001
2.896557e+003	9.087392e+001
2.898485e+003	9.079166e+001
2.900414e+003	9.071181e+001
2.902342e+003	9.062341e+001
2.904271e+003	9.051415e+001
2.906199e+003	9.037461e+001
2.908128e+003	9.019790e+001
2.910056e+003	8.998370e+001
2.911985e+003	8.974130e+001
2.913913e+003	8.948656e+001
2.915842e+003	8.924254e+001
2.917770e+003	8.903521e+001
2.919698e+003	8.889137e+001
2.921627e+003	8.883308e+001
2.923555e+003	8.887606e+001
2.925484e+003	8.902744e+001
2.927412e+003	8.928407e+001
2.929341e+003	8.963334e+001
2.931269e+003	9.005515e+001
2.933198e+003	9.052373e+001
2.935126e+003	9.101166e+001
2.937055e+003	9.149236e+001
2.938983e+003	9.194303e+001
2.940912e+003	9.234718e+001
2.942840e+003	9.269629e+001
2.944769e+003	9.298804e+001
2.946697e+003	9.322694e+001
2.948625e+003	9.342287e+001
2.950554e+003	9.358767e+001
2.952482e+003	9.373427e+001
2.954411e+003	9.387486e+001
2.956339e+003	9.401725e+001
2.958268e+003	9.416746e+001
2.960196e+003	9.432607e+001
2.962125e+003	9.449172e+001
2.964053e+003	9.465971e+001
2.965982e+003	9.482462e+001
2.967910e+003	9.498003e+001
2.969839e+003	9.512223e+001
2.971767e+003	9.524751e+001
2.973696e+003	9.535615e+001
2.975624e+003	9.545013e+001
2.977552e+003	9.553308e+001
2.979481e+003	9.561003e+001
2.981409e+003	9.568733e+001
2.983338e+003	9.577076e+001
2.985266e+003	9.586346e+001
2.987195e+003	9.596954e+001
2.989123e+003	9.608901e+001
2.991052e+003	9.622104e+001
2.992980e+003	9.636309e+001
2.994909e+003	9.651031e+001
2.996837e+003	9.665709e+001
2.998766e+003	9.679765e+001
3.000694e+003	9.692682e+001
3.002623e+003	9.703946e+001
3.004551e+003	9.713371e+001
3.006479e+003	9.720899e+001
3.008408e+003	9.726809e+001
3.010336e+003	9.731652e+001
3.012265e+003	9.736282e+001
3.014193e+003	9.741621e+001
3.016122e+003	9.748733e+001
3.018050e+003	9.758749e+001
3.019979e+003	9.772295e+001
3.021907e+003	9.789934e+001
3.023836e+003	9.811642e+001
3.025764e+003	9.836974e+001
3.027693e+003	9.864970e+001
3.029621e+003	9.894590e+001
3.031550e+003	9.924320e+001
3.033478e+003	9.952798e+001
3.035406e+003	9.978899e+001
3.037335e+003	1.000170e+002
3.039263e+003	1.002084e+002
3.041192e+003	1.003626e+002
3.043120e+003	1.004825e+002
3.045049e+003	1.005752e+002
3.046977e+003	1.006466e+002
3.048906e+003	1.007034e+002
3.050834e+003	1.007526e+002
3.052763e+003	1.007962e+002
3.054691e+003	1.008378e+002
3.056620e+003	1.008784e+002
3.058548e+003	1.009172e+002
3.060477e+003	1.009539e+002
3.062405e+003	1.009883e+002
3.064333e+003	1.010191e+002
3.066262e+003	1.010469e+002
3.068190e+003	1.010720e+002
3.070119e+003	1.010952e+002
3.072047e+003	1.011165e+002
3.073976e+003	1.011363e+002
3.075904e+003	1.011566e+002
3.077833e+003	1.011772e+002
3.079761e+003	1.011985e+002
3.081690e+003	1.012213e+002
3.083618e+003	1.012456e+002
3.085547e+003	1.012716e+002
3.087475e+003	1.012983e+002
3.089404e+003	1.013248e+002
3.091332e+003	1.013509e+002
3.093260e+003	1.013733e+002
3.095189e+003	1.013921e+002
3.097117e+003	1.014056e+002
3.099046e+003	1.014136e+002
3.100974e+003	1.014165e+002
3.102903e+003	1.014149e+002
3.104831e+003	1.014110e+002
3.106760e+003	1.014065e+002
3.108688e+003	1.014035e+002
3.110617e+003	1.014039e+002
3.112545e+003	1.014083e+002
3.114474e+003	1.014173e+002
3.116402e+003	1.014297e+002
3.118331e+003	1.014438e+002
3.120259e+003	1.014577e+002
3.122188e+003	1.014696e+002
3.124116e+003	1.014784e+002
3.126044e+003	1.014823e+002
3.127973e+003	1.014808e+002
3.129901e+003	1.014744e+002
3.131830e+003	1.014632e+002
3.133758e+003	1.014474e+002
3.135687e+003	1.014291e+002
3.137615e+003	1.014074e+002
3.139544e+003	1.013839e+002
3.141472e+003	1.013587e+002
3.143401e+003	1.013320e+002
3.145329e+003	1.013040e+002
3.147258e+003	1.012755e+002
3.149186e+003	1.012470e+002
3.151115e+003	1.012181e+002
3.153043e+003	1.011902e+002
3.154971e+003	1.011640e+002
3.156900e+003	1.011378e+002
3.158828e+003	1.011125e+002
3.160757e+003	1.010875e+002
3.162685e+003	1.010612e+002
3.164614e+003	1.010342e+002
3.166542e+003	1.010048e+002
3.168471e+003	1.009733e+002
3.170399e+003	1.009398e+002
3.172328e+003	1.009037e+002
3.174256e+003	1.008663e+002
3.176185e+003	1.008274e+002
3.178113e+003	1.007877e+002
3.180042e+003	1.007482e+002
3.181970e+003	1.007086e+002
3.183898e+003	1.006702e+002
3.185827e+003	1.006317e+002
3.187755e+003	1.005934e+002
3.189684e+003	1.005547e+002
3.191612e+003	1.005152e+002
3.193541e+003	1.004740e+002
3.195469e+003	1.004313e+002
3.197398e+003	1.003867e+002
3.199326e+003	1.003396e+002
3.201255e+003	1.002915e+002
3.203183e+003	1.002417e+002
3.205112e+003	1.001912e+002
3.207040e+003	1.001403e+002
3.208969e+003	1.000899e+002
3.210897e+003	1.000394e+002
3.212825e+003	9.999053e+001
3.214754e+003	9.994166e+001
3.216682e+003	9.989293e+001
3.218611e+003	9.984497e+001
3.220539e+003	9.979749e+001
3.222468e+003	9.975063e+001
3.224396e+003	9.970446e+001
3.226325e+003	9.966012e+001
3.228253e+003	9.961739e+001
3.230182e+003	9.957653e+001
3.232110e+003	9.953849e+001
3.234039e+003	9.950318e+001
3.235967e+003	9.946886e+001
3.237896e+003	9.943743e+001
3.239824e+003	9.940712e+001
3.241752e+003	9.937731e+001
3.243681e+003	9.934753e+001
3.245609e+003	9.931834e+001
3.247538e+003	9.928796e+001
3.249466e+003	9.925722e+001
3.251395e+003	9.922457e+001
3.253323e+003	9.919197e+001
3.255252e+003	9.915869e+001
3.257180e+003	9.912552e+001
3.259109e+003	9.909373e+001
3.261037e+003	9.906487e+001
3.262966e+003	9.903925e+001
3.264894e+003	9.901704e+001
3.266823e+003	9.900105e+001
3.268751e+003	9.898837e+001
3.270679e+003	9.897989e+001
3.272608e+003	9.897344e+001
3.274536e+003	9.896720e+001
3.276465e+003	9.895944e+001
3.278393e+003	9.894868e+001
3.280322e+003	9.893221e+001
3.282250e+003	9.891064e+001
3.284179e+003	9.888346e+001
3.286107e+003	9.885000e+001
3.288036e+003	9.881283e+001
3.289964e+003	9.877154e+001
3.291893e+003	9.872790e+001
3.293821e+003	9.868247e+001
3.295750e+003	9.863628e+001
3.297678e+003	9.858900e+001
3.299606e+003	9.854171e+001
3.301535e+003	9.849364e+001
3.303463e+003	9.844438e+001
3.305392e+003	9.839342e+001
3.307320e+003	9.834011e+001
3.309249e+003	9.828464e+001
3.311177e+003	9.822424e+001
3.313106e+003	9.816012e+001
3.315034e+003	9.809158e+001
3.316963e+003	9.801759e+001
3.318891e+003	9.793932e+001
3.320820e+003	9.785749e+001
3.322748e+003	9.777097e+001
3.324677e+003	9.768160e+001
3.326605e+003	9.758804e+001
3.328533e+003	9.749136e+001
3.330462e+003	9.739175e+001
3.332390e+003	9.728766e+001
3.334319e+003	9.718025e+001
3.336247e+003	9.706880e+001
3.338176e+003	9.695401e+001
3.340104e+003	9.683675e+001
3.342033e+003	9.671823e+001
3.343961e+003	9.659891e+001
3.345890e+003	9.648023e+001
3.347818e+003	9.636230e+001
3.349747e+003	9.624578e+001
3.351675e+003	9.613084e+001
3.353604e+003	9.601700e+001
3.355532e+003	9.590273e+001
3.357460e+003	9.578724e+001
3.359389e+003	9.567085e+001
3.361317e+003	9.555196e+001
3.363246e+003	9.543194e+001
3.365174e+003	9.530998e+001
3.367103e+003	9.518821e+001
3.369031e+003	9.506725e+001
3.370960e+003	9.494923e+001
3.372888e+003	9.483518e+001
3.374817e+003	9.472615e+001
3.376745e+003	9.462225e+001
3.378674e+003	9.452390e+001
3.380602e+003	9.443117e+001
3.382531e+003	9.434252e+001
3.384459e+003	9.425674e+001
3.386387e+003	9.417490e+001
3.388316e+003	9.409336e+001
3.390244e+003	9.401364e+001
3.392173e+003	9.393439e+001
3.394101e+003	9.385628e+001
3.396030e+003	9.377849e+001
3.397958e+003	9.370244e+001
3.399887e+003	9.362822e+001
3.401815e+003	9.355733e+001
3.403744e+003	9.348914e+001
3.405672e+003	9.342615e+001
3.407601e+003	9.336831e+001
3.409529e+003	9.331454e+001
3.411458e+003	9.326557e+001
3.413386e+003	9.322130e+001
3.415314e+003	9.318015e+001
3.417243e+003	9.314176e+001
3.419171e+003	9.310500e+001
3.421100e+003	9.306958e+001
3.423028e+003	9.303613e+001
3.424957e+003	9.300573e+001
3.426885e+003	9.297901e+001
3.428814e+003	9.295730e+001
3.430742e+003	9.294228e+001
3.432671e+003	9.293490e+001
3.434599e+003	9.293481e+001
3.436528e+003	9.294250e+001
3.438456e+003	9.295634e+001
3.440385e+003	9.297513e+001
3.442313e+003	9.299689e+001
3.444241e+003	9.302075e+001
3.446170e+003	9.304464e+001
3.448098e+003	9.307011e+001
3.450027e+003	9.309689e+001
3.451955e+003	9.312536e+001
3.453884e+003	9.315607e+001
3.455812e+003	9.319065e+001
3.457741e+003	9.322964e+001
3.459669e+003	9.327297e+001
3.461598e+003	9.332049e+001
3.463526e+003	9.337273e+001
3.465455e+003	9.342787e+001
3.467383e+003	9.348712e+001
3.469312e+003	9.354945e+001
3.471240e+003	9.361499e+001
3.473168e+003	9.368280e+001
3.475097e+003	9.375317e+001
3.477025e+003	9.382497e+001
3.478954e+003	9.389866e+001
3.480882e+003	9.397266e+001
3.482811e+003	9.404745e+001
3.484739e+003	9.412301e+001
3.486668e+003	9.420077e+001
3.488596e+003	9.428028e+001
3.490525e+003	9.436310e+001
3.492453e+003	9.445026e+001
3.494382e+003	9.454168e+001
3.496310e+003	9.463620e+001
3.498239e+003	9.473206e+001
3.500167e+003	9.482772e+001
3.502095e+003	9.492181e+001
3.504024e+003	9.501289e+001
3.505952e+003	9.510056e+001
3.507881e+003	9.518475e+001
3.509809e+003	9.526962e+001
3.511738e+003	9.535596e+001
3.513666e+003	9.544656e+001
3.515595e+003	9.554189e+001
3.517523e+003	9.564265e+001
3.519452e+003	9.574683e+001
3.521380e+003	9.585279e+001
3.523309e+003	9.595715e+001
3.525237e+003	9.605726e+001
3.527166e+003	9.615108e+001
3.529094e+003	9.623986e+001
3.531022e+003	9.632338e+001
3.532951e+003	9.640469e+001
3.534879e+003	9.648666e+001
3.536808e+003	9.657126e+001
3.538736e+003	9.665931e+001
3.540665e+003	9.675156e+001
3.542593e+003	9.684762e+001
3.544522e+003	9.694501e+001
3.546450e+003	9.704321e+001
3.548379e+003	9.714082e+001
3.550307e+003	9.723904e+001
3.552236e+003	9.733829e+001
3.554164e+003	9.744047e+001
3.556093e+003	9.754546e+001
3.558021e+003	9.765501e+001
3.559949e+003	9.776691e+001
3.561878e+003	9.788017e+001
3.563806e+003	9.799280e+001
3.565735e+003	9.810152e+001
3.567663e+003	9.820482e+001
3.569592e+003	9.830215e+001
3.571520e+003	9.839507e+001
3.573449e+003	9.848544e+001
3.575377e+003	9.857701e+001
3.577306e+003	9.867287e+001
3.579234e+003	9.877572e+001
3.581163e+003	9.888611e+001
3.583091e+003	9.900364e+001
3.585020e+003	9.912821e+001
3.586948e+003	9.925530e+001
3.588876e+003	9.938348e+001
3.590805e+003	9.950850e+001
3.592733e+003	9.962785e+001
3.594662e+003	9.974007e+001
3.596590e+003	9.984312e+001
3.598519e+003	9.993651e+001
3.600447e+003	1.000180e+002
3.602376e+003	1.000892e+002
3.604304e+003	1.001499e+002
3.606233e+003	1.002005e+002
3.608161e+003	1.002434e+002
3.610090e+003	1.002820e+002
3.612018e+003	1.003206e+002
3.613947e+003	1.003639e+002
3.615875e+003	1.004156e+002
3.617803e+003	1.004813e+002
3.619732e+003	1.005614e+002
3.621660e+003	1.006564e+002
3.623589e+003	1.007649e+002
3.625517e+003	1.008816e+002
3.627446e+003	1.010023e+002
3.629374e+003	1.011199e+002
3.631303e+003	1.012299e+002
3.633231e+003	1.013298e+002
3.635160e+003	1.014171e+002
3.637088e+003	1.014925e+002
3.639017e+003	1.015570e+002
3.640945e+003	1.016141e+002
3.642874e+003	1.016653e+002
3.644802e+003	1.017129e+002
3.646730e+003	1.017584e+002
3.648659e+003	1.018016e+002
3.650587e+003	1.018424e+002
3.652516e+003	1.018812e+002
3.654444e+003	1.019178e+002
3.656373e+003	1.019530e+002
3.658301e+003	1.019858e+002
3.660230e+003	1.020172e+002
3.662158e+003	1.020466e+002
3.664087e+003	1.020748e+002
3.666015e+003	1.021000e+002
3.667944e+003	1.021221e+002
3.669872e+003	1.021365e+002
3.671801e+003	1.021433e+002
3.673729e+003	1.021380e+002
3.675657e+003	1.021180e+002
3.677586e+003	1.020785e+002
3.679514e+003	1.020177e+002
3.681443e+003	1.019320e+002
3.683371e+003	1.018223e+002
3.685300e+003	1.016908e+002
3.687228e+003	1.015428e+002
3.689157e+003	1.013855e+002
3.691085e+003	1.012279e+002
3.693014e+003	1.010810e+002
3.694942e+003	1.009522e+002
3.696871e+003	1.008480e+002
3.698799e+003	1.007718e+002
3.700728e+003	1.007226e+002
3.702656e+003	1.006962e+002
3.704584e+003	1.006873e+002
3.706513e+003	1.006855e+002
3.708441e+003	1.006866e+002
3.710370e+003	1.006857e+002
3.712298e+003	1.006772e+002
3.714227e+003	1.006596e+002
3.716155e+003	1.006315e+002
3.718084e+003	1.005914e+002
3.720012e+003	1.005397e+002
3.721941e+003	1.004743e+002
3.723869e+003	1.003914e+002
3.725798e+003	1.002907e+002
3.727726e+003	1.001675e+002
3.729655e+003	1.000222e+002
3.731583e+003	9.985443e+001
3.733511e+003	9.966677e+001
3.735440e+003	9.946041e+001
3.737368e+003	9.924124e+001
3.739297e+003	9.938358e+001
3.741225e+003	9.952040e+001
3.743154e+003	9.965462e+001
3.745082e+003	9.979009e+001
3.747011e+003	9.992876e+001
3.748939e+003	1.000697e+002
3.750868e+003	1.002126e+002
3.752796e+003	1.003586e+002
3.754725e+003	1.005045e+002
3.756653e+003	1.006505e+002
3.758582e+003	1.007951e+002
3.760510e+003	1.009366e+002
3.762438e+003	1.010754e+002
3.764367e+003	1.012116e+002
3.766295e+003	1.013453e+002
3.768224e+003	1.014794e+002
3.770152e+003	1.016118e+002
3.772081e+003	1.017445e+002
3.774009e+003	1.018780e+002
3.775938e+003	1.020123e+002
3.777866e+003	1.021469e+002
3.779795e+003	1.022817e+002
3.781723e+003	1.024154e+002
3.783652e+003	1.025487e+002
3.785580e+003	1.026801e+002
3.787509e+003	1.028102e+002
3.789437e+003	1.029389e+002
3.791365e+003	1.030653e+002
3.793294e+003	1.031881e+002
3.795222e+003	1.033073e+002
3.797151e+003	1.034232e+002
3.799079e+003	1.035336e+002
3.801008e+003	1.036399e+002
3.802936e+003	1.037427e+002
3.804865e+003	1.038426e+002
3.806793e+003	1.039411e+002
3.808722e+003	1.040396e+002
3.810650e+003	1.041381e+002
3.812579e+003	1.042384e+002
3.814507e+003	1.043383e+002
3.816436e+003	1.044389e+002
3.818364e+003	1.045375e+002
3.820292e+003	1.046334e+002
3.822221e+003	1.047253e+002
3.824149e+003	1.048147e+002
3.826078e+003	1.049000e+002
3.828006e+003	1.049823e+002
3.829935e+003	1.050614e+002
3.831863e+003	1.051399e+002
3.833792e+003	1.052166e+002
3.835720e+003	1.052901e+002
3.837649e+003	1.053589e+002
3.839577e+003	1.054237e+002
3.841506e+003	1.054818e+002
3.843434e+003	1.055322e+002
3.845363e+003	1.055762e+002
3.847291e+003	1.056167e+002
3.849219e+003	1.056535e+002
3.851148e+003	1.056897e+002
3.853076e+003	1.057255e+002
3.855005e+003	1.057657e+002
3.856933e+003	1.058066e+002
3.858862e+003	1.058499e+002
3.860790e+003	1.058906e+002
3.862719e+003	1.059282e+002
3.864647e+003	1.059604e+002
3.866576e+003	1.059868e+002
3.868504e+003	1.060065e+002
3.870433e+003	1.060215e+002
3.872361e+003	1.060313e+002
3.874290e+003	1.060394e+002
3.876218e+003	1.060493e+002
3.878146e+003	1.060589e+002
3.880075e+003	1.060708e+002
3.882003e+003	1.060837e+002
3.883932e+003	1.060963e+002
3.885860e+003	1.061082e+002
3.887789e+003	1.061175e+002
3.889717e+003	1.061239e+002
3.891646e+003	1.061255e+002
3.893574e+003	1.061217e+002
3.895503e+003	1.061120e+002
3.897431e+003	1.060964e+002
3.899360e+003	1.060743e+002
3.901288e+003	1.060458e+002
3.903217e+003	1.060133e+002
3.905145e+003	1.059755e+002
3.907073e+003	1.059357e+002
3.909002e+003	1.058946e+002
3.910930e+003	1.058550e+002
3.912859e+003	1.058169e+002
3.914787e+003	1.057816e+002
3.916716e+003	1.057468e+002
3.918644e+003	1.057138e+002
3.920573e+003	1.056800e+002
3.922501e+003	1.056426e+002
3.924430e+003	1.056003e+002
3.926358e+003	1.055524e+002
3.928287e+003	1.054974e+002
3.930215e+003	1.054349e+002
3.932144e+003	1.053677e+002
3.934072e+003	1.052955e+002
3.936000e+003	1.052211e+002
3.937929e+003	1.051445e+002
3.939857e+003	1.050677e+002
3.941786e+003	1.049917e+002
3.943714e+003	1.049140e+002
3.945643e+003	1.048342e+002
3.947571e+003	1.047527e+002
3.949500e+003	1.046667e+002
3.951428e+003	1.045760e+002
3.953357e+003	1.044810e+002
3.955285e+003	1.043820e+002
3.957214e+003	1.042797e+002
3.959142e+003	1.041756e+002
3.961071e+003	1.040705e+002
3.962999e+003	1.039656e+002
3.964927e+003	1.038606e+002
3.966856e+003	1.037567e+002
3.968784e+003	1.036522e+002
3.970713e+003	1.035465e+002
3.972641e+003	1.034391e+002
3.974570e+003	1.033283e+002
3.976498e+003	1.032152e+002
3.978427e+003	1.030977e+002
3.980355e+003	1.029783e+002
3.982284e+003	1.028552e+002
3.984212e+003	1.027304e+002
3.986141e+003	1.026023e+002
3.988069e+003	1.024717e+002
3.989998e+003	1.023369e+002
3.991926e+003	1.022004e+002
3.993854e+003	1.020588e+002
3.995783e+003	1.019131e+002
3.997711e+003	1.017587e+002
3.999640e+003	1.016011e+002
4.001568e+003	0.000000e+000
