# Supplementary material for: Mineralogical and chemical characterization of Suez Bay surface sediments via multi-analytical techniques
Source: Sci Rep. 2025 Oct 28;15:37729. doi: 10.1038/s41598-025-22518-w (PMC12568952; doi:10.1038/s41598-025-22518-w)
Supplement: Supplementary file 5 — Supplementary Material 5 [file 41598_2025_22518_MOESM5_ESM.zip › FTIR raw data/13.CSV]

3.991926e+002	7.164862e+001
4.011211e+002	7.086313e+001
4.030496e+002	7.065088e+001
4.049780e+002	7.126242e+001
4.069065e+002	7.191328e+001
4.088350e+002	7.275565e+001
4.107634e+002	7.372427e+001
4.126919e+002	7.492263e+001
4.146204e+002	7.609371e+001
4.165488e+002	7.727022e+001
4.184773e+002	7.853448e+001
4.204058e+002	7.975451e+001
4.223342e+002	8.088313e+001
4.242627e+002	8.192186e+001
4.261912e+002	8.293283e+001
4.281196e+002	8.388596e+001
4.300481e+002	8.478930e+001
4.319766e+002	8.567754e+001
4.339050e+002	8.656979e+001
4.358335e+002	8.744913e+001
4.377620e+002	8.828230e+001
4.396904e+002	8.902538e+001
4.416189e+002	8.964116e+001
4.435474e+002	9.008855e+001
4.454758e+002	9.036260e+001
4.474043e+002	9.045404e+001
4.493328e+002	9.037000e+001
4.512612e+002	9.012013e+001
4.531897e+002	8.972792e+001
4.551182e+002	8.924279e+001
4.570466e+002	8.870812e+001
4.589751e+002	8.815424e+001
4.609036e+002	8.762591e+001
4.628320e+002	8.717473e+001
4.647605e+002	8.686340e+001
4.666890e+002	8.674636e+001
4.686174e+002	8.685126e+001
4.705459e+002	8.716637e+001
4.724744e+002	8.768406e+001
4.744028e+002	8.837400e+001
4.763313e+002	8.920380e+001
4.782598e+002	9.013010e+001
4.801882e+002	9.108321e+001
4.821167e+002	9.198865e+001
4.840452e+002	9.279598e+001
4.859736e+002	9.346824e+001
4.879021e+002	9.401353e+001
4.898306e+002	9.443601e+001
4.917590e+002	9.472940e+001
4.936875e+002	9.489603e+001
4.956160e+002	9.495700e+001
4.975444e+002	9.492021e+001
4.994729e+002	9.480429e+001
5.014014e+002	9.462274e+001
5.033298e+002	9.437930e+001
5.052583e+002	9.407755e+001
5.071868e+002	9.373087e+001
5.091152e+002	9.336031e+001
5.110437e+002	9.300506e+001
5.129722e+002	9.267654e+001
5.149006e+002	9.237674e+001
5.168291e+002	9.210826e+001
5.187576e+002	9.187538e+001
5.206860e+002	9.167447e+001
5.226145e+002	9.150681e+001
5.245430e+002	9.136852e+001
5.264714e+002	9.125267e+001
5.283999e+002	9.115881e+001
5.303284e+002	9.109499e+001
5.322568e+002	9.107420e+001
5.341853e+002	9.110701e+001
5.361138e+002	9.119189e+001
5.380422e+002	9.132695e+001
5.399707e+002	9.151111e+001
5.418992e+002	9.173840e+001
5.438276e+002	9.199467e+001
5.457561e+002	9.226153e+001
5.476846e+002	9.251895e+001
5.496130e+002	9.275189e+001
5.515415e+002	9.295644e+001
5.534700e+002	9.312921e+001
5.553984e+002	9.327074e+001
5.573269e+002	9.337881e+001
5.592554e+002	9.345766e+001
5.611838e+002	9.351801e+001
5.631123e+002	9.356727e+001
5.650408e+002	9.360494e+001
5.669692e+002	9.363007e+001
5.688977e+002	9.363664e+001
5.708262e+002	9.362302e+001
5.727546e+002	9.359109e+001
5.746831e+002	9.354954e+001
5.766116e+002	9.349651e+001
5.785400e+002	9.343179e+001
5.804685e+002	9.335312e+001
5.823970e+002	9.326041e+001
5.843254e+002	9.315089e+001
5.862539e+002	9.301694e+001
5.881824e+002	9.284884e+001
5.901108e+002	9.264165e+001
5.920393e+002	9.238654e+001
5.939678e+002	9.208475e+001
5.958962e+002	9.174907e+001
5.978247e+002	9.140165e+001
5.997532e+002	9.105701e+001
6.016816e+002	9.073070e+001
6.036101e+002	9.043378e+001
6.055386e+002	9.017277e+001
6.074670e+002	8.994505e+001
6.093955e+002	8.974237e+001
6.113240e+002	8.954923e+001
6.132524e+002	8.934979e+001
6.151809e+002	8.912555e+001
6.171094e+002	8.886425e+001
6.190378e+002	8.856195e+001
6.209663e+002	8.822150e+001
6.228948e+002	8.821705e+001
6.248232e+002	8.817780e+001
6.267517e+002	8.810802e+001
6.286802e+002	8.801669e+001
6.306086e+002	8.790789e+001
6.325371e+002	8.778409e+001
6.344656e+002	8.764355e+001
6.363940e+002	8.748759e+001
6.383225e+002	8.731503e+001
6.402510e+002	8.712614e+001
6.421794e+002	8.692217e+001
6.441079e+002	8.670308e+001
6.460364e+002	8.646705e+001
6.479648e+002	8.623446e+001
6.498933e+002	8.601167e+001
6.518218e+002	8.580319e+001
6.537502e+002	8.560674e+001
6.556787e+002	8.541968e+001
6.576072e+002	8.523754e+001
6.595356e+002	8.505811e+001
6.614641e+002	8.487641e+001
6.633926e+002	8.468961e+001
6.653210e+002	8.448861e+001
6.672495e+002	8.426317e+001
6.691780e+002	8.401862e+001
6.711064e+002	8.378299e+001
6.730349e+002	8.354354e+001
6.749634e+002	8.328660e+001
6.768918e+002	8.300804e+001
6.788203e+002	8.271532e+001
6.807488e+002	8.238403e+001
6.826772e+002	8.197903e+001
6.846057e+002	8.148370e+001
6.865342e+002	8.090570e+001
6.884626e+002	8.027634e+001
6.903911e+002	7.968954e+001
6.923196e+002	7.922785e+001
6.942480e+002	7.885966e+001
6.961765e+002	7.847791e+001
6.981050e+002	7.799918e+001
7.000334e+002	7.738664e+001
7.019619e+002	7.662215e+001
7.038904e+002	7.567138e+001
7.058188e+002	7.457503e+001
7.077473e+002	7.343988e+001
7.096758e+002	7.233966e+001
7.116042e+002	7.131064e+001
7.135327e+002	7.040193e+001
7.154612e+002	6.956052e+001
7.173896e+002	6.862923e+001
7.193181e+002	6.754066e+001
7.212466e+002	6.636575e+001
7.231750e+002	6.526459e+001
7.251035e+002	6.471666e+001
7.270320e+002	6.467308e+001
7.289604e+002	6.538692e+001
7.308889e+002	6.700519e+001
7.328174e+002	6.945731e+001
7.347458e+002	7.251409e+001
7.366743e+002	7.587556e+001
7.386028e+002	7.915845e+001
7.405313e+002	8.197952e+001
7.424597e+002	8.409527e+001
7.443882e+002	8.542255e+001
7.463167e+002	8.602269e+001
7.482451e+002	8.608623e+001
7.501736e+002	8.587194e+001
7.521021e+002	8.561504e+001
7.540305e+002	8.542637e+001
7.559590e+002	8.529110e+001
7.578875e+002	8.516257e+001
7.598159e+002	8.501523e+001
7.617444e+002	8.483217e+001
7.636729e+002	8.460621e+001
7.656013e+002	8.433746e+001
7.675298e+002	8.403638e+001
7.694583e+002	8.372106e+001
7.713867e+002	8.341766e+001
7.733152e+002	8.315108e+001
7.752437e+002	8.294838e+001
7.771721e+002	8.282776e+001
7.791006e+002	8.279459e+001
7.810291e+002	8.283475e+001
7.829575e+002	8.291773e+001
7.848860e+002	8.300391e+001
7.868145e+002	8.306506e+001
7.887429e+002	8.308841e+001
7.906714e+002	8.308186e+001
7.925999e+002	8.307040e+001
7.945283e+002	8.309301e+001
7.964568e+002	8.319151e+001
7.983853e+002	8.340739e+001
8.003137e+002	8.376293e+001
8.022422e+002	8.425658e+001
8.041707e+002	8.486051e+001
8.060991e+002	8.553007e+001
8.080276e+002	8.621162e+001
8.099561e+002	8.685916e+001
8.118845e+002	8.743382e+001
8.138130e+002	8.790893e+001
8.157415e+002	8.826888e+001
8.176699e+002	8.850814e+001
8.195984e+002	8.862795e+001
8.215269e+002	8.864830e+001
8.234553e+002	8.856985e+001
8.253838e+002	8.836592e+001
8.273123e+002	8.800558e+001
8.292407e+002	8.747667e+001
8.311692e+002	8.681793e+001
8.330977e+002	8.609853e+001
8.350261e+002	8.533673e+001
8.369546e+002	8.445111e+001
8.388831e+002	8.327673e+001
8.408115e+002	8.163039e+001
8.427400e+002	7.938335e+001
8.446685e+002	7.651089e+001
8.465969e+002	7.307154e+001
8.485254e+002	6.924734e+001
8.504539e+002	6.536156e+001
8.523823e+002	6.179338e+001
8.543108e+002	5.888725e+001
8.562393e+002	5.683472e+001
8.581677e+002	5.560059e+001
8.600962e+002	5.494337e+001
8.620247e+002	5.449285e+001
8.639531e+002	5.383541e+001
8.658816e+002	5.262618e+001
8.678101e+002	5.070866e+001
8.697385e+002	4.818253e+001
8.716670e+002	4.540420e+001
8.735955e+002	4.287050e+001
8.755239e+002	4.104806e+001
8.774524e+002	4.028946e+001
8.793809e+002	4.081691e+001
8.813093e+002	4.273454e+001
8.832378e+002	4.603733e+001
8.851663e+002	5.058386e+001
8.870947e+002	5.604484e+001
8.890232e+002	6.191722e+001
8.909517e+002	6.761893e+001
8.928801e+002	7.262535e+001
8.948085e+002	7.659760e+001
8.967370e+002	7.943206e+001
8.986655e+002	8.121931e+001
9.005939e+002	8.218208e+001
9.025224e+002	8.260679e+001
9.044509e+002	8.276205e+001
9.063793e+002	8.284351e+001
9.083078e+002	8.295252e+001
9.102363e+002	8.311692e+001
9.121647e+002	8.334010e+001
9.140932e+002	8.362340e+001
9.160217e+002	8.395878e+001
9.179501e+002	8.432838e+001
9.198786e+002	8.470900e+001
9.218071e+002	8.507619e+001
9.237355e+002	8.540753e+001
9.256640e+002	8.568771e+001
9.275925e+002	8.590823e+001
9.295209e+002	8.606917e+001
9.314494e+002	8.617715e+001
9.333779e+002	8.624319e+001
9.353063e+002	8.627745e+001
9.372348e+002	8.628941e+001
9.391633e+002	8.628378e+001
9.410917e+002	8.626200e+001
9.430202e+002	8.622190e+001
9.449487e+002	8.615837e+001
9.468771e+002	8.606414e+001
9.488056e+002	8.593258e+001
9.507341e+002	8.575728e+001
9.526625e+002	8.553539e+001
9.545910e+002	8.526840e+001
9.565195e+002	8.495477e+001
9.584479e+002	8.459595e+001
9.603764e+002	8.419504e+001
9.623049e+002	8.375500e+001
9.642333e+002	8.327824e+001
9.661618e+002	8.276504e+001
9.680903e+002	8.221585e+001
9.700187e+002	8.163119e+001
9.719472e+002	8.101160e+001
9.738757e+002	8.035912e+001
9.758041e+002	7.967913e+001
9.777326e+002	7.897760e+001
9.796611e+002	7.825994e+001
9.815895e+002	7.753040e+001
9.835180e+002	7.679224e+001
9.854465e+002	7.604797e+001
9.873749e+002	7.529659e+001
9.893034e+002	7.453437e+001
9.912319e+002	7.375897e+001
9.931603e+002	7.297051e+001
9.950888e+002	7.217308e+001
9.970173e+002	7.137869e+001
9.989457e+002	7.060538e+001
1.000874e+003	6.987427e+001
1.002803e+003	6.920636e+001
1.004731e+003	6.861919e+001
1.006660e+003	6.812375e+001
1.008588e+003	6.772218e+001
1.010517e+003	6.740298e+001
1.012445e+003	6.714383e+001
1.014373e+003	6.691534e+001
1.016302e+003	6.668661e+001
1.018230e+003	6.643320e+001
1.020159e+003	6.614368e+001
1.022087e+003	6.581863e+001
1.024016e+003	6.547274e+001
1.025944e+003	6.513258e+001
1.027873e+003	6.483170e+001
1.029801e+003	6.460477e+001
1.031730e+003	6.448206e+001
1.033658e+003	6.448225e+001
1.035587e+003	6.461218e+001
1.037515e+003	6.486520e+001
1.039444e+003	6.522453e+001
1.041372e+003	6.566879e+001
1.043301e+003	6.617502e+001
1.045229e+003	6.671892e+001
1.047157e+003	6.728117e+001
1.049086e+003	6.784763e+001
1.051014e+003	6.840804e+001
1.052943e+003	6.895528e+001
1.054871e+003	6.948329e+001
1.056800e+003	6.998195e+001
1.058728e+003	7.044508e+001
1.060657e+003	7.087997e+001
1.062585e+003	7.127881e+001
1.064514e+003	7.160413e+001
1.066442e+003	7.181919e+001
1.068371e+003	7.190327e+001
1.070299e+003	7.185725e+001
1.072228e+003	7.170045e+001
1.074156e+003	7.146872e+001
1.076084e+003	7.120881e+001
1.078013e+003	7.097386e+001
1.079941e+003	7.081806e+001
1.081870e+003	7.080367e+001
1.083798e+003	7.098566e+001
1.085727e+003	7.134639e+001
1.087655e+003	7.181334e+001
1.089584e+003	7.233017e+001
1.091512e+003	7.285625e+001
1.093441e+003	7.336140e+001
1.095369e+003	7.382556e+001
1.097298e+003	7.424308e+001
1.099226e+003	7.461993e+001
1.101155e+003	7.497446e+001
1.103083e+003	7.533225e+001
1.105011e+003	7.572375e+001
1.106940e+003	7.616574e+001
1.108868e+003	7.664186e+001
1.110797e+003	7.713217e+001
1.112725e+003	7.763814e+001
1.114654e+003	7.816166e+001
1.116582e+003	7.870139e+001
1.118511e+003	7.925263e+001
1.120439e+003	7.981021e+001
1.122368e+003	8.036532e+001
1.124296e+003	8.090785e+001
1.126225e+003	8.142585e+001
1.128153e+003	8.190898e+001
1.130082e+003	8.234978e+001
1.132010e+003	8.274534e+001
1.133938e+003	8.309335e+001
1.135867e+003	8.339513e+001
1.137795e+003	8.365535e+001
1.139724e+003	8.388365e+001
1.141652e+003	8.409135e+001
1.143581e+003	8.428996e+001
1.145509e+003	8.448679e+001
1.147438e+003	8.468592e+001
1.149366e+003	8.488708e+001
1.151295e+003	8.508640e+001
1.153223e+003	8.527728e+001
1.155152e+003	8.545328e+001
1.157080e+003	8.560707e+001
1.159009e+003	8.573614e+001
1.160937e+003	8.584490e+001
1.162865e+003	8.594586e+001
1.164794e+003	8.605351e+001
1.166722e+003	8.618115e+001
1.168651e+003	8.633812e+001
1.170579e+003	8.653065e+001
1.172508e+003	8.676032e+001
1.174436e+003	8.702505e+001
1.176365e+003	8.731998e+001
1.178293e+003	8.764037e+001
1.180222e+003	8.798046e+001
1.182150e+003	8.833572e+001
1.184079e+003	8.870158e+001
1.186007e+003	8.907436e+001
1.187936e+003	8.944933e+001
1.189864e+003	8.982114e+001
1.191792e+003	9.018360e+001
1.193721e+003	9.053062e+001
1.195649e+003	9.085523e+001
1.197578e+003	9.115186e+001
1.199506e+003	9.141641e+001
1.201435e+003	9.138714e+001
1.203363e+003	9.132259e+001
1.205292e+003	9.122350e+001
1.207220e+003	9.108975e+001
1.209149e+003	9.092239e+001
1.211077e+003	9.072309e+001
1.213006e+003	9.049468e+001
1.214934e+003	9.024086e+001
1.216863e+003	8.996599e+001
1.218791e+003	8.967400e+001
1.220719e+003	8.937029e+001
1.222648e+003	8.905891e+001
1.224576e+003	8.874261e+001
1.226505e+003	8.842326e+001
1.228433e+003	8.810310e+001
1.230362e+003	8.778124e+001
1.232290e+003	8.745619e+001
1.234219e+003	8.712537e+001
1.236147e+003	8.678695e+001
1.238076e+003	8.643960e+001
1.240004e+003	8.608408e+001
1.241933e+003	8.572174e+001
1.243861e+003	8.535477e+001
1.245790e+003	8.498339e+001
1.247718e+003	8.460686e+001
1.249646e+003	8.422412e+001
1.251575e+003	8.383596e+001
1.253503e+003	8.344120e+001
1.255432e+003	8.303868e+001
1.257360e+003	8.262569e+001
1.259289e+003	8.219997e+001
1.261217e+003	8.176016e+001
1.263146e+003	8.130789e+001
1.265074e+003	8.084251e+001
1.267003e+003	8.036349e+001
1.268931e+003	7.987061e+001
1.270860e+003	7.936428e+001
1.272788e+003	7.884628e+001
1.274717e+003	7.832141e+001
1.276645e+003	7.779305e+001
1.278573e+003	7.726409e+001
1.280502e+003	7.673543e+001
1.282430e+003	7.620740e+001
1.284359e+003	7.567911e+001
1.286287e+003	7.514938e+001
1.288216e+003	7.461446e+001
1.290144e+003	7.407111e+001
1.292073e+003	7.351812e+001
1.294001e+003	7.295650e+001
1.295930e+003	7.238524e+001
1.297858e+003	7.180568e+001
1.299787e+003	7.122168e+001
1.301715e+003	7.063699e+001
1.303644e+003	7.005226e+001
1.305572e+003	6.946564e+001
1.307500e+003	6.887279e+001
1.309429e+003	6.827052e+001
1.311357e+003	6.765512e+001
1.313286e+003	6.702184e+001
1.315214e+003	6.636650e+001
1.317143e+003	6.568301e+001
1.319071e+003	6.497238e+001
1.321000e+003	6.424847e+001
1.322928e+003	6.352482e+001
1.324857e+003	6.280922e+001
1.326785e+003	6.210287e+001
1.328714e+003	6.140457e+001
1.330642e+003	6.071034e+001
1.332571e+003	6.001468e+001
1.334499e+003	5.930996e+001
1.336427e+003	5.858613e+001
1.338356e+003	5.782788e+001
1.340284e+003	5.702015e+001
1.342213e+003	5.617875e+001
1.344141e+003	5.532541e+001
1.346070e+003	5.446433e+001
1.347998e+003	5.359976e+001
1.349927e+003	5.273159e+001
1.351855e+003	5.185458e+001
1.353784e+003	5.096937e+001
1.355712e+003	5.007667e+001
1.357641e+003	4.917395e+001
1.359569e+003	4.825636e+001
1.361498e+003	4.731434e+001
1.363426e+003	4.634131e+001
1.365354e+003	4.535015e+001
1.367283e+003	4.435160e+001
1.369211e+003	4.334130e+001
1.371140e+003	4.231615e+001
1.373068e+003	4.126551e+001
1.374997e+003	4.018510e+001
1.376925e+003	3.908263e+001
1.378854e+003	3.797058e+001
1.380782e+003	3.685126e+001
1.382711e+003	3.572159e+001
1.384639e+003	3.458281e+001
1.386568e+003	3.343325e+001
1.388496e+003	3.227283e+001
1.390424e+003	3.110924e+001
1.392353e+003	2.994013e+001
1.394281e+003	2.875993e+001
1.396210e+003	2.756190e+001
1.398138e+003	2.636594e+001
1.400067e+003	2.519125e+001
1.401995e+003	2.405340e+001
1.403924e+003	2.295609e+001
1.405852e+003	2.189904e+001
1.407781e+003	2.088615e+001
1.409709e+003	1.991460e+001
1.411638e+003	1.897791e+001
1.413566e+003	1.807437e+001
1.415495e+003	1.720209e+001
1.417423e+003	1.636055e+001
1.419351e+003	1.555259e+001
1.421280e+003	1.480119e+001
1.423208e+003	1.411642e+001
1.425137e+003	1.350130e+001
1.427065e+003	1.295957e+001
1.428994e+003	1.248987e+001
1.430922e+003	1.208819e+001
1.432851e+003	1.174763e+001
1.434779e+003	1.145392e+001
1.436708e+003	1.119241e+001
1.438636e+003	1.095907e+001
1.440565e+003	1.075195e+001
1.442493e+003	1.056919e+001
1.444422e+003	1.041727e+001
1.446350e+003	1.029785e+001
1.448278e+003	1.021206e+001
1.450207e+003	1.016197e+001
1.452135e+003	1.014124e+001
1.454064e+003	1.014183e+001
1.455992e+003	1.015383e+001
1.457921e+003	1.016106e+001
1.459849e+003	1.015140e+001
1.461778e+003	1.012785e+001
1.463706e+003	1.009346e+001
1.465635e+003	1.005268e+001
1.467563e+003	1.001679e+001
1.469492e+003	1.000000e+001
1.471420e+003	1.001782e+001
1.473349e+003	1.008327e+001
1.475277e+003	1.020113e+001
1.477205e+003	1.037640e+001
1.479134e+003	1.061005e+001
1.481062e+003	1.089895e+001
1.482991e+003	1.124200e+001
1.484919e+003	1.163892e+001
1.486848e+003	1.207309e+001
1.488776e+003	1.253571e+001
1.490705e+003	1.302179e+001
1.492633e+003	1.353276e+001
1.494562e+003	1.407519e+001
1.496490e+003	1.465157e+001
1.498419e+003	1.525994e+001
1.500347e+003	1.589985e+001
1.502276e+003	1.657151e+001
1.504204e+003	1.728009e+001
1.506132e+003	1.802954e+001
1.508061e+003	1.880983e+001
1.509989e+003	1.959446e+001
1.511918e+003	2.039256e+001
1.513846e+003	2.120470e+001
1.515775e+003	2.204116e+001
1.517703e+003	2.291178e+001
1.519632e+003	2.380269e+001
1.521560e+003	2.470926e+001
1.523489e+003	2.562607e+001
1.525417e+003	2.656122e+001
1.527346e+003	2.753448e+001
1.529274e+003	2.855039e+001
1.531203e+003	2.960956e+001
1.533131e+003	3.071086e+001
1.535059e+003	3.186639e+001
1.536988e+003	3.306767e+001
1.538916e+003	3.431943e+001
1.540845e+003	3.560476e+001
1.542773e+003	3.686972e+001
1.544702e+003	3.810216e+001
1.546630e+003	3.929681e+001
1.548559e+003	4.046288e+001
1.550487e+003	4.161121e+001
1.552416e+003	4.273783e+001
1.554344e+003	4.385439e+001
1.556273e+003	4.495885e+001
1.558201e+003	4.605049e+001
1.560130e+003	4.713893e+001
1.562058e+003	4.822962e+001
1.563986e+003	4.930639e+001
1.565915e+003	5.034878e+001
1.567843e+003	5.136768e+001
1.569772e+003	5.237068e+001
1.571700e+003	5.335430e+001
1.573629e+003	5.431084e+001
1.575557e+003	5.523113e+001
1.577486e+003	5.611372e+001
1.579414e+003	5.694669e+001
1.581343e+003	5.772948e+001
1.583271e+003	5.846443e+001
1.585200e+003	5.914721e+001
1.587128e+003	5.977645e+001
1.589057e+003	6.035748e+001
1.590985e+003	6.089366e+001
1.592913e+003	6.138721e+001
1.594842e+003	6.183712e+001
1.596770e+003	6.225426e+001
1.598699e+003	6.264402e+001
1.600627e+003	6.300578e+001
1.602556e+003	6.333860e+001
1.604484e+003	6.364786e+001
1.606413e+003	6.393802e+001
1.608341e+003	6.421433e+001
1.610270e+003	6.447939e+001
1.612198e+003	6.473969e+001
1.614127e+003	6.499216e+001
1.616055e+003	6.523796e+001
1.617984e+003	6.548380e+001
1.619912e+003	6.574318e+001
1.621840e+003	6.600551e+001
1.623769e+003	6.626079e+001
1.625697e+003	6.650836e+001
1.627626e+003	6.675517e+001
1.629554e+003	6.700554e+001
1.631483e+003	6.727429e+001
1.633411e+003	6.757207e+001
1.635340e+003	6.789441e+001
1.637268e+003	6.822968e+001
1.639197e+003	6.857883e+001
1.641125e+003	6.893608e+001
1.643054e+003	6.930020e+001
1.644982e+003	6.964986e+001
1.646911e+003	6.996826e+001
1.648839e+003	7.025027e+001
1.650767e+003	7.051324e+001
1.652696e+003	7.077278e+001
1.654624e+003	7.106871e+001
1.656553e+003	7.142155e+001
1.658481e+003	7.181463e+001
1.660410e+003	7.223491e+001
1.662338e+003	7.267763e+001
1.664267e+003	7.314894e+001
1.666195e+003	7.364610e+001
1.668124e+003	7.414377e+001
1.670052e+003	7.462337e+001
1.671981e+003	7.507935e+001
1.673909e+003	7.552457e+001
1.675838e+003	7.595871e+001
1.677766e+003	7.640003e+001
1.679694e+003	7.685513e+001
1.681623e+003	7.729743e+001
1.683551e+003	7.771004e+001
1.685480e+003	7.811043e+001
1.687408e+003	7.853052e+001
1.689337e+003	7.895899e+001
1.691265e+003	7.938794e+001
1.693194e+003	7.981193e+001
1.695122e+003	8.021435e+001
1.697051e+003	8.061017e+001
1.698979e+003	8.099631e+001
1.700908e+003	8.138336e+001
1.702836e+003	8.179088e+001
1.704765e+003	8.218913e+001
1.706693e+003	8.256353e+001
1.708621e+003	8.292986e+001
1.710550e+003	8.328185e+001
1.712478e+003	8.360445e+001
1.714407e+003	8.390223e+001
1.716335e+003	8.415298e+001
1.718264e+003	8.435300e+001
1.720192e+003	8.455512e+001
1.722121e+003	8.476705e+001
1.724049e+003	8.499783e+001
1.725978e+003	8.525478e+001
1.727906e+003	8.551740e+001
1.729835e+003	8.578940e+001
1.731763e+003	8.607568e+001
1.733692e+003	8.636181e+001
1.735620e+003	8.666115e+001
1.737548e+003	8.697693e+001
1.739477e+003	8.727547e+001
1.741405e+003	8.756919e+001
1.743334e+003	8.787403e+001
1.745262e+003	8.816322e+001
1.747191e+003	8.842107e+001
1.749119e+003	8.862694e+001
1.751048e+003	8.878855e+001
1.752976e+003	8.894406e+001
1.754905e+003	8.911512e+001
1.756833e+003	8.930540e+001
1.758762e+003	8.953276e+001
1.760690e+003	8.979478e+001
1.762619e+003	9.006935e+001
1.764547e+003	9.036028e+001
1.766475e+003	9.063987e+001
1.768404e+003	9.085242e+001
1.770332e+003	9.095905e+001
1.772261e+003	9.093159e+001
1.774189e+003	9.079083e+001
1.776118e+003	9.057317e+001
1.778046e+003	9.029641e+001
1.779975e+003	8.998043e+001
1.781903e+003	8.966298e+001
1.783832e+003	8.938148e+001
1.785760e+003	8.916283e+001
1.787689e+003	8.903131e+001
1.789617e+003	8.898128e+001
1.791546e+003	8.899171e+001
1.793474e+003	8.905164e+001
1.795402e+003	8.916069e+001
1.797331e+003	8.930978e+001
1.799259e+003	8.948383e+001
1.801188e+003	8.965588e+001
1.803116e+003	8.980531e+001
1.805045e+003	8.992313e+001
1.806973e+003	8.999289e+001
1.808902e+003	9.000630e+001
1.810830e+003	8.997152e+001
1.812759e+003	8.990247e+001
1.814687e+003	8.982368e+001
1.816616e+003	8.976680e+001
1.818544e+003	8.976208e+001
1.820473e+003	8.982092e+001
1.822401e+003	8.995242e+001
1.824329e+003	9.015720e+001
1.826258e+003	9.043203e+001
1.828186e+003	9.077052e+001
1.830115e+003	9.114568e+001
1.832043e+003	9.154628e+001
1.833972e+003	9.196241e+001
1.835900e+003	9.237645e+001
1.837829e+003	9.277213e+001
1.839757e+003	9.313824e+001
1.841686e+003	9.346670e+001
1.843614e+003	9.374348e+001
1.845543e+003	9.396046e+001
1.847471e+003	9.412755e+001
1.849400e+003	9.426468e+001
1.851328e+003	9.439537e+001
1.853256e+003	9.453034e+001
1.855185e+003	9.468292e+001
1.857113e+003	9.485372e+001
1.859042e+003	9.503470e+001
1.860970e+003	9.521854e+001
1.862899e+003	9.539908e+001
1.864827e+003	9.556289e+001
1.866756e+003	9.568563e+001
1.868684e+003	9.575444e+001
1.870613e+003	9.578851e+001
1.872541e+003	9.581280e+001
1.874470e+003	9.584312e+001
1.876398e+003	9.588844e+001
1.878327e+003	9.595423e+001
1.880255e+003	9.604115e+001
1.882183e+003	9.614875e+001
1.884112e+003	9.627187e+001
1.886040e+003	9.640005e+001
1.887969e+003	9.651810e+001
1.889897e+003	9.661269e+001
1.891826e+003	9.668913e+001
1.893754e+003	9.676108e+001
1.895683e+003	9.682940e+001
1.897611e+003	9.690182e+001
1.899540e+003	9.698277e+001
1.901468e+003	9.707191e+001
1.903397e+003	9.717225e+001
1.905325e+003	9.728516e+001
1.907254e+003	9.740518e+001
1.909182e+003	9.752275e+001
1.911110e+003	9.763231e+001
1.913039e+003	9.773729e+001
1.914967e+003	9.783988e+001
1.916896e+003	9.793295e+001
1.918824e+003	9.800668e+001
1.920753e+003	9.806719e+001
1.922681e+003	9.811082e+001
1.924610e+003	9.814227e+001
1.926538e+003	9.817688e+001
1.928467e+003	9.822123e+001
1.930395e+003	9.827611e+001
1.932324e+003	9.834016e+001
1.934252e+003	9.841340e+001
1.936181e+003	9.849744e+001
1.938109e+003	9.858618e+001
1.940037e+003	9.867098e+001
1.941966e+003	9.874003e+001
1.943894e+003	9.878717e+001
1.945823e+003	9.881286e+001
1.947751e+003	9.882857e+001
1.949680e+003	9.884677e+001
1.951608e+003	9.887127e+001
1.953537e+003	9.890356e+001
1.955465e+003	9.894367e+001
1.957394e+003	9.899123e+001
1.959322e+003	9.904557e+001
1.961251e+003	9.910107e+001
1.963179e+003	9.915228e+001
1.965108e+003	9.918996e+001
1.967036e+003	9.920731e+001
1.968964e+003	9.920741e+001
1.970893e+003	9.920020e+001
1.972821e+003	9.919516e+001
1.974750e+003	9.919869e+001
1.976678e+003	9.921432e+001
1.978607e+003	9.924478e+001
1.980535e+003	9.929021e+001
1.982464e+003	9.934786e+001
1.984392e+003	9.941171e+001
1.986321e+003	9.947549e+001
1.988249e+003	9.952908e+001
1.990178e+003	9.956499e+001
1.992106e+003	9.958088e+001
1.994035e+003	9.958159e+001
1.995963e+003	9.957413e+001
1.997891e+003	9.956466e+001
1.999820e+003	9.955816e+001
2.001748e+003	9.955994e+001
2.003677e+003	9.957233e+001
2.005605e+003	9.959576e+001
2.007534e+003	9.962820e+001
2.009462e+003	9.966672e+001
2.011391e+003	9.970644e+001
2.013319e+003	9.974366e+001
2.015248e+003	9.977317e+001
2.017176e+003	9.979160e+001
2.019105e+003	9.979900e+001
2.021033e+003	9.979905e+001
2.022962e+003	9.979532e+001
2.024890e+003	9.979195e+001
2.026818e+003	9.979121e+001
2.028747e+003	9.979510e+001
2.030675e+003	9.980462e+001
2.032604e+003	9.982015e+001
2.034532e+003	9.984040e+001
2.036461e+003	9.986369e+001
2.038389e+003	9.988605e+001
2.040318e+003	9.990363e+001
2.042246e+003	9.991331e+001
2.044175e+003	9.991811e+001
2.046103e+003	9.992103e+001
2.048032e+003	9.992461e+001
2.049960e+003	9.992951e+001
2.051889e+003	9.993687e+001
2.053817e+003	9.994670e+001
2.055746e+003	9.995868e+001
2.057674e+003	9.997149e+001
2.059603e+003	9.998409e+001
2.061531e+003	9.999428e+001
2.063459e+003	1.000000e+002
2.065388e+003	9.999750e+001
2.067316e+003	9.998913e+001
2.069245e+003	9.997843e+001
2.071173e+003	9.996774e+001
2.073102e+003	9.995732e+001
2.075030e+003	9.994814e+001
2.076959e+003	9.994026e+001
2.078887e+003	9.993423e+001
2.080816e+003	9.992939e+001
2.082744e+003	9.992532e+001
2.084673e+003	9.992057e+001
2.086601e+003	9.991409e+001
2.088530e+003	9.990334e+001
2.090458e+003	9.988908e+001
2.092386e+003	9.987268e+001
2.094315e+003	9.985529e+001
2.096243e+003	9.983610e+001
2.098172e+003	9.981553e+001
2.100100e+003	9.979356e+001
2.102029e+003	9.977121e+001
2.103957e+003	9.974832e+001
2.105886e+003	9.972509e+001
2.107814e+003	9.970072e+001
2.109743e+003	9.967515e+001
2.111671e+003	9.964686e+001
2.113600e+003	9.961514e+001
2.115528e+003	9.957848e+001
2.117457e+003	9.953600e+001
2.119385e+003	9.948620e+001
2.121313e+003	9.942949e+001
2.123242e+003	9.936639e+001
2.125170e+003	9.929964e+001
2.127099e+003	9.923165e+001
2.129027e+003	9.916592e+001
2.130956e+003	9.910529e+001
2.132884e+003	9.905311e+001
2.134813e+003	9.901032e+001
2.136741e+003	9.897673e+001
2.138670e+003	9.894930e+001
2.140598e+003	9.892564e+001
2.142527e+003	9.890283e+001
2.144455e+003	9.887907e+001
2.146384e+003	9.885283e+001
2.148312e+003	9.882509e+001
2.150240e+003	9.879604e+001
2.152169e+003	9.876678e+001
2.154097e+003	9.873783e+001
2.156026e+003	9.871051e+001
2.157954e+003	9.868502e+001
2.159883e+003	9.866129e+001
2.161811e+003	9.863766e+001
2.163740e+003	9.861417e+001
2.165668e+003	9.859055e+001
2.167597e+003	9.856789e+001
2.169525e+003	9.854744e+001
2.171454e+003	9.853091e+001
2.173382e+003	9.851739e+001
2.175311e+003	9.850630e+001
2.177239e+003	9.849615e+001
2.179167e+003	9.848637e+001
2.181096e+003	9.847562e+001
2.183024e+003	9.846315e+001
2.184953e+003	9.844758e+001
2.186881e+003	9.842931e+001
2.188810e+003	9.840839e+001
2.190738e+003	9.838631e+001
2.192667e+003	9.836378e+001
2.194595e+003	9.834135e+001
2.196524e+003	9.831793e+001
2.198452e+003	9.829365e+001
2.200381e+003	9.826773e+001
2.202309e+003	9.824036e+001
2.204238e+003	9.821080e+001
2.206166e+003	9.817953e+001
2.208094e+003	9.814648e+001
2.210023e+003	9.811276e+001
2.211951e+003	9.807851e+001
2.213880e+003	9.804486e+001
2.215808e+003	9.801181e+001
2.217737e+003	9.797959e+001
2.219665e+003	9.794739e+001
2.221594e+003	9.791518e+001
2.223522e+003	9.788188e+001
2.225451e+003	9.784722e+001
2.227379e+003	9.780984e+001
2.229308e+003	9.776981e+001
2.231236e+003	9.772668e+001
2.233165e+003	9.768095e+001
2.235093e+003	9.763210e+001
2.237021e+003	9.758109e+001
2.238950e+003	9.752808e+001
2.240878e+003	9.747413e+001
2.242807e+003	9.741927e+001
2.244735e+003	9.736459e+001
2.246664e+003	9.731013e+001
2.248592e+003	9.725684e+001
2.250521e+003	9.720438e+001
2.252449e+003	9.715365e+001
2.254378e+003	9.710457e+001
2.256306e+003	9.705747e+001
2.258235e+003	9.701137e+001
2.260163e+003	9.696653e+001
2.262092e+003	9.692228e+001
2.264020e+003	9.687874e+001
2.265948e+003	9.683508e+001
2.267877e+003	9.679117e+001
2.269805e+003	9.674609e+001
2.271734e+003	9.670028e+001
2.273662e+003	9.665295e+001
2.275591e+003	9.660463e+001
2.277519e+003	9.655503e+001
2.279448e+003	9.650458e+001
2.281376e+003	9.645269e+001
2.283305e+003	9.640003e+001
2.285233e+003	9.634627e+001
2.287162e+003	9.629214e+001
2.289090e+003	9.623700e+001
2.291019e+003	9.618069e+001
2.292947e+003	9.612217e+001
2.294875e+003	9.606174e+001
2.296804e+003	9.599840e+001
2.298732e+003	9.593283e+001
2.300661e+003	9.586485e+001
2.302589e+003	9.579532e+001
2.304518e+003	9.572408e+001
2.306446e+003	9.565236e+001
2.308375e+003	9.558009e+001
2.310303e+003	9.550867e+001
2.312232e+003	9.543735e+001
2.314160e+003	9.536633e+001
2.316089e+003	9.529466e+001
2.318017e+003	9.522267e+001
2.319946e+003	9.514959e+001
2.321874e+003	9.507622e+001
2.323802e+003	9.500149e+001
2.325731e+003	9.492609e+001
2.327659e+003	9.484915e+001
2.329588e+003	9.477145e+001
2.331516e+003	9.469231e+001
2.333445e+003	9.461333e+001
2.335373e+003	9.453315e+001
2.337302e+003	9.445317e+001
2.339230e+003	9.437355e+001
2.341159e+003	9.429583e+001
2.343087e+003	9.421983e+001
2.345016e+003	9.414684e+001
2.346944e+003	9.407596e+001
2.348873e+003	9.400794e+001
2.350801e+003	9.394144e+001
2.352729e+003	9.387671e+001
2.354658e+003	9.381242e+001
2.356586e+003	9.374899e+001
2.358515e+003	9.368441e+001
2.360443e+003	9.362018e+001
2.362372e+003	9.355615e+001
2.364300e+003	9.349265e+001
2.366229e+003	9.342860e+001
2.368157e+003	9.336515e+001
2.370086e+003	9.330106e+001
2.372014e+003	9.323689e+001
2.373942e+003	9.317158e+001
2.375871e+003	9.310551e+001
2.377799e+003	9.303783e+001
2.379728e+003	9.296920e+001
2.381656e+003	9.289908e+001
2.383585e+003	9.282880e+001
2.385513e+003	9.275782e+001
2.387442e+003	9.268616e+001
2.389370e+003	9.261315e+001
2.391299e+003	9.253936e+001
2.393227e+003	9.246380e+001
2.395156e+003	9.238696e+001
2.397084e+003	9.230832e+001
2.399012e+003	9.222821e+001
2.400941e+003	9.214645e+001
2.402869e+003	9.206408e+001
2.404798e+003	9.198125e+001
2.406726e+003	9.189868e+001
2.408655e+003	9.181614e+001
2.410583e+003	9.173405e+001
2.412512e+003	9.165179e+001
2.414440e+003	9.156940e+001
2.416369e+003	9.148626e+001
2.418297e+003	9.140254e+001
2.420226e+003	9.131751e+001
2.422154e+003	9.123132e+001
2.424083e+003	9.114379e+001
2.426011e+003	9.117208e+001
2.427939e+003	9.119937e+001
2.429868e+003	9.122591e+001
2.431796e+003	9.125111e+001
2.433725e+003	9.127522e+001
2.435653e+003	9.129752e+001
2.437582e+003	9.131800e+001
2.439510e+003	9.133610e+001
2.441439e+003	9.135191e+001
2.443367e+003	9.136476e+001
2.445296e+003	9.137478e+001
2.447224e+003	9.138136e+001
2.449153e+003	9.138466e+001
2.451081e+003	9.138404e+001
2.453010e+003	9.137917e+001
2.454938e+003	9.136929e+001
2.456866e+003	9.135459e+001
2.458795e+003	9.133385e+001
2.460723e+003	9.130604e+001
2.462652e+003	9.126894e+001
2.464580e+003	9.122072e+001
2.466509e+003	9.115857e+001
2.468437e+003	9.108014e+001
2.470366e+003	9.098267e+001
2.472294e+003	9.086520e+001
2.474223e+003	9.072673e+001
2.476151e+003	9.056762e+001
2.478080e+003	9.038840e+001
2.480008e+003	9.019046e+001
2.481937e+003	8.997366e+001
2.483865e+003	8.973818e+001
2.485793e+003	8.948358e+001
2.487722e+003	8.921040e+001
2.489650e+003	8.891953e+001
2.491579e+003	8.861388e+001
2.493507e+003	8.829721e+001
2.495436e+003	8.797430e+001
2.497364e+003	8.764635e+001
2.499293e+003	8.731015e+001
2.501221e+003	8.695629e+001
2.503150e+003	8.657200e+001
2.505078e+003	8.614362e+001
2.507007e+003	8.566271e+001
2.508935e+003	8.512816e+001
2.510864e+003	8.455022e+001
2.512792e+003	8.395109e+001
2.514720e+003	8.336446e+001
2.516649e+003	8.282986e+001
2.518577e+003	8.238693e+001
2.520506e+003	8.206619e+001
2.522434e+003	8.188533e+001
2.524363e+003	8.184574e+001
2.526291e+003	8.193478e+001
2.528220e+003	8.212840e+001
2.530148e+003	8.239655e+001
2.532077e+003	8.270596e+001
2.534005e+003	8.302626e+001
2.535934e+003	8.333327e+001
2.537862e+003	8.361251e+001
2.539791e+003	8.385899e+001
2.541719e+003	8.407755e+001
2.543647e+003	8.427952e+001
2.545576e+003	8.448127e+001
2.547504e+003	8.469891e+001
2.549433e+003	8.494673e+001
2.551361e+003	8.523389e+001
2.553290e+003	8.556335e+001
2.555218e+003	8.592961e+001
2.557147e+003	8.632043e+001
2.559075e+003	8.671774e+001
2.561004e+003	8.710226e+001
2.562932e+003	8.745590e+001
2.564861e+003	8.776563e+001
2.566789e+003	8.802467e+001
2.568718e+003	8.823392e+001
2.570646e+003	8.839912e+001
2.572574e+003	8.853072e+001
2.574503e+003	8.864049e+001
2.576431e+003	8.874078e+001
2.578360e+003	8.884201e+001
2.580288e+003	8.895303e+001
2.582217e+003	8.907997e+001
2.584145e+003	8.922744e+001
2.586074e+003	8.939687e+001
2.588002e+003	8.958766e+001
2.589931e+003	8.979607e+001
2.591859e+003	9.001607e+001
2.593788e+003	9.023820e+001
2.595716e+003	9.045210e+001
2.597645e+003	9.064643e+001
2.599573e+003	9.081203e+001
2.601501e+003	9.094196e+001
2.603430e+003	9.103339e+001
2.605358e+003	9.108582e+001
2.607287e+003	9.110109e+001
2.609215e+003	9.108126e+001
2.611144e+003	9.103039e+001
2.613072e+003	9.095324e+001
2.615001e+003	9.085619e+001
2.616929e+003	9.074660e+001
2.618858e+003	9.063452e+001
2.620786e+003	9.053140e+001
2.622715e+003	9.045079e+001
2.624643e+003	9.040593e+001
2.626572e+003	9.040815e+001
2.628500e+003	9.046334e+001
2.630428e+003	9.057146e+001
2.632357e+003	9.072593e+001
2.634285e+003	9.091762e+001
2.636214e+003	9.113459e+001
2.638142e+003	9.136473e+001
2.640071e+003	9.159628e+001
2.641999e+003	9.182052e+001
2.643928e+003	9.203130e+001
2.645856e+003	9.222677e+001
2.647785e+003	9.240733e+001
2.649713e+003	9.257513e+001
2.651642e+003	9.273219e+001
2.653570e+003	9.288036e+001
2.655499e+003	9.302068e+001
2.657427e+003	9.315459e+001
2.659355e+003	9.328135e+001
2.661284e+003	9.339948e+001
2.663212e+003	9.350673e+001
2.665141e+003	9.360203e+001
2.667069e+003	9.368435e+001
2.668998e+003	9.375416e+001
2.670926e+003	9.381208e+001
2.672855e+003	9.386031e+001
2.674783e+003	9.390121e+001
2.676712e+003	9.393782e+001
2.678640e+003	9.397240e+001
2.680569e+003	9.400664e+001
2.682497e+003	9.403948e+001
2.684426e+003	9.406986e+001
2.686354e+003	9.409699e+001
2.688282e+003	9.412098e+001
2.690211e+003	9.414091e+001
2.692139e+003	9.415661e+001
2.694068e+003	9.416819e+001
2.695996e+003	9.417736e+001
2.697925e+003	9.418560e+001
2.699853e+003	9.419482e+001
2.701782e+003	9.420536e+001
2.703710e+003	9.421734e+001
2.705639e+003	9.422946e+001
2.707567e+003	9.424094e+001
2.709496e+003	9.425092e+001
2.711424e+003	9.425891e+001
2.713353e+003	9.426340e+001
2.715281e+003	9.426463e+001
2.717209e+003	9.426337e+001
2.719138e+003	9.426121e+001
2.721066e+003	9.425922e+001
2.722995e+003	9.425898e+001
2.724923e+003	9.426127e+001
2.726852e+003	9.426733e+001
2.728780e+003	9.427633e+001
2.730709e+003	9.428665e+001
2.732637e+003	9.429642e+001
2.734566e+003	9.430474e+001
2.736494e+003	9.431042e+001
2.738423e+003	9.431372e+001
2.740351e+003	9.431458e+001
2.742280e+003	9.431343e+001
2.744208e+003	9.431067e+001
2.746136e+003	9.430776e+001
2.748065e+003	9.430611e+001
2.749993e+003	9.430733e+001
2.751922e+003	9.431091e+001
2.753850e+003	9.431531e+001
2.755779e+003	9.431856e+001
2.757707e+003	9.431987e+001
2.759636e+003	9.431821e+001
2.761564e+003	9.431361e+001
2.763493e+003	9.430561e+001
2.765421e+003	9.429492e+001
2.767350e+003	9.428238e+001
2.769278e+003	9.426926e+001
2.771207e+003	9.425638e+001
2.773135e+003	9.424542e+001
2.775063e+003	9.423680e+001
2.776992e+003	9.422906e+001
2.778920e+003	9.421924e+001
2.780849e+003	9.420628e+001
2.782777e+003	9.418960e+001
2.784706e+003	9.416949e+001
2.786634e+003	9.414614e+001
2.788563e+003	9.412155e+001
2.790491e+003	9.409704e+001
2.792420e+003	9.407301e+001
2.794348e+003	9.404937e+001
2.796277e+003	9.402766e+001
2.798205e+003	9.400775e+001
2.800134e+003	9.398747e+001
2.802062e+003	9.396342e+001
2.803990e+003	9.393459e+001
2.805919e+003	9.390059e+001
2.807847e+003	9.386163e+001
2.809776e+003	9.381861e+001
2.811704e+003	9.377374e+001
2.813633e+003	9.372747e+001
2.815561e+003	9.368014e+001
2.817490e+003	9.363172e+001
2.819418e+003	9.358187e+001
2.821347e+003	9.352803e+001
2.823275e+003	9.346686e+001
2.825204e+003	9.339495e+001
2.827132e+003	9.330986e+001
2.829061e+003	9.320772e+001
2.830989e+003	9.308356e+001
2.832917e+003	9.293095e+001
2.834846e+003	9.274303e+001
2.836774e+003	9.251346e+001
2.838703e+003	9.223962e+001
2.840631e+003	9.192207e+001
2.842560e+003	9.156710e+001
2.844488e+003	9.118748e+001
2.846417e+003	9.080221e+001
2.848345e+003	9.043341e+001
2.850274e+003	9.010295e+001
2.852202e+003	8.982656e+001
2.854131e+003	8.961102e+001
2.856059e+003	8.945251e+001
2.857988e+003	8.934028e+001
2.859916e+003	8.925932e+001
2.861844e+003	8.919367e+001
2.863773e+003	8.912849e+001
2.865701e+003	8.905523e+001
2.867630e+003	8.897185e+001
2.869558e+003	8.888211e+001
2.871487e+003	8.879376e+001
2.873415e+003	8.871643e+001
2.875344e+003	8.865459e+001
2.877272e+003	8.860622e+001
2.879201e+003	8.856481e+001
2.881129e+003	8.852340e+001
2.883058e+003	8.847418e+001
2.884986e+003	8.841055e+001
2.886915e+003	8.832924e+001
2.888843e+003	8.823287e+001
2.890771e+003	8.812807e+001
2.892700e+003	8.802452e+001
2.894628e+003	8.793317e+001
2.896557e+003	8.786343e+001
2.898485e+003	8.781722e+001
2.900414e+003	8.779042e+001
2.902342e+003	8.777474e+001
2.904271e+003	8.775893e+001
2.906199e+003	8.772869e+001
2.908128e+003	8.767144e+001
2.910056e+003	8.757912e+001
2.911985e+003	8.745131e+001
2.913913e+003	8.729512e+001
2.915842e+003	8.712524e+001
2.917770e+003	8.696136e+001
2.919698e+003	8.682571e+001
2.921627e+003	8.673775e+001
2.923555e+003	8.671339e+001
2.925484e+003	8.676143e+001
2.927412e+003	8.688222e+001
2.929341e+003	8.706854e+001
2.931269e+003	8.730743e+001
2.933198e+003	8.757962e+001
2.935126e+003	8.786434e+001
2.937055e+003	8.814171e+001
2.938983e+003	8.839626e+001
2.940912e+003	8.861807e+001
2.942840e+003	8.880287e+001
2.944769e+003	8.895049e+001
2.946697e+003	8.906530e+001
2.948625e+003	8.915357e+001
2.950554e+003	8.922392e+001
2.952482e+003	8.928638e+001
2.954411e+003	8.934892e+001
2.956339e+003	8.941477e+001
2.958268e+003	8.948558e+001
2.960196e+003	8.956091e+001
2.962125e+003	8.963973e+001
2.964053e+003	8.971886e+001
2.965982e+003	8.979297e+001
2.967910e+003	8.985713e+001
2.969839e+003	8.990894e+001
2.971767e+003	8.994717e+001
2.973696e+003	8.997337e+001
2.975624e+003	8.999085e+001
2.977552e+003	9.000329e+001
2.979481e+003	9.001466e+001
2.981409e+003	9.003027e+001
2.983338e+003	9.005457e+001
2.985266e+003	9.009078e+001
2.987195e+003	9.013921e+001
2.989123e+003	9.019923e+001
2.991052e+003	9.027085e+001
2.992980e+003	9.035301e+001
2.994909e+003	9.044099e+001
2.996837e+003	9.052968e+001
2.998766e+003	9.061406e+001
3.000694e+003	9.068903e+001
3.002623e+003	9.074952e+001
3.004551e+003	9.079145e+001
3.006479e+003	9.081144e+001
3.008408e+003	9.080874e+001
3.010336e+003	9.078609e+001
3.012265e+003	9.075076e+001
3.014193e+003	9.071318e+001
3.016122e+003	9.068500e+001
3.018050e+003	9.067738e+001
3.019979e+003	9.070311e+001
3.021907e+003	9.077243e+001
3.023836e+003	9.088928e+001
3.025764e+003	9.103901e+001
3.027693e+003	9.122275e+001
3.029621e+003	9.142586e+001
3.031550e+003	9.163178e+001
3.033478e+003	9.182426e+001
3.035406e+003	9.198923e+001
3.037335e+003	9.211652e+001
3.039263e+003	9.220213e+001
3.041192e+003	9.224811e+001
3.043120e+003	9.226245e+001
3.045049e+003	9.225434e+001
3.046977e+003	9.223194e+001
3.048906e+003	9.220109e+001
3.050834e+003	9.216702e+001
3.052763e+003	9.213219e+001
3.054691e+003	9.209628e+001
3.056620e+003	9.205753e+001
3.058548e+003	9.201508e+001
3.060477e+003	9.196844e+001
3.062405e+003	9.191806e+001
3.064333e+003	9.186434e+001
3.066262e+003	9.180898e+001
3.068190e+003	9.175332e+001
3.070119e+003	9.169889e+001
3.072047e+003	9.164502e+001
3.073976e+003	9.159108e+001
3.075904e+003	9.153640e+001
3.077833e+003	9.147970e+001
3.079761e+003	9.142138e+001
3.081690e+003	9.136430e+001
3.083618e+003	9.130955e+001
3.085547e+003	9.125716e+001
3.087475e+003	9.120654e+001
3.089404e+003	9.115826e+001
3.091332e+003	9.111149e+001
3.093260e+003	9.106458e+001
3.095189e+003	9.101398e+001
3.097117e+003	9.095868e+001
3.099046e+003	9.089922e+001
3.100974e+003	9.083596e+001
3.102903e+003	9.077027e+001
3.104831e+003	9.070386e+001
3.106760e+003	9.063744e+001
3.108688e+003	9.057127e+001
3.110617e+003	9.050497e+001
3.112545e+003	9.043876e+001
3.114474e+003	9.037128e+001
3.116402e+003	9.030196e+001
3.118331e+003	9.023094e+001
3.120259e+003	9.015925e+001
3.122188e+003	9.008669e+001
3.124116e+003	9.001245e+001
3.126044e+003	8.993601e+001
3.127973e+003	8.985774e+001
3.129901e+003	8.977858e+001
3.131830e+003	8.969815e+001
3.133758e+003	8.961572e+001
3.135687e+003	8.953183e+001
3.137615e+003	8.944633e+001
3.139544e+003	8.936004e+001
3.141472e+003	8.927319e+001
3.143401e+003	8.918528e+001
3.145329e+003	8.909516e+001
3.147258e+003	8.900265e+001
3.149186e+003	8.890826e+001
3.151115e+003	8.881339e+001
3.153043e+003	8.871917e+001
3.154971e+003	8.862543e+001
3.156900e+003	8.853174e+001
3.158828e+003	8.843816e+001
3.160757e+003	8.834387e+001
3.162685e+003	8.824815e+001
3.164614e+003	8.815009e+001
3.166542e+003	8.804911e+001
3.168471e+003	8.794469e+001
3.170399e+003	8.783720e+001
3.172328e+003	8.772706e+001
3.174256e+003	8.761444e+001
3.176185e+003	8.749957e+001
3.178113e+003	8.738305e+001
3.180042e+003	8.726599e+001
3.181970e+003	8.714972e+001
3.183898e+003	8.703461e+001
3.185827e+003	8.692065e+001
3.187755e+003	8.680809e+001
3.189684e+003	8.669733e+001
3.191612e+003	8.658772e+001
3.193541e+003	8.647928e+001
3.195469e+003	8.637047e+001
3.197398e+003	8.625962e+001
3.199326e+003	8.614697e+001
3.201255e+003	8.603377e+001
3.203183e+003	8.592075e+001
3.205112e+003	8.580847e+001
3.207040e+003	8.569698e+001
3.208969e+003	8.558606e+001
3.210897e+003	8.547630e+001
3.212825e+003	8.536845e+001
3.214754e+003	8.526210e+001
3.216682e+003	8.515733e+001
3.218611e+003	8.505215e+001
3.220539e+003	8.494554e+001
3.222468e+003	8.483776e+001
3.224396e+003	8.472976e+001
3.226325e+003	8.462151e+001
3.228253e+003	8.451339e+001
3.230182e+003	8.440536e+001
3.232110e+003	8.429813e+001
3.234039e+003	8.419331e+001
3.235967e+003	8.409206e+001
3.237896e+003	8.399406e+001
3.239824e+003	8.389867e+001
3.241752e+003	8.380418e+001
3.243681e+003	8.370995e+001
3.245609e+003	8.361629e+001
3.247538e+003	8.352494e+001
3.249466e+003	8.343546e+001
3.251395e+003	8.334726e+001
3.253323e+003	8.325916e+001
3.255252e+003	8.317184e+001
3.257180e+003	8.308587e+001
3.259109e+003	8.300082e+001
3.261037e+003	8.291515e+001
3.262966e+003	8.282825e+001
3.264894e+003	8.273979e+001
3.266823e+003	8.265065e+001
3.268751e+003	8.256168e+001
3.270679e+003	8.247437e+001
3.272608e+003	8.238888e+001
3.274536e+003	8.230504e+001
3.276465e+003	8.222209e+001
3.278393e+003	8.214002e+001
3.280322e+003	8.205785e+001
3.282250e+003	8.197408e+001
3.284179e+003	8.188733e+001
3.286107e+003	8.179796e+001
3.288036e+003	8.170647e+001
3.289964e+003	8.161339e+001
3.291893e+003	8.151891e+001
3.293821e+003	8.142472e+001
3.295750e+003	8.133163e+001
3.297678e+003	8.123933e+001
3.299606e+003	8.114709e+001
3.301535e+003	8.105420e+001
3.303463e+003	8.095920e+001
3.305392e+003	8.086150e+001
3.307320e+003	8.076079e+001
3.309249e+003	8.065759e+001
3.311177e+003	8.055195e+001
3.313106e+003	8.044308e+001
3.315034e+003	8.033104e+001
3.316963e+003	8.021706e+001
3.318891e+003	8.010108e+001
3.320820e+003	7.998307e+001
3.322748e+003	7.986255e+001
3.324677e+003	7.973890e+001
3.326605e+003	7.961140e+001
3.328533e+003	7.948079e+001
3.330462e+003	7.934724e+001
3.332390e+003	7.921067e+001
3.334319e+003	7.907043e+001
3.336247e+003	7.892686e+001
3.338176e+003	7.878160e+001
3.340104e+003	7.863676e+001
3.342033e+003	7.849283e+001
3.343961e+003	7.835022e+001
3.345890e+003	7.820857e+001
3.347818e+003	7.806816e+001
3.349747e+003	7.792898e+001
3.351675e+003	7.779122e+001
3.353604e+003	7.765382e+001
3.355532e+003	7.751526e+001
3.357460e+003	7.737482e+001
3.359389e+003	7.723341e+001
3.361317e+003	7.709094e+001
3.363246e+003	7.694796e+001
3.365174e+003	7.680476e+001
3.367103e+003	7.666283e+001
3.369031e+003	7.652288e+001
3.370960e+003	7.638766e+001
3.372888e+003	7.625925e+001
3.374817e+003	7.613808e+001
3.376745e+003	7.602349e+001
3.378674e+003	7.591498e+001
3.380602e+003	7.581240e+001
3.382531e+003	7.571537e+001
3.384459e+003	7.562132e+001
3.386387e+003	7.552943e+001
3.388316e+003	7.543946e+001
3.390244e+003	7.535124e+001
3.392173e+003	7.526353e+001
3.394101e+003	7.517892e+001
3.396030e+003	7.509792e+001
3.397958e+003	7.501817e+001
3.399887e+003	7.493951e+001
3.401815e+003	7.486464e+001
3.403744e+003	7.479710e+001
3.405672e+003	7.473896e+001
3.407601e+003	7.468987e+001
3.409529e+003	7.464992e+001
3.411458e+003	7.461879e+001
3.413386e+003	7.459531e+001
3.415314e+003	7.457716e+001
3.417243e+003	7.456287e+001
3.419171e+003	7.454676e+001
3.421100e+003	7.452377e+001
3.423028e+003	7.449433e+001
3.424957e+003	7.446187e+001
3.426885e+003	7.443209e+001
3.428814e+003	7.441062e+001
3.430742e+003	7.440108e+001
3.432671e+003	7.440623e+001
3.434599e+003	7.442738e+001
3.436528e+003	7.446397e+001
3.438456e+003	7.451199e+001
3.440385e+003	7.456570e+001
3.442313e+003	7.461785e+001
3.444241e+003	7.466403e+001
3.446170e+003	7.470201e+001
3.448098e+003	7.473293e+001
3.450027e+003	7.476366e+001
3.451955e+003	7.479961e+001
3.453884e+003	7.484367e+001
3.455812e+003	7.489824e+001
3.457741e+003	7.496258e+001
3.459669e+003	7.503375e+001
3.461598e+003	7.510928e+001
3.463526e+003	7.518807e+001
3.465455e+003	7.526917e+001
3.467383e+003	7.535278e+001
3.469312e+003	7.544071e+001
3.471240e+003	7.553657e+001
3.473168e+003	7.564169e+001
3.475097e+003	7.575439e+001
3.477025e+003	7.587393e+001
3.478954e+003	7.599613e+001
3.480882e+003	7.611047e+001
3.482811e+003	7.621465e+001
3.484739e+003	7.631522e+001
3.486668e+003	7.641607e+001
3.488596e+003	7.652000e+001
3.490525e+003	7.663405e+001
3.492453e+003	7.676499e+001
3.494382e+003	7.691370e+001
3.496310e+003	7.707479e+001
3.498239e+003	7.724377e+001
3.500167e+003	7.741141e+001
3.502095e+003	7.756229e+001
3.504024e+003	7.768589e+001
3.505952e+003	7.778946e+001
3.507881e+003	7.788447e+001
3.509809e+003	7.797845e+001
3.511738e+003	7.808184e+001
3.513666e+003	7.820530e+001
3.515595e+003	7.835426e+001
3.517523e+003	7.852832e+001
3.519452e+003	7.872052e+001
3.521380e+003	7.891619e+001
3.523309e+003	7.909059e+001
3.525237e+003	7.923057e+001
3.527166e+003	7.933815e+001
3.529094e+003	7.942235e+001
3.531022e+003	7.949556e+001
3.532951e+003	7.957453e+001
3.534879e+003	7.967284e+001
3.536808e+003	7.979552e+001
3.538736e+003	7.994551e+001
3.540665e+003	8.012182e+001
3.542593e+003	8.030862e+001
3.544522e+003	8.047572e+001
3.546450e+003	8.061269e+001
3.548379e+003	8.073531e+001
3.550307e+003	8.086115e+001
3.552236e+003	8.099878e+001
3.554164e+003	8.115801e+001
3.556093e+003	8.134880e+001
3.558021e+003	8.157021e+001
3.559949e+003	8.181310e+001
3.561878e+003	8.206443e+001
3.563806e+003	8.230063e+001
3.565735e+003	8.248680e+001
3.567663e+003	8.260802e+001
3.569592e+003	8.269157e+001
3.571520e+003	8.276436e+001
3.573449e+003	8.284123e+001
3.575377e+003	8.292894e+001
3.577306e+003	8.303297e+001
3.579234e+003	8.316038e+001
3.581163e+003	8.331495e+001
3.583091e+003	8.349191e+001
3.585020e+003	8.367263e+001
3.586948e+003	8.383427e+001
3.588876e+003	8.396206e+001
3.590805e+003	8.406641e+001
3.592733e+003	8.416302e+001
3.594662e+003	8.426196e+001
3.596590e+003	8.437137e+001
3.598519e+003	8.450504e+001
3.600447e+003	8.467422e+001
3.602376e+003	8.488760e+001
3.604304e+003	8.513987e+001
3.606233e+003	8.540661e+001
3.608161e+003	8.565417e+001
3.610090e+003	8.584927e+001
3.612018e+003	8.597036e+001
3.613947e+003	8.601003e+001
3.615875e+003	8.597829e+001
3.617803e+003	8.590649e+001
3.619732e+003	8.583150e+001
3.621660e+003	8.580370e+001
3.623589e+003	8.586092e+001
3.625517e+003	8.601389e+001
3.627446e+003	8.624466e+001
3.629374e+003	8.655327e+001
3.631303e+003	8.692688e+001
3.633231e+003	8.734014e+001
3.635160e+003	8.777874e+001
3.637088e+003	8.822346e+001
3.639017e+003	8.866395e+001
3.640945e+003	8.909266e+001
3.642874e+003	8.949952e+001
3.644802e+003	8.987588e+001
3.646730e+003	9.019641e+001
3.648659e+003	9.042848e+001
3.650587e+003	9.055731e+001
3.652516e+003	9.063505e+001
3.654444e+003	9.068698e+001
3.656373e+003	9.073634e+001
3.658301e+003	9.081624e+001
3.660230e+003	9.094462e+001
3.662158e+003	9.113619e+001
3.664087e+003	9.139337e+001
3.666015e+003	9.169890e+001
3.667944e+003	9.201011e+001
3.669872e+003	9.229090e+001
3.671801e+003	9.251946e+001
3.673729e+003	9.268507e+001
3.675657e+003	9.280502e+001
3.677586e+003	9.287114e+001
3.679514e+003	9.287033e+001
3.681443e+003	9.281105e+001
3.683371e+003	9.269930e+001
3.685300e+003	9.254330e+001
3.687228e+003	9.234553e+001
3.689157e+003	9.210004e+001
3.691085e+003	9.181538e+001
3.693014e+003	9.152171e+001
3.694942e+003	9.129358e+001
3.696871e+003	9.117424e+001
3.698799e+003	9.119755e+001
3.700728e+003	9.136803e+001
3.702656e+003	9.166635e+001
3.704584e+003	9.207631e+001
3.706513e+003	9.255958e+001
3.708441e+003	9.306458e+001
3.710370e+003	9.352329e+001
3.712298e+003	9.386270e+001
3.714227e+003	9.407211e+001
3.716155e+003	9.416520e+001
3.718084e+003	9.416449e+001
3.720012e+003	9.410600e+001
3.721941e+003	9.404659e+001
3.723869e+003	9.401270e+001
3.725798e+003	9.401791e+001
3.727726e+003	9.408248e+001
3.729655e+003	9.421548e+001
3.731583e+003	9.441235e+001
3.733511e+003	9.463490e+001
3.735440e+003	9.483866e+001
3.737368e+003	9.503004e+001
3.739297e+003	9.520316e+001
3.741225e+003	9.535064e+001
3.743154e+003	9.548437e+001
3.745082e+003	9.562917e+001
3.747011e+003	9.574641e+001
3.748939e+003	9.581425e+001
3.750868e+003	9.583903e+001
3.752796e+003	9.583635e+001
3.754725e+003	9.581185e+001
3.756653e+003	9.574248e+001
3.758582e+003	9.563130e+001
3.760510e+003	9.550373e+001
3.762438e+003	9.537630e+001
3.764367e+003	9.525528e+001
3.766295e+003	9.516069e+001
3.768224e+003	9.509642e+001
3.770152e+003	9.504112e+001
3.772081e+003	9.499796e+001
3.774009e+003	9.497141e+001
3.775938e+003	9.495832e+001
3.777866e+003	9.494184e+001
3.779795e+003	9.490993e+001
3.781723e+003	9.487383e+001
3.783652e+003	9.483601e+001
3.785580e+003	9.480933e+001
3.787509e+003	9.480043e+001
3.789437e+003	9.481966e+001
3.791365e+003	9.486498e+001
3.793294e+003	9.493677e+001
3.795222e+003	9.501913e+001
3.797151e+003	9.507610e+001
3.799079e+003	9.508774e+001
3.801008e+003	9.505576e+001
3.802936e+003	9.499122e+001
3.804865e+003	9.490812e+001
3.806793e+003	9.482458e+001
3.808722e+003	9.477235e+001
3.810650e+003	9.476067e+001
3.812579e+003	9.478983e+001
3.814507e+003	9.485307e+001
3.816436e+003	9.493667e+001
3.818364e+003	9.500336e+001
3.820292e+003	9.502181e+001
3.822221e+003	9.500914e+001
3.824149e+003	9.498662e+001
3.826078e+003	9.495481e+001
3.828006e+003	9.492245e+001
3.829935e+003	9.490058e+001
3.831863e+003	9.491720e+001
3.833792e+003	9.495445e+001
3.835720e+003	9.498560e+001
3.837649e+003	9.499649e+001
3.839577e+003	9.496343e+001
3.841506e+003	9.486560e+001
3.843434e+003	9.472162e+001
3.845363e+003	9.456641e+001
3.847291e+003	9.441933e+001
3.849219e+003	9.428496e+001
3.851148e+003	9.417207e+001
3.853076e+003	9.410947e+001
3.855005e+003	9.413267e+001
3.856933e+003	9.420034e+001
3.858862e+003	9.428014e+001
3.860790e+003	9.435252e+001
3.862719e+003	9.439150e+001
3.864647e+003	9.439465e+001
3.866576e+003	9.437719e+001
3.868504e+003	9.433694e+001
3.870433e+003	9.427435e+001
3.872361e+003	9.419047e+001
3.874290e+003	9.409364e+001
3.876218e+003	9.401955e+001
3.878146e+003	9.397433e+001
3.880075e+003	9.392992e+001
3.882003e+003	9.387811e+001
3.883932e+003	9.381996e+001
3.885860e+003	9.376899e+001
3.887789e+003	9.374606e+001
3.889717e+003	9.374619e+001
3.891646e+003	9.375686e+001
3.893574e+003	9.376733e+001
3.895503e+003	9.377022e+001
3.897431e+003	9.376076e+001
3.899360e+003	9.373867e+001
3.901288e+003	9.368559e+001
3.903217e+003	9.359438e+001
3.905145e+003	9.347479e+001
3.907073e+003	9.335096e+001
3.909002e+003	9.324561e+001
3.910930e+003	9.317292e+001
3.912859e+003	9.313274e+001
3.914787e+003	9.312453e+001
3.916716e+003	9.314001e+001
3.918644e+003	9.317006e+001
3.920573e+003	9.320319e+001
3.922501e+003	9.322623e+001
3.924430e+003	9.322112e+001
3.926358e+003	9.318762e+001
3.928287e+003	9.313424e+001
3.930215e+003	9.306645e+001
3.932144e+003	9.298899e+001
3.934072e+003	9.291554e+001
3.936000e+003	9.285739e+001
3.937929e+003	9.281599e+001
3.939857e+003	9.278805e+001
3.941786e+003	9.276834e+001
3.943714e+003	9.275252e+001
3.945643e+003	9.273540e+001
3.947571e+003	9.270642e+001
3.949500e+003	9.266379e+001
3.951428e+003	9.260858e+001
3.953357e+003	9.254289e+001
3.955285e+003	9.247436e+001
3.957214e+003	9.241241e+001
3.959142e+003	9.236062e+001
3.961071e+003	9.231756e+001
3.962999e+003	9.228304e+001
3.964927e+003	9.225889e+001
3.966856e+003	9.224365e+001
3.968784e+003	9.223207e+001
3.970713e+003	9.221674e+001
3.972641e+003	9.219430e+001
3.974570e+003	9.216552e+001
3.976498e+003	9.213306e+001
3.978427e+003	9.210039e+001
3.980355e+003	9.206643e+001
3.982284e+003	9.203391e+001
3.984212e+003	9.200361e+001
3.986141e+003	9.197537e+001
3.988069e+003	9.194862e+001
3.989998e+003	9.192643e+001
3.991926e+003	9.190184e+001
3.993854e+003	9.186717e+001
3.995783e+003	9.181919e+001
3.997711e+003	9.177461e+001
3.999640e+003	9.173727e+001
4.001568e+003	0.000000e+000
