# Supplementary material for: Mineralogical and chemical characterization of Suez Bay surface sediments via multi-analytical techniques
Source: Sci Rep. 2025 Oct 28;15:37729. doi: 10.1038/s41598-025-22518-w (PMC12568952; doi:10.1038/s41598-025-22518-w)
Supplement: Supplementary file 5 — Supplementary Material 5 [file 41598_2025_22518_MOESM5_ESM.zip › FTIR raw data/2.txt]

399.1927	16.851
401.1211	17.0839
403.0496	17.3815
404.9781	17.9079
406.9065	18.6457
408.8350	19.3978
410.7635	19.8896
412.6919	19.8011
414.6204	18.9546
416.5489	17.6154
418.4773	16.5558
420.4058	16.499
422.3343	17.3584
424.2627	18.3783
426.1912	18.94
428.1197	18.9039
430.0481	18.4419
431.9766	17.8141
433.9051	17.2594
435.8335	16.9493
437.7620	16.9244
439.6905	17.0676
441.6189	17.1795
443.5474	17.0904
445.4759	16.7434
447.4043	16.2272
449.3328	15.727
451.2613	15.3957
453.1897	15.2393
455.1182	15.148
457.0467	15.0408
458.9751	14.9129
460.9036	14.754
462.8321	14.5476
464.7605	14.3532
466.6890	14.2893
468.6175	14.4388
470.5459	14.8065
472.4744	15.2953
474.4029	15.7184
476.3313	15.9414
478.2598	16.0192
480.1883	16.1434
482.1167	16.4593
484.0452	16.9397
485.9737	17.4234
487.9021	17.766
489.8306	17.9526
491.7591	18.0747
493.6875	18.2262
495.6160	18.4364
497.5445	18.6754
499.4729	18.8982
501.4014	19.0923
503.3299	19.2771
505.2583	19.4501
507.1868	19.5717
509.1153	19.6224
511.0437	19.6424
512.9722	19.6965
514.9007	19.8168
516.8292	19.9797
518.7576	20.1271
520.6861	20.2158
522.6146	20.2646
524.5430	20.352
526.4715	20.5596
528.4000	20.9075
530.3284	21.3376
532.2569	21.7512
534.1854	22.0682
536.1138	22.2718
538.0423	22.4158
539.9708	22.591
541.8992	22.8664
543.8277	23.2451
545.7562	23.6672
547.6846	24.0573
549.6131	24.3741
551.5416	24.62
553.4700	24.8191
555.3985	24.9956
557.3270	25.1688
559.2554	25.3515
561.1839	25.5431
563.1124	25.7221
565.0408	25.8495
566.9693	25.8938
568.8978	25.8627
570.8262	25.8074
572.7547	25.7822
574.6832	25.7971
576.6116	25.8137
578.5401	25.7887
580.4686	25.7155
582.3970	25.6185
584.3255	25.5176
586.2540	25.4115
588.1824	25.298
590.1109	25.1974
592.0394	25.1435
593.9678	25.1414
595.8963	25.1368
597.8248	25.0535
599.7532	24.8782
601.6817	24.697
603.6102	24.6297
605.5386	24.7165
607.4671	24.8703
609.3956	24.9468
611.3240	24.8659
613.2525	24.6749
615.1810	24.5015
617.1094	24.45
619.0379	24.5384
620.9664	24.7186
622.8948	24.9326
624.8233	25.1367
626.7518	25.2832
628.6802	25.319
630.6087	25.2373
632.5372	25.127
634.4656	25.1336
636.3941	25.338
638.3226	25.6679
640.2510	25.9448
642.1795	26.0357
644.1080	25.9646
646.0364	25.8759
647.9649	25.8923
649.8934	26.0223
651.8218	26.2035
653.7503	26.4232
655.6788	26.7565
657.6072	27.2272
659.5357	27.6614
661.4642	27.763
663.3926	27.3522
665.3211	26.5796
667.2496	25.9657
669.1780	26.0673
671.1065	26.88
673.0350	27.7995
674.9634	28.268
676.8919	28.1862
678.8204	27.8229
680.7488	27.5207
682.6773	27.4267
684.6058	27.4211
686.5342	27.2995
688.4627	26.997
690.3912	26.6297
692.3196	26.3687
694.2481	26.316
696.1766	26.4874
698.1050	26.8518
700.0335	27.3336
701.9620	27.7764
703.8904	27.9558
705.8189	27.6994
707.7474	27.039
709.6758	26.2472
711.6043	25.7024
713.5328	25.6715
715.4612	26.1674
717.3897	26.9723
719.3182	27.7888
721.2466	28.3987
723.1751	28.7331
725.1036	28.8418
727.0320	28.8316
728.9605	28.8226
730.8890	28.9162
732.8174	29.1533
734.7459	29.4834
736.6744	29.7853
738.6028	29.9444
740.5313	29.9297
742.4598	29.8049
744.3882	29.6645
746.3167	29.5597
748.2452	29.4767
750.1736	29.3745
752.1021	29.2305
754.0306	29.0511
755.9590	28.8489
757.8875	28.6246
759.8160	28.3752
761.7444	28.1082
763.6729	27.8364
765.6014	27.5551
767.5298	27.2331
769.4583	26.8394
771.3868	26.3864
773.3152	25.9463
775.2437	25.6188
777.1722	25.4739
779.1006	25.5156
781.0291	25.6883
782.9576	25.9112
784.8860	26.1098
786.8145	26.2308
788.7430	26.249
790.6714	26.1752
792.5999	26.0607
794.5284	25.9855
796.4568	26.0288
798.3853	26.2402
800.3138	26.6308
802.2422	27.186
804.1707	27.8816
806.0992	28.6846
808.0276	29.5446
809.9561	30.3916
811.8846	31.1523
813.8130	31.7747
815.7415	32.2445
817.6700	32.582
819.5984	32.824
821.5269	33.0029
823.4554	33.1325
825.3839	33.2052
827.3123	33.1972
829.2408	33.08
831.1693	32.8324
833.0977	32.4516
835.0262	31.959
836.9547	31.3967
838.8831	30.811
840.8116	30.2216
842.7401	29.5885
844.6685	28.7984
846.5970	27.7033
848.5255	26.2157
850.4539	24.4127
852.3824	22.569
854.3109	21.0767
856.2393	20.278
858.1678	20.2976
860.0963	20.9697
862.0247	21.9055
863.9532	22.656
865.8817	22.8847
867.8101	22.4769
869.7386	21.5565
871.6671	20.4241
873.5955	19.4516
875.5240	18.9661
877.4525	19.1559
879.3809	20.0258
881.3094	21.4171
883.2379	23.0798
885.1663	24.7569
887.0948	26.2432
889.0233	27.4122
890.9517	28.2196
892.8802	28.6954
894.8087	28.9206
896.7371	28.9892
898.6656	28.9687
900.5941	28.8851
902.5225	28.7377
904.4510	28.5318
906.3795	28.2964
908.3079	28.0744
910.2364	27.8968
912.1649	27.767
914.0933	27.6681
916.0218	27.5808
917.9503	27.4938
919.8787	27.401
921.8072	27.2952
923.7357	27.1712
925.6641	27.031
927.5926	26.8839
929.5211	26.7354
931.4495	26.5786
933.3780	26.399
935.3065	26.1899
937.2349	25.9631
939.1634	25.7422
941.0919	25.544
943.0203	25.3653
944.9488	25.1884
946.8773	24.9957
948.8057	24.7811
950.7342	24.5477
952.6627	24.3007
954.5911	24.0445
956.5196	23.7853
958.4481	23.5301
960.3765	23.2815
962.3050	23.0316
964.2335	22.7666
966.1619	22.4781
968.0904	22.1727
970.0189	21.8668
971.9473	21.573
973.8758	21.2903
975.8043	21.0069
977.7327	20.7125
979.6612	20.4047
981.5897	20.0882
983.5181	19.7683
985.4466	19.4493
987.3751	19.1368
989.3035	18.8365
991.2320	18.5491
993.1605	18.2655
995.0889	17.9708
997.0174	17.6569
998.9459	17.3316
1000.8743	17.0155
1002.8028	16.7284
1004.7313	16.4771
1006.6597	16.2558
1008.5882	16.0557
1010.5167	15.8726
1012.4451	15.7076
1014.3736	15.5615
1016.3021	15.4329
1018.2305	15.3197
1020.1590	15.2198
1022.0875	15.1275
1024.0160	15.0314
1025.9445	14.9197
1027.8729	14.7915
1029.8014	14.6639
1031.7299	14.5643
1033.6583	14.5134
1035.5868	14.5106
1037.5153	14.5367
1039.4437	14.5683
1041.3722	14.5924
1043.3007	14.609
1045.2291	14.6258
1047.1576	14.6512
1049.0861	14.6918
1051.0145	14.7492
1052.9430	14.8174
1054.8715	14.8815
1056.7999	14.9242
1058.7284	14.9355
1060.6569	14.9204
1062.5853	14.8937
1064.5138	14.8677
1066.4423	14.8426
1068.3707	14.807
1070.2992	14.7453
1072.2277	14.6456
1074.1561	14.5029
1076.0846	14.3253
1078.0131	14.1408
1079.9415	13.9953
1081.8700	13.9348
1083.7985	13.9777
1085.7269	14.0993
1087.6554	14.2442
1089.5839	14.362
1091.5123	14.4368
1093.4408	14.489
1095.3693	14.5503
1097.2977	14.6366
1099.2262	14.7419
1101.1547	14.8514
1103.0831	14.9574
1105.0116	15.0622
1106.9401	15.1704
1108.8685	15.2847
1110.7970	15.4079
1112.7255	15.546
1114.6539	15.7037
1116.5824	15.8767
1118.5109	16.0502
1120.4393	16.209
1122.3678	16.3491
1124.2963	16.4798
1126.2247	16.6128
1128.1532	16.7498
1130.0817	16.8816
1132.0101	16.9972
1133.9386	17.0929
1135.8671	17.1725
1137.7955	17.2406
1139.7240	17.2987
1141.6525	17.3485
1143.5809	17.3957
1145.5094	17.4489
1147.4379	17.5136
1149.3663	17.5877
1151.2948	17.6632
1153.2233	17.7323
1155.1517	17.7896
1157.0802	17.831
1159.0087	17.8528
1160.9371	17.8557
1162.8656	17.8486
1164.7941	17.8461
1166.7225	17.8604
1168.6510	17.8943
1170.5795	17.9436
1172.5079	18.0059
1174.4364	18.0843
1176.3649	18.182
1178.2933	18.2938
1180.2218	18.4059
1182.1503	18.5066
1184.0787	18.5972
1186.0072	18.6913
1187.9357	18.8015
1189.8641	18.9276
1191.7926	19.0569
1193.7211	19.1761
1195.6495	19.2825
1197.5780	19.3823
1199.5065	19.7584
1201.4349	19.8068
1203.3634	19.8521
1205.2919	19.8993
1207.2203	19.9521
1209.1488	20.0094
1211.0773	20.0649
1213.0057	20.113
1214.9342	20.1548
1216.8627	20.1931
1218.7911	20.2387
1220.7196	20.2925
1222.6481	20.3479
1224.5765	20.399
1226.5050	20.4455
1228.4335	20.4894
1230.3619	20.5306
1232.2904	20.5669
1234.2189	20.5983
1236.1473	20.6281
1238.0758	20.6574
1240.0043	20.6789
1241.9327	20.6802
1243.8612	20.6563
1245.7897	20.618
1247.7181	20.5861
1249.6466	20.5735
1251.5751	20.5739
1253.5035	20.5683
1255.4320	20.5433
1257.3605	20.5034
1259.2889	20.4648
1261.2174	20.4386
1263.1459	20.4193
1265.0743	20.3918
1267.0028	20.3451
1268.9313	20.279
1270.8597	20.1985
1272.7882	20.1059
1274.7167	20.0009
1276.6451	19.8866
1278.5736	19.7724
1280.5021	19.6686
1282.4305	19.5782
1284.3590	19.4955
1286.2875	19.4117
1288.2159	19.3212
1290.1444	19.2234
1292.0729	19.1208
1294.0013	19.0171
1295.9298	18.917
1297.8583	18.8241
1299.7867	18.7387
1301.7152	18.6567
1303.6437	18.5704
1305.5721	18.4849
1307.5006	18.4046
1309.4291	18.3276
1311.3575	18.2419
1313.2860	18.1332
1315.2145	18.0008
1317.1429	17.8612
1319.0714	17.7305
1320.9999	17.6061
1322.9283	17.4725
1324.8568	17.3294
1326.7853	17.2052
1328.7137	17.1345
1330.6422	17.1134
1332.5707	17.0784
1334.4991	16.9502
1336.4276	16.7055
1338.3561	16.426
1340.2845	16.2301
1342.2130	16.1405
1344.1415	16.0602
1346.0699	15.8824
1347.9984	15.597
1349.9269	15.299
1351.8553	15.1011
1353.7838	15.0274
1355.7123	14.9897
1357.6407	14.8739
1359.5692	14.6538
1361.4977	14.4247
1363.4261	14.2972
1365.3546	14.2487
1367.2831	14.1375
1369.2115	13.8541
1371.1400	13.4211
1373.0685	12.9698
1374.9969	12.6121
1376.9254	12.3209
1378.8539	11.9793
1380.7823	11.5379
1382.7108	11.0853
1384.6393	10.7827
1386.5677	10.7283
1388.4962	10.8601
1390.4247	10.9944
1392.3531	10.9676
1394.2816	10.7486
1396.2101	10.4305
1398.1385	10.1083
1400.0670	9.78755
1401.9955	9.43355
1403.9240	9.05772
1405.8524	8.72127
1407.7809	8.4788
1409.7094	8.33087
1411.6378	8.22466
1413.5663	8.09375
1415.4948	7.90673
1417.4232	7.69885
1419.3517	7.54858
1421.2802	7.49325
1423.2086	7.48921
1425.1371	7.47579
1427.0656	7.4305
1428.9940	7.35683
1430.9225	7.26378
1432.8510	7.17299
1434.7794	7.12121
1436.7079	7.12161
1438.6364	7.13188
1440.5648	7.09525
1442.4933	7.00348
1444.4218	6.90581
1446.3502	6.8679
1448.2787	6.92429
1450.2072	7.05355
1452.1356	7.18854
1454.0641	7.26217
1455.9926	7.26969
1457.9210	7.27148
1459.8495	7.29385
1461.7780	7.29681
1463.7064	7.26324
1465.6349	7.21441
1467.5634	7.15292
1469.4918	7.04782
1471.4203	6.89513
1473.3488	6.77664
1475.2772	6.77664
1477.2057	6.86627
1479.1342	6.96541
1481.0626	7.03458
1482.9911	7.07691
1484.9196	7.119
1486.8480	7.20207
1488.7765	7.35429
1490.7050	7.55879
1492.6334	7.78053
1494.5619	8.02396
1496.4904	8.3393
1498.4188	8.75907
1500.3473	9.22284
1502.2758	9.56763
1504.2042	9.64574
1506.1327	9.56864
1508.0612	9.728
1509.9896	10.2903
1511.9181	10.9716
1513.8466	11.4464
1515.7750	11.5818
1517.7035	11.4156
1519.6320	11.1708
1521.5604	11.1466
1523.4889	11.4003
1525.4174	11.7402
1527.3458	12.0277
1529.2743	12.3196
1531.2028	12.7369
1533.1312	13.2758
1535.0597	13.7311
1536.9882	13.8202
1538.9166	13.6038
1540.8451	13.6998
1542.7736	14.4076
1544.7020	15.2054
1546.6305	15.6799
1548.5590	15.9212
1550.4874	16.128
1552.4159	16.3298
1554.3444	16.419
1556.2728	16.461
1558.2013	16.8498
1560.1298	17.5915
1562.0582	18.0634
1563.9867	17.9665
1565.9152	17.5115
1567.8436	16.9807
1569.7721	16.5459
1571.7006	16.2938
1573.6290	16.2397
1575.5575	16.2987
1577.4860	16.3291
1579.4144	16.2538
1581.3429	16.0924
1583.2714	15.8822
1585.1998	15.6338
1587.1283	15.3536
1589.0568	15.09
1590.9852	14.9264
1592.9137	14.9004
1594.8422	14.9363
1596.7706	14.8893
1598.6991	14.668
1600.6276	14.3117
1602.5560	13.9478
1604.4845	13.6787
1606.4130	13.5058
1608.3414	13.3578
1610.2699	13.1725
1612.1984	12.9452
1614.1268	12.7131
1616.0553	12.5113
1617.9838	12.3754
1619.9122	12.3675
1621.8407	12.5437
1623.7692	12.8922
1625.6976	13.3078
1627.6261	13.6208
1629.5546	13.6714
1631.4830	13.4038
1633.4115	12.9694
1635.3400	12.7112
1637.2684	12.8935
1639.1969	13.459
1641.1254	14.1702
1643.0538	14.8462
1644.9823	15.3792
1646.9108	15.6927
1648.8392	15.8712
1650.7677	16.2817
1652.6962	17.0936
1654.6246	17.8293
1656.5531	18.034
1658.4816	17.7918
1660.4100	17.4311
1662.3385	17.2037
1664.2670	17.2082
1666.1954	17.4328
1668.1239	17.8312
1670.0524	18.3842
1671.9808	19.1066
1673.9093	19.9535
1675.8378	20.734
1677.7662	21.1832
1679.6947	21.126
1681.6232	20.712
1683.5516	20.5493
1685.4801	21.1751
1687.4086	22.3119
1689.3370	23.3037
1691.2655	23.8561
1693.1940	23.9964
1695.1224	23.8592
1697.0509	23.7313
1698.9794	23.9921
1700.9078	24.5784
1702.8363	24.9453
1704.7648	24.8996
1706.6932	24.7519
1708.6217	24.758
1710.5502	24.8468
1712.4786	24.744
1714.4071	24.3498
1716.3356	24.1203
1718.2640	24.6503
1720.1925	25.6976
1722.1210	26.5226
1724.0494	26.8538
1725.9779	26.8872
1727.9064	26.8808
1729.8348	26.9706
1731.7633	27.1823
1733.6918	27.4932
1735.6202	27.8441
1737.5487	28.1207
1739.4772	28.2037
1741.4056	28.0023
1743.3341	27.4571
1745.2626	26.642
1747.1910	25.8869
1749.1195	25.6013
1751.0480	25.8257
1752.9764	26.1566
1754.9049	26.1905
1756.8334	25.8936
1758.7618	25.5705
1760.6903	25.5413
1762.6188	25.8359
1764.5472	26.1965
1766.4757	26.3341
1768.4042	26.1775
1770.3326	25.9457
1772.2611	25.9022
1774.1896	25.9679
1776.1180	25.8257
1778.0465	25.3839
1779.9750	24.8692
1781.9034	24.5645
1783.8319	24.5622
1785.7604	24.7071
1787.6888	24.7434
1789.6173	24.5529
1791.5458	24.2754
1793.4742	24.1606
1795.4027	24.2872
1797.3312	24.4973
1799.2596	24.6124
1801.1881	24.6124
1803.1166	24.5838
1805.0450	24.5688
1806.9735	24.5222
1808.9020	24.4097
1810.8304	24.3029
1812.7589	24.3391
1814.6874	24.5812
1816.6158	24.9397
1818.5443	25.2476
1820.4728	25.3955
1822.4012	25.3988
1824.3297	25.3675
1826.2582	25.4134
1828.1866	25.5605
1830.1151	25.7513
1832.0436	25.9422
1833.9720	26.1416
1835.9005	26.3415
1837.8290	26.4584
1839.7574	26.3805
1841.6859	26.1116
1843.6144	25.8637
1845.5428	25.8749
1847.4713	26.098
1849.3998	26.2495
1851.3282	26.1393
1853.2567	25.8308
1855.1852	25.5543
1857.1136	25.5038
1859.0421	25.6735
1860.9706	25.8818
1862.8990	25.9444
1864.8275	25.8354
1866.7560	25.7144
1868.6844	25.7615
1870.6129	25.9483
1872.5414	26.07
1874.4698	25.9994
1876.3983	25.7973
1878.3268	25.6149
1880.2552	25.5475
1882.1837	25.5761
1884.1122	25.6132
1886.0406	25.6005
1887.9691	25.5611
1889.8976	25.5585
1891.8260	25.617
1893.7545	25.699
1895.6830	25.7517
1897.6115	25.7562
1899.5399	25.724
1901.4684	25.6686
1903.3969	25.6016
1905.3253	25.554
1907.2538	25.5823
1909.1823	25.7275
1911.1107	25.9592
1913.0392	26.1719
1914.9677	26.2541
1916.8961	26.1784
1918.8246	26.0317
1920.7531	25.9408
1922.6815	25.9515
1924.6100	25.9986
1926.5385	25.9929
1928.4669	25.9143
1930.3954	25.8205
1932.3239	25.7823
1934.2523	25.8057
1936.1808	25.8325
1938.1093	25.8039
1940.0377	25.7266
1941.9662	25.6733
1943.8947	25.7065
1945.8231	25.7996
1947.7516	25.856
1949.6801	25.8054
1951.6085	25.6675
1953.5370	25.5309
1955.4655	25.4768
1957.3939	25.5124
1959.3224	25.5704
1961.2509	25.5743
1963.1793	25.5059
1965.1078	25.415
1967.0363	25.3682
1968.9647	25.3839
1970.8932	25.4191
1972.8217	25.4172
1974.7501	25.3593
1976.6786	25.2795
1978.6071	25.2257
1980.5355	25.218
1982.4640	25.2345
1984.3925	25.2354
1986.3209	25.1982
1988.2494	25.1348
1990.1779	25.0783
1992.1063	25.0508
1994.0348	25.0416
1995.9633	25.0183
1997.8917	24.9579
1999.8202	24.8646
2001.7487	24.7646
2003.6771	24.6867
2005.6056	24.6419
2007.5341	24.6184
2009.4625	24.5913
2011.3910	24.5447
2013.3195	24.4843
2015.2479	24.4331
2017.1764	24.4115
2019.1049	24.4179
2021.0333	24.4273
2022.9618	24.4121
2024.8903	24.3661
2026.8187	24.3103
2028.7472	24.2754
2030.6757	24.2768
2032.6041	24.3021
2034.5326	24.3238
2036.4611	24.3217
2038.3895	24.3009
2040.3180	24.2829
2042.2465	24.2853
2044.1749	24.3075
2046.1034	24.334
2048.0320	24.35
2049.9604	24.3534
2051.8889	24.3522
2053.8174	24.3525
2055.7458	24.3523
2057.6743	24.3457
2059.6028	24.3315
2061.5313	24.3174
2063.4597	24.3139
2065.3882	24.3241
2067.3167	24.339
2069.2451	24.3442
2071.1736	24.3311
2073.1021	24.3042
2075.0305	24.2779
2076.9590	24.2655
2078.8875	24.2693
2080.8159	24.2801
2082.7444	24.2836
2084.6729	24.272
2086.6013	24.2498
2088.5298	24.2302
2090.4583	24.2242
2092.3867	24.2325
2094.3152	24.2452
2096.2437	24.2502
2098.1721	24.2428
2100.1006	24.2261
2102.0291	24.2125
2103.9575	24.2045
2105.8860	24.2025
2107.8145	24.203
2109.7429	24.203
2111.6714	24.202
2113.5999	24.1993
2115.5283	24.1937
2117.4568	24.1847
2119.3853	24.1751
2121.3137	24.1709
2123.2422	24.1758
2125.1707	24.1874
2127.0991	24.1976
2129.0276	24.1989
2130.9561	24.1896
2132.8845	24.1758
2134.8130	24.1664
2136.7415	24.1679
2138.6699	24.1805
2140.5984	24.1993
2142.5269	24.217
2144.4553	24.2269
2146.3838	24.2265
2148.3123	24.2188
2150.2407	24.2118
2152.1692	24.2134
2154.0977	24.2263
2156.0261	24.2456
2157.9546	24.2626
2159.8831	24.271
2161.8115	24.2711
2163.7400	24.2683
2165.6685	24.2681
2167.5969	24.273
2169.5254	24.2826
2171.4539	24.2951
2173.3823	24.3078
2175.3108	24.3168
2177.2393	24.318
2179.1677	24.3108
2181.0962	24.3006
2183.0247	24.2958
2184.9531	24.3022
2186.8816	24.3172
2188.8101	24.3322
2190.7385	24.3389
2192.6670	24.3357
2194.5955	24.3276
2196.5239	24.3212
2198.4524	24.3204
2200.3809	24.3249
2202.3093	24.3323
2204.2378	24.3393
2206.1663	24.3422
2208.0947	24.3371
2210.0232	24.3237
2211.9517	24.3073
2213.8801	24.2967
2215.8086	24.2969
2217.7371	24.3046
2219.6655	24.3101
2221.5940	24.3051
2223.5225	24.2891
2225.4509	24.2696
2227.3794	24.2547
2229.3079	24.2479
2231.2363	24.2473
2233.1648	24.2491
2235.0933	24.2498
2237.0217	24.2462
2238.9502	24.2347
2240.8787	24.2148
2242.8071	24.1918
2244.7356	24.1756
2246.6641	24.1724
2248.5925	24.1789
2250.5210	24.183
2252.4495	24.1745
2254.3779	24.153
2256.3064	24.1279
2258.2349	24.1095
2260.1633	24.1012
2262.0918	24.0998
2264.0203	24.1003
2265.9487	24.0996
2267.8772	24.0936
2269.8057	24.077
2271.7341	24.0491
2273.6626	24.0219
2275.5911	24.0172
2277.5195	24.0495
2279.4480	24.1084
2281.3765	24.1599
2283.3049	24.1684
2285.2334	24.1218
2287.1619	24.0393
2289.0903	23.9547
2291.0188	23.8928
2292.9473	23.8587
2294.8757	23.8461
2296.8042	23.8491
2298.7327	23.861
2300.6611	23.8609
2302.5896	23.8141
2304.5181	23.6993
2306.4465	23.5419
2308.3750	23.4159
2310.3035	23.392
2312.2319	23.4671
2314.1604	23.5454
2316.0889	23.5064
2318.0173	23.3091
2319.9458	23.0384
2321.8743	22.8451
2323.8027	22.8181
2325.7312	22.9148
2327.6597	23.0308
2329.5881	23.1269
2331.5166	23.2274
2333.4451	23.2745
2335.3735	23.0933
2337.3020	22.6146
2339.2305	22.1149
2341.1589	22.1043
2343.0874	22.8248
2345.0159	23.9432
2346.9443	24.8699
2348.8728	25.1696
2350.8013	24.6726
2352.7297	23.4621
2354.6582	21.9033
2356.5867	20.6486
2358.5151	20.2987
2360.4436	20.7939
2362.3721	21.4526
2364.3005	21.7727
2366.2290	21.8657
2368.1575	21.9626
2370.0859	22.0944
2372.0144	22.2499
2373.9429	22.4707
2375.8713	22.7888
2377.7998	23.1722
2379.7283	23.5384
2381.6567	23.8053
2383.5852	23.9322
2385.5137	23.9286
2387.4421	23.8377
2389.3706	23.7107
2391.2991	23.5881
2393.2275	23.4932
2395.1560	23.4336
2397.0845	23.4057
2399.0129	23.3971
2400.9414	23.3913
2402.8699	23.3764
2404.7983	23.3513
2406.7268	23.3245
2408.6553	23.3051
2410.5837	23.2936
2412.5122	23.2832
2414.4407	23.267
2416.3691	23.2442
2418.2976	23.219
2420.2261	23.1944
2422.1545	23.1697
2424.0830	23.144
2426.0115	23.1203
2427.9399	23.1034
2429.8684	23.0941
2431.7969	23.0864
2433.7253	23.0726
2435.6538	23.0501
2437.5823	23.0243
2439.5107	23.0019
2441.4392	22.9847
2443.3677	22.9684
2445.2961	22.948
2447.2246	22.9231
2449.1531	22.8972
2451.0815	22.8722
2453.0100	22.8461
2454.9385	22.8161
2456.8669	22.7831
2458.7954	22.7509
2460.7239	22.7217
2462.6523	22.6926
2464.5808	22.6577
2466.5093	22.6136
2468.4377	22.5624
2470.3662	22.5081
2472.2947	22.4519
2474.2231	22.3912
2476.1516	22.3231
2478.0801	22.2488
2480.0085	22.1721
2481.9370	22.0954
2483.8655	22.0173
2485.7939	21.9347
2487.7224	21.8469
2489.6509	21.7566
2491.5793	21.6666
2493.5078	21.5767
2495.4363	21.4848
2497.3647	21.3915
2499.2932	21.3008
2501.2217	21.2176
2503.1501	21.1425
2505.0786	21.0714
2507.0071	20.9988
2508.9355	20.923
2510.8640	20.8463
2512.7925	20.7722
2514.7209	20.7034
2516.6494	20.6435
2518.5779	20.5986
2520.5063	20.576
2522.4348	20.5803
2524.3633	20.609
2526.2917	20.6549
2528.2202	20.7109
2530.1487	20.7736
2532.0771	20.8404
2534.0056	20.9064
2535.9341	20.9632
2537.8625	21.0034
2539.7910	21.0255
2541.7195	21.0345
2543.6479	21.0382
2545.5764	21.0426
2547.5049	21.0512
2549.4333	21.0663
2551.3618	21.0895
2553.2903	21.1199
2555.2188	21.1528
2557.1472	21.1813
2559.0757	21.2013
2561.0042	21.2135
2562.9326	21.2218
2564.8611	21.2292
2566.7896	21.2354
2568.7180	21.239
2570.6465	21.2404
2572.5750	21.2413
2574.5034	21.2422
2576.4319	21.2411
2578.3604	21.2356
2580.2888	21.2259
2582.2173	21.2159
2584.1458	21.2094
2586.0742	21.2066
2588.0027	21.2043
2589.9312	21.1993
2591.8596	21.1918
2593.7881	21.1846
2595.7166	21.1794
2597.6450	21.1749
2599.5735	21.1693
2601.5020	21.1619
2603.4304	21.1542
2605.3589	21.1469
2607.2874	21.1383
2609.2158	21.1265
2611.1443	21.112
2613.0728	21.0981
2615.0012	21.0879
2616.9297	21.0805
2618.8582	21.0721
2620.7866	21.06
2622.7151	21.0456
2624.6436	21.0333
2626.5720	21.0265
2628.5005	21.0248
2630.4290	21.0255
2632.3574	21.0271
2634.2859	21.0301
2636.2144	21.0342
2638.1428	21.0373
2640.0713	21.0367
2641.9998	21.0324
2643.9282	21.0277
2645.8567	21.0259
2647.7852	21.027
2649.7136	21.0274
2651.6421	21.0233
2653.5706	21.015
2655.4990	21.0057
2657.4275	20.9981
2659.3560	20.9918
2661.2844	20.9843
2663.2129	20.9745
2665.1414	20.9628
2667.0698	20.9502
2668.9983	20.9358
2670.9268	20.9181
2672.8552	20.8978
2674.7837	20.8785
2676.7122	20.8634
2678.6406	20.8522
2680.5691	20.8406
2682.4976	20.8248
2684.4260	20.8045
2686.3545	20.7833
2688.2830	20.7646
2690.2114	20.7482
2692.1399	20.7318
2694.0684	20.7138
2695.9968	20.6951
2697.9253	20.6768
2699.8538	20.6586
2701.7822	20.6386
2703.7107	20.6166
2705.6392	20.595
2707.5676	20.5765
2709.4961	20.5609
2711.4246	20.5445
2713.3530	20.5234
2715.2815	20.4976
2717.2100	20.4711
2719.1384	20.4478
2721.0669	20.4288
2722.9954	20.4119
2724.9238	20.3949
2726.8523	20.3777
2728.7808	20.3605
2730.7092	20.3425
2732.6377	20.3221
2734.5662	20.299
2736.4946	20.2759
2738.4231	20.256
2740.3516	20.24
2742.2800	20.2251
2744.2085	20.2076
2746.1370	20.1866
2748.0654	20.1643
2749.9939	20.1432
2751.9224	20.1237
2753.8508	20.1043
2755.7793	20.0839
2757.7078	20.0632
2759.6362	20.0429
2761.5647	20.0222
2763.4932	19.9995
2765.4216	19.9746
2767.3501	19.9504
2769.2786	19.9298
2771.2070	19.913
2773.1355	19.8962
2775.0640	19.8749
2776.9924	19.8485
2778.9209	19.8199
2780.8494	19.7931
2782.7778	19.769
2784.7063	19.746
2786.6348	19.7216
2788.5632	19.6956
2790.4917	19.6686
2792.4202	19.6409
2794.3486	19.612
2796.2771	19.5821
2798.2056	19.5532
2800.1340	19.5271
2802.0625	19.5034
2803.9910	19.4787
2805.9194	19.4496
2807.8479	19.4156
2809.7764	19.3792
2811.7048	19.3438
2813.6333	19.311
2815.5618	19.2799
2817.4902	19.2497
2819.4187	19.2194
2821.3472	19.1878
2823.2756	19.1524
2825.2041	19.1105
2827.1326	19.0618
2829.0610	19.009
2830.9895	18.9552
2832.9180	18.9004
2834.8464	18.8405
2836.7749	18.769
2838.7034	18.6803
2840.6318	18.5715
2842.5603	18.4437
2844.4888	18.3031
2846.4172	18.1623
2848.3457	18.0395
2850.2742	17.9517
2852.2026	17.9065
2854.1311	17.8988
2856.0596	17.9141
2857.9880	17.9373
2859.9165	17.9586
2861.8450	17.9722
2863.7734	17.9741
2865.7019	17.9608
2867.6304	17.9332
2869.5588	17.8986
2871.4873	17.8679
2873.4158	17.8484
2875.3442	17.8392
2877.2727	17.8338
2879.2012	17.8257
2881.1296	17.8126
2883.0581	17.7943
2884.9866	17.7692
2886.9150	17.7342
2888.8435	17.6882
2890.7720	17.6355
2892.7004	17.583
2894.6289	17.5344
2896.5574	17.4876
2898.4858	17.4379
2900.4143	17.3827
2902.3428	17.3235
2904.2712	17.2611
2906.1997	17.1915
2908.1282	17.1068
2910.0566	17.0019
2911.9851	16.8805
2913.9136	16.7544
2915.8420	16.6381
2917.7705	16.5437
2919.6990	16.4788
2921.6274	16.447
2923.5559	16.4478
2925.4844	16.475
2927.4128	16.5179
2929.3413	16.5659
2931.2698	16.6135
2933.1982	16.661
2935.1267	16.7106
2937.0552	16.7605
2938.9836	16.8048
2940.9121	16.8367
2942.8406	16.853
2944.7690	16.8541
2946.6975	16.8426
2948.6260	16.8216
2950.5544	16.7952
2952.4829	16.7697
2954.4114	16.7507
2956.3398	16.7402
2958.2683	16.7348
2960.1968	16.7295
2962.1252	16.7226
2964.0537	16.7165
2965.9822	16.714
2967.9106	16.7138
2969.8391	16.7108
2971.7676	16.6999
2973.6960	16.6806
2975.6245	16.6568
2977.5530	16.6334
2979.4814	16.6132
2981.4099	16.5968
2983.3384	16.5852
2985.2668	16.579
2987.1953	16.5778
2989.1238	16.578
2991.0522	16.5758
2992.9807	16.5695
2994.9092	16.5612
2996.8376	16.5541
2998.7661	16.5487
3000.6946	16.5417
3002.6230	16.5279
3004.5515	16.5039
3006.4800	16.47
3008.4084	16.4295
3010.3369	16.388
3012.2654	16.3519
3014.1938	16.3265
3016.1223	16.3122
3018.0508	16.3034
3019.9792	16.29
3021.9077	16.2632
3023.8362	16.2204
3025.7646	16.1664
3027.6931	16.1104
3029.6216	16.062
3031.5500	16.0271
3033.4785	16.0063
3035.4070	15.9939
3037.3354	15.9793
3039.2639	15.9516
3041.1924	15.9063
3043.1208	15.8486
3045.0493	15.7905
3046.9778	15.7417
3048.9063	15.7026
3050.8347	15.6657
3052.7632	15.623
3054.6917	15.573
3056.6201	15.5196
3058.5486	15.4661
3060.4771	15.4121
3062.4055	15.3566
3064.3340	15.3033
3066.2625	15.2588
3068.1909	15.2249
3070.1194	15.1928
3072.0479	15.1483
3073.9763	15.0836
3075.9048	15.0057
3077.8333	14.9312
3079.7617	14.8733
3081.6902	14.8313
3083.6187	14.7941
3085.5471	14.7509
3087.4756	14.6991
3089.4041	14.6415
3091.3325	14.5798
3093.2610	14.5123
3095.1895	14.4391
3097.1179	14.3659
3099.0464	14.3016
3100.9749	14.2503
3102.9033	14.2065
3104.8318	14.1591
3106.7603	14.101
3108.6887	14.0326
3110.6172	13.959
3112.5457	13.8839
3114.4741	13.8079
3116.4026	13.7322
3118.3311	13.6612
3120.2595	13.5992
3122.1880	13.5453
3124.1165	13.4918
3126.0449	13.43
3127.9734	13.3571
3129.9019	13.278
3131.8303	13.1999
3133.7588	13.1268
3135.6873	13.0575
3137.6157	12.9889
3139.5442	12.9187
3141.4727	12.8456
3143.4011	12.7685
3145.3296	12.6863
3147.2581	12.6008
3149.1865	12.5163
3151.1150	12.4367
3153.0435	12.3617
3154.9719	12.2867
3156.9004	12.2069
3158.8289	12.1217
3160.7573	12.0346
3162.6858	11.9492
3164.6143	11.866
3166.5427	11.7827
3168.4712	11.7114
3170.3997	11.6248
3172.3281	11.536
3174.2566	11.4441
3176.1851	11.3481
3178.1135	11.2501
3180.0420	11.1556
3181.9705	11.069
3183.8989	10.99
3185.8274	10.9129
3187.7559	10.8306
3189.6843	10.7391
3191.6128	10.6391
3193.5413	10.5346
3195.4697	10.431
3197.3982	10.334
3199.3267	10.247
3201.2551	10.1681
3203.1836	10.0892
3205.1121	9.99987
3207.0405	9.89562
3208.9690	9.78161
3210.8975	9.66881
3212.8259	9.56451
3214.7544	9.46638
3216.6829	9.36589
3218.6113	9.25717
3220.5398	9.14181
3222.4683	9.02565
3224.3967	8.91264
3226.3252	8.80388
3228.2537	8.70203
3230.1821	8.61401
3232.1106	8.54625
3234.0391	8.49715
3235.9675	8.45616
3237.8960	8.41282
3239.8245	8.36711
3241.7529	8.32939
3243.6814	8.30865
3245.6099	8.30105
3247.5383	8.29111
3249.4668	8.26499
3251.3953	8.22196
3253.3237	8.17302
3255.2522	8.12938
3257.1807	8.09365
3259.1091	8.06182
3261.0376	8.03105
3262.9661	8.00237
3264.8945	7.97556
3266.8230	7.9441
3268.7515	7.89869
3270.6799	7.83725
3272.6084	7.77018
3274.5369	7.71324
3276.4653	7.6739
3278.3938	7.64507
3280.3223	7.61221
3282.2507	7.56598
3284.1792	7.50791
3286.1077	7.44572
3288.0361	7.38562
3289.9646	7.32967
3291.8931	7.27838
3293.8215	7.23226
3295.7500	7.18931
3297.6785	7.14317
3299.6069	7.0865
3301.5354	7.0177
3303.4639	6.94361
3305.3923	6.87406
3307.3208	6.81335
3309.2493	6.75736
3311.1777	6.69892
3313.1062	6.63488
3315.0347	6.56713
3316.9631	6.49786
3318.8916	6.42649
3320.8201	6.35213
3322.7485	6.27758
3324.6770	6.20769
3326.6055	6.14291
3328.5339	6.07624
3330.4624	5.99909
3332.3909	5.91149
3334.3193	5.82447
3336.2478	5.75035
3338.1763	5.69025
3340.1047	5.63255
3342.0332	5.56444
3343.9617	5.48389
3345.8901	5.39987
3347.8186	5.32172
3349.7471	5.25019
3351.6755	5.17954
3353.6040	5.10649
3355.5325	5.03426
3357.4609	4.96731
3359.3894	4.90404
3361.3179	4.83781
3363.2463	4.7658
3365.1748	4.69442
3367.1033	4.63342
3369.0317	4.58491
3370.9602	4.54054
3372.8887	4.49039
3374.8171	4.4331
3376.7456	4.37605
3378.6741	4.3258
3380.6025	4.28072
3382.5310	4.23442
3384.4595	4.18499
3386.3879	4.13767
3388.3164	4.09681
3390.2449	4.05754
3392.1733	4.00937
3394.1018	3.94931
3396.0303	3.88822
3397.9587	3.8415
3399.8872	3.81286
3401.8157	3.78999
3403.7441	3.75781
3405.6726	3.71474
3407.6011	3.67408
3409.5295	3.64894
3411.4580	3.63826
3413.3865	3.63006
3415.3149	3.61666
3417.2434	3.60341
3419.1719	3.60165
3421.1003	3.61388
3423.0288	3.62868
3424.9573	3.63391
3426.8857	3.63166
3428.8142	3.63641
3430.7427	3.6585
3432.6711	3.69159
3434.5996	3.71863
3436.5281	3.7285
3438.4565	3.72465
3440.3850	3.71793
3442.3135	3.71416
3444.2419	3.71098
3446.1704	3.70614
3448.0989	3.70389
3450.0273	3.70916
3451.9558	3.71719
3453.8843	3.71497
3455.8127	3.69519
3457.7412	3.66691
3459.6697	3.64982
3461.5981	3.65533
3463.5266	3.67463
3465.4551	3.68872
3467.3835	3.68902
3469.3120	3.68438
3471.2405	3.68821
3473.1689	3.70213
3475.0974	3.71546
3477.0259	3.71999
3478.9543	3.72126
3480.8828	3.73214
3482.8113	3.75624
3484.7397	3.78329
3486.6682	3.80362
3488.5967	3.82233
3490.5251	3.85419
3492.4536	3.90416
3494.3821	3.9568
3496.3105	3.99007
3498.2390	3.99963
3500.1675	4.00637
3502.0959	4.03624
3504.0244	4.09287
3505.9529	4.15506
3507.8813	4.20259
3509.8098	4.23857
3511.7383	4.28128
3513.6667	4.3367
3515.5952	4.38818
3517.5237	4.4161
3519.4521	4.42257
3521.3806	4.43361
3523.3091	4.4733
3525.2375	4.53411
3527.1660	4.58286
3529.0945	4.60083
3531.0229	4.60564
3532.9514	4.62856
3534.8799	4.67605
3536.8083	4.72128
3538.7368	4.73302
3540.6653	4.70963
3542.5938	4.68375
3544.5222	4.68992
3546.4507	4.72943
3548.3792	4.77773
3550.3076	4.82187
3552.2361	4.87909
3554.1646	4.97147
3556.0930	5.08658
3558.0215	5.17609
3559.9500	5.19691
3561.8784	5.1586
3563.8069	5.13844
3565.7354	5.22415
3567.6638	5.41186
3569.5923	5.60167
3571.5208	5.71362
3573.4492	5.7561
3575.3777	5.7852
3577.3062	5.83898
3579.2346	5.91554
3581.1631	5.99728
3583.0916	6.0867
3585.0200	6.21324
3586.9485	6.39259
3588.8770	6.58325
3590.8054	6.71556
3592.7339	6.7689
3594.6624	6.79526
3596.5908	6.86478
3598.5193	6.99992
3600.4478	7.16495
3602.3762	7.31139
3604.3047	7.42463
3606.2332	7.52679
3608.1616	7.64045
3610.0901	7.75952
3612.0186	7.86522
3613.9470	7.96812
3615.8755	8.11499
3617.8040	8.33334
3619.7324	8.58195
3621.6609	8.77974
3623.5894	8.87286
3625.5178	8.87758
3627.4463	8.87937
3629.3748	8.96579
3631.3032	9.12936
3633.2317	9.28425
3635.1602	9.38527
3637.0886	9.46409
3639.0171	9.56792
3640.9456	9.70378
3642.8740	9.83021
3644.8025	9.90055
3646.7310	9.94618
3648.6594	10.0898
3650.5879	10.3697
3652.5164	10.6389
3654.4448	10.7624
3656.3733	10.7624
3658.3018	10.7428
3660.2302	10.7807
3662.1587	10.8921
3664.0872	11.0512
3666.0156	11.2188
3667.9441	11.3622
3669.8726	11.4811
3671.8010	11.6258
3673.7295	11.8588
3675.6580	12.1612
3677.5864	12.4327
3679.5149	12.5979
3681.4434	12.6327
3683.3718	12.5151
3685.3003	12.2399
3687.2288	11.9266
3689.1572	11.8332
3691.0857	12.0659
3693.0142	12.3953
3694.9426	12.5521
3696.8711	12.4967
3698.7996	12.3899
3700.7280	12.4212
3702.6565	12.6346
3704.5850	12.8796
3706.5134	12.9609
3708.4419	12.8674
3710.3704	12.8379
3712.2988	13.0906
3714.2273	13.5085
3716.1558	13.7836
3718.0842	13.7546
3720.0127	13.5244
3721.9412	13.3874
3723.8696	13.6059
3725.7981	14.136
3727.7266	14.644
3729.6550	14.8174
3731.5835	14.6501
3733.5120	14.5198
3735.4404	14.8235
3737.3689	15.44
3739.2974	15.9255
3741.2258	16.0356
3743.1543	15.8235
3745.0828	15.525
3747.0112	15.3794
3748.9397	15.3581
3750.8682	15.2052
3752.7966	14.8348
3754.7251	14.407
3756.6536	14.0822
3758.5820	13.8761
3760.5105	13.7008
3762.4390	13.477
3764.3674	13.2157
3766.2959	13.0123
3768.2244	12.9498
3770.1528	13.0075
3772.0813	13.0846
3774.0098	13.0953
3775.9382	13.0174
3777.8667	12.8772
3779.7952	12.7194
3781.7236	12.5936
3783.6521	12.5446
3785.5806	12.5971
3787.5090	12.7405
3789.4375	12.9363
3791.3660	13.1379
3793.2944	13.3039
3795.2229	13.4048
3797.1514	13.4349
3799.0798	13.4379
3801.0083	13.5071
3802.9368	13.6932
3804.8652	13.9338
3806.7937	14.1393
3808.7222	14.2696
3810.6506	14.3047
3812.5791	14.2073
3814.5076	13.9579
3816.4360	13.6646
3818.3645	13.587
3820.2930	13.8556
3822.2214	14.2346
3824.1499	14.4178
3826.0784	14.3704
3828.0068	14.2513
3829.9353	14.1912
3831.8638	14.1885
3833.7922	14.1563
3835.7207	14.0654
3837.6492	14.033
3839.5776	14.1911
3841.5061	14.4748
3843.4346	14.7113
3845.3630	14.8143
3847.2915	14.7664
3849.2200	14.5801
3851.1484	14.3974
3853.0769	14.4984
3855.0054	14.889
3856.9338	15.1765
3858.8623	15.1225
3860.7908	14.821
3862.7192	14.4555
3864.6477	14.1628
3866.5762	14.0272
3868.5046	14.0604
3870.4331	14.1743
3872.3616	14.25
3874.2900	14.2322
3876.2185	14.137
3878.1470	14.0031
3880.0754	13.8646
3882.0039	13.7502
3883.9324	13.684
3885.8608	13.6711
3887.7893	13.6935
3889.7178	13.7355
3891.6462	13.7999
3893.5747	13.8843
3895.5032	13.9465
3897.4316	13.9131
3899.3601	13.7578
3901.2886	13.5803
3903.2170	13.5153
3905.1455	13.5342
3907.0740	13.4944
3909.0024	13.3315
3910.9309	13.0836
3912.8594	12.8233
3914.7878	12.6257
3916.7163	12.5531
3918.6448	12.6113
3920.5732	12.7264
3922.5017	12.8033
3924.4302	12.7979
3926.3586	12.7289
3928.2871	12.6423
3930.2156	12.5713
3932.1440	12.522
3934.0725	12.4895
3936.0010	12.4746
3937.9294	12.4785
3939.8579	12.4901
3941.7864	12.4889
3943.7148	12.4628
3945.6433	12.419
3947.5718	12.3782
3949.5002	12.3532
3951.4287	12.3402
3953.3572	12.3256
3955.2856	12.2997
3957.2141	12.2631
3959.1426	12.2226
3961.0710	12.1837
3962.9995	12.1493
3964.9280	12.1241
3966.8564	12.1142
3968.7849	12.1221
3970.7134	12.1407
3972.6418	12.1558
3974.5703	12.1549
3976.4988	12.1359
3978.4272	12.1085
3980.3557	12.0873
3982.2842	12.0818
3984.2126	12.0916
3986.1411	12.1076
3988.0696	12.1182
3989.9980	12.115
3991.9265	12.0972
3993.8550	12.0735
3995.7834	12.0576
3997.7119	12.0588
3999.6404	12.0746
4001.5688	11.7765
