# Supplementary material for: Mineralogical and chemical characterization of Suez Bay surface sediments via multi-analytical techniques
Source: Sci Rep. 2025 Oct 28;15:37729. doi: 10.1038/s41598-025-22518-w (PMC12568952; doi:10.1038/s41598-025-22518-w)
Supplement: Supplementary file 5 — Supplementary Material 5 [file 41598_2025_22518_MOESM5_ESM.zip › FTIR raw data/3.txt]

399.1927	9.06181
401.1211	8.65007
403.0496	7.76916
404.9781	7.3055
406.9065	7.58963
408.8350	8.38363
410.7635	9.22594
412.6919	9.56748
414.6204	9.05519
416.5489	7.89163
418.4773	6.85485
420.4058	6.69855
422.3343	7.50017
424.2627	8.61196
426.1912	9.37962
428.1197	9.62913
430.0481	9.50256
431.9766	9.18826
433.9051	8.84286
435.8335	8.62549
437.7620	8.64464
439.6905	8.86069
441.6189	9.10742
443.5474	9.20107
445.4759	9.06579
447.4043	8.8004
449.3328	8.60205
451.2613	8.59547
453.1897	8.71788
455.1182	8.7792
457.0467	8.66041
458.9751	8.42076
460.9036	8.17594
462.8321	7.97558
464.7605	7.8619
466.6890	7.89703
468.6175	8.09533
470.5459	8.42182
472.4744	8.79011
474.4029	9.04697
476.3313	9.10393
478.2598	9.07636
480.1883	9.20668
482.1167	9.64493
484.0452	10.3038
485.9737	10.9147
487.9021	11.2385
489.8306	11.2475
491.7591	11.1161
493.6875	11.0548
495.6160	11.1666
497.5445	11.4255
499.4729	11.7362
501.4014	12.0158
503.3299	12.2318
505.2583	12.3704
507.1868	12.4191
509.1153	12.4048
511.0437	12.4041
512.9722	12.4853
514.9007	12.6508
516.8292	12.8377
518.7576	12.9701
520.6861	13.0157
522.6146	13.0084
524.5430	13.0239
526.4715	13.128
528.4000	13.3378
530.3284	13.6215
532.2569	13.9212
534.1854	14.1734
536.1138	14.3327
538.0423	14.4087
539.9708	14.4789
541.8992	14.6449
543.8277	14.9561
545.7562	15.367
547.6846	15.7715
549.6131	16.0819
551.5416	16.2851
553.4700	16.4324
555.3985	16.5882
557.3270	16.7868
559.2554	17.0231
561.1839	17.2668
563.1124	17.48
565.0408	17.6265
566.9693	17.6842
568.8978	17.6702
570.8262	17.6486
572.7547	17.6925
574.6832	17.8232
576.6116	17.9889
578.5401	18.1093
580.4686	18.1427
582.3970	18.1096
584.3255	18.0594
586.2540	18.0252
588.1824	18.0117
590.1109	18.0129
592.0394	18.028
593.9678	18.0532
595.8963	18.0592
597.8248	18.0021
599.7532	17.8806
601.6817	17.7698
603.6102	17.772
605.5386	17.92
607.4671	18.1306
609.3956	18.2647
611.3240	18.2422
613.2525	18.1072
615.1810	17.985
617.1094	17.977
619.0379	18.0944
620.9664	18.2803
622.8948	18.4745
624.8233	18.6469
626.7518	18.775
628.6802	18.823
630.6087	18.7778
632.5372	18.7015
634.4656	18.7108
636.3941	18.8761
638.3226	19.1389
640.2510	19.3453
642.1795	19.3781
644.1080	19.2631
646.0364	19.142
647.9649	19.1441
649.8934	19.2887
651.8218	19.5082
653.7503	19.7583
655.6788	20.0765
657.6072	20.4753
659.5357	20.8141
661.4642	20.8638
663.3926	20.5081
665.3211	19.8986
667.2496	19.4534
669.1780	19.5738
671.1065	20.1933
673.0350	20.806
674.9634	21.013
676.8919	20.8128
678.8204	20.4661
680.7488	20.2309
682.6773	20.17
684.6058	20.1425
686.5342	19.963
688.4627	19.5558
690.3912	18.9665
692.3196	18.2911
694.2481	17.6481
696.1766	17.1934
698.1050	17.0898
700.0335	17.3832
701.9620	17.86
703.8904	18.0807
705.8189	17.6611
707.7474	16.5818
709.6758	15.2643
711.6043	14.354
713.5328	14.3493
715.4612	15.3169
717.3897	16.8952
719.3182	18.5449
721.2466	19.8354
723.1751	20.6096
725.1036	20.9601
727.0320	21.0906
728.9605	21.1965
730.8890	21.4094
732.8174	21.7723
734.7459	22.2302
736.6744	22.6568
738.6028	22.9251
740.5313	22.9823
742.4598	22.8743
744.3882	22.7005
746.3167	22.542
748.2452	22.4234
750.1736	22.3233
752.1021	22.2109
754.0306	22.0691
755.9590	21.894
757.8875	21.6868
759.8160	21.4559
761.7444	21.2217
763.6729	21.0059
765.6014	20.811
767.5298	20.6099
769.4583	20.3653
771.3868	20.0672
773.3152	19.7539
775.2437	19.4966
777.1722	19.3552
779.1006	19.3428
781.0291	19.4229
782.9576	19.5342
784.8860	19.6224
786.8145	19.6559
788.7430	19.6278
790.6714	19.5518
792.5999	19.4606
794.5284	19.3991
796.4568	19.4104
798.3853	19.518
800.3138	19.7172
802.2422	19.9849
804.1707	20.2973
806.0992	20.6394
808.0276	20.9968
809.9561	21.3406
811.8846	21.6257
813.8130	21.8071
815.7415	21.8644
817.6700	21.8107
819.5984	21.6778
821.5269	21.4894
823.4554	21.2457
825.3839	20.9295
827.3123	20.5218
829.2408	20.0076
831.1693	19.3691
833.0977	18.5835
835.0262	17.6418
836.9547	16.5748
838.8831	15.453
840.8116	14.3453
842.7401	13.2568
844.6685	12.1015
846.5970	10.7573
848.5255	9.18079
850.4539	7.49226
852.3824	5.96061
854.3109	4.89366
856.2393	4.50035
858.1678	4.80467
860.0963	5.65737
862.0247	6.80804
863.9532	7.98305
865.8817	8.9495
867.8101	9.5623
869.7386	9.79746
871.6671	9.76178
873.5955	9.66126
875.5240	9.72955
877.4525	10.1479
879.3809	10.996
881.3094	12.2483
883.2379	13.8014
885.1663	15.5029
887.0948	17.1758
889.0233	18.6489
890.9517	19.7987
892.8802	20.5849
894.8087	21.0512
896.7371	21.2848
898.6656	21.3639
900.5941	21.3307
902.5225	21.2043
904.4510	21.0097
906.3795	20.7907
908.3079	20.5953
910.2364	20.4514
912.1649	20.3581
914.0933	20.2968
916.0218	20.2497
917.9503	20.2063
919.8787	20.1586
921.8072	20.0967
923.7357	20.0115
925.6641	19.9012
927.5926	19.7729
929.5211	19.6353
931.4495	19.4903
933.3780	19.334
935.3065	19.1631
937.2349	18.9811
939.1634	18.7965
941.0919	18.6163
943.0203	18.4411
944.9488	18.2662
946.8773	18.0852
948.8057	17.8932
950.7342	17.6866
952.6627	17.4639
954.5911	17.227
956.5196	16.982
958.4481	16.736
960.3765	16.4924
962.3050	16.2478
964.2335	15.9943
966.1619	15.7264
968.0904	15.444
970.0189	15.153
971.9473	14.8605
973.8758	14.5717
975.8043	14.2876
977.7327	14.0059
979.6612	13.7227
981.5897	13.4346
983.5181	13.1415
985.4466	12.8479
987.3751	12.5602
989.3035	12.2825
991.2320	12.0136
993.1605	11.7473
995.0889	11.478
997.0174	11.2053
998.9459	10.9354
1000.8743	10.6781
1002.8028	10.4431
1004.7313	10.237
1006.6597	10.0619
1008.5882	9.91465
1010.5167	9.78774
1012.4451	9.6723
1014.3736	9.5624
1016.3021	9.45746
1018.2305	9.36006
1020.1590	9.27061
1022.0875	9.18425
1024.0160	9.09354
1025.9445	8.99487
1027.8729	8.89285
1029.8014	8.79945
1031.7299	8.7292
1033.6583	8.69392
1035.5868	8.69899
1037.5153	8.741
1039.4437	8.80736
1041.3722	8.87999
1043.3007	8.944
1045.2291	8.99705
1047.1576	9.05074
1049.0861	9.12035
1051.0145	9.21016
1052.9430	9.30759
1054.8715	9.39213
1056.7999	9.45066
1058.7284	9.48458
1060.6569	9.50369
1062.5853	9.51523
1064.5138	9.52001
1066.4423	9.51587
1068.3707	9.49928
1070.2992	9.45827
1072.2277	9.3649
1074.1561	9.18593
1076.0846	8.91638
1078.0131	8.60992
1079.9415	8.37193
1081.8700	8.30809
1083.7985	8.45888
1085.7269	8.76942
1087.6554	9.12146
1089.5839	9.40284
1091.5123	9.56301
1093.4408	9.6211
1095.3693	9.63132
1097.2977	9.64003
1099.2262	9.66703
1101.1547	9.7133
1103.0831	9.77548
1105.0116	9.85128
1106.9401	9.93655
1108.8685	10.0241
1110.7970	10.1091
1112.7255	10.1948
1114.6539	10.2899
1116.5824	10.3987
1118.5109	10.5151
1120.4393	10.6258
1122.3678	10.7201
1124.2963	10.7977
1126.2247	10.8658
1128.1532	10.9321
1130.0817	10.9986
1132.0101	11.062
1133.9386	11.118
1135.8671	11.164
1137.7955	11.1997
1139.7240	11.2269
1141.6525	11.2496
1143.5809	11.2738
1145.5094	11.3057
1147.4379	11.3472
1149.3663	11.3938
1151.2948	11.437
1153.2233	11.4681
1155.1517	11.4828
1157.0802	11.4818
1159.0087	11.4692
1160.9371	11.4505
1162.8656	11.4316
1164.7941	11.4171
1166.7225	11.4093
1168.6510	11.4083
1170.5795	11.4145
1172.5079	11.4303
1174.4364	11.4603
1176.3649	11.5066
1178.2933	11.5653
1180.2218	11.6269
1182.1503	11.6816
1184.0787	11.7259
1186.0072	11.7641
1187.9357	11.8036
1189.8641	11.8484
1191.7926	11.8964
1193.7211	11.9419
1195.6495	11.9801
1197.5780	12.0098
1199.5065	12.2174
1201.4349	12.1971
1203.3634	12.1699
1205.2919	12.1401
1207.2203	12.1112
1209.1488	12.084
1211.0773	12.057
1213.0057	12.0268
1214.9342	11.9915
1216.8627	11.9486
1218.7911	11.9045
1220.7196	11.8642
1222.6481	11.8295
1224.5765	11.7994
1226.5050	11.7707
1228.4335	11.7401
1230.3619	11.7055
1232.2904	11.6672
1234.2189	11.6276
1236.1473	11.5886
1238.0758	11.5487
1240.0043	11.5026
1241.9327	11.4443
1243.8612	11.3723
1245.7897	11.292
1247.7181	11.213
1249.6466	11.1423
1251.5751	11.08
1253.5035	11.0196
1255.4320	10.954
1257.3605	10.8806
1259.2889	10.8024
1261.2174	10.7234
1263.1459	10.6445
1265.0743	10.563
1267.0028	10.4761
1268.9313	10.3831
1270.8597	10.285
1272.7882	10.1818
1274.7167	10.0721
1276.6451	9.95528
1278.5736	9.83493
1280.5021	9.71856
1282.4305	9.6133
1284.3590	9.52064
1286.2875	9.43467
1288.2159	9.34544
1290.1444	9.24549
1292.0729	9.13474
1294.0013	9.02004
1295.9298	8.90982
1297.8583	8.80834
1299.7867	8.71395
1301.7152	8.62231
1303.6437	8.52856
1305.5721	8.43505
1307.5006	8.34275
1309.4291	8.24994
1311.3575	8.15272
1313.2860	8.04858
1315.2145	7.93975
1317.1429	7.83061
1319.0714	7.72103
1320.9999	7.60478
1322.9283	7.47776
1324.8568	7.34787
1326.7853	7.23377
1328.7137	7.15035
1330.6422	7.09171
1332.5707	7.02687
1334.4991	6.92093
1336.4276	6.76337
1338.3561	6.58646
1340.2845	6.43797
1342.2130	6.33112
1344.1415	6.2346
1346.0699	6.1105
1347.9984	5.95156
1349.9269	5.78597
1351.8553	5.6503
1353.7838	5.55459
1355.7123	5.47343
1357.6407	5.37223
1359.5692	5.24185
1361.4977	5.10957
1363.4261	5.008
1365.3546	4.92898
1367.2831	4.82624
1369.2115	4.66414
1371.1400	4.45211
1373.0685	4.2376
1374.9969	4.06355
1376.9254	3.92523
1378.8539	3.78022
1380.7823	3.60091
1382.7108	3.40543
1384.6393	3.24327
1386.5677	3.15321
1388.4962	3.12745
1390.4247	3.11631
1392.3531	3.06783
1394.2816	2.96459
1396.2101	2.82829
1398.1385	2.68692
1400.0670	2.54532
1401.9955	2.39882
1403.9240	2.25658
1405.8524	2.13814
1407.7809	2.05573
1409.7094	2.00239
1411.6378	1.95498
1413.5663	1.8902
1415.4948	1.80295
1417.4232	1.71469
1419.3517	1.65691
1421.2802	1.63679
1423.2086	1.63034
1425.1371	1.61285
1427.0656	1.57801
1428.9940	1.52976
1430.9225	1.47225
1432.8510	1.41165
1434.7794	1.36042
1436.7079	1.32821
1438.6364	1.30712
1440.5648	1.27664
1442.4933	1.22459
1444.4218	1.15755
1446.3502	1.09417
1448.2787	1.05289
1450.2072	1.04296
1452.1356	1.06045
1454.0641	1.08661
1455.9926	1.09606
1457.9210	1.07882
1459.8495	1.0415
1461.7780	0.992288
1463.7064	0.943933
1465.6349	0.910637
1467.5634	0.896947
1469.4918	0.89461
1471.4203	0.889501
1473.3488	0.874248
1475.2772	0.853524
1477.2057	0.838133
1479.1342	0.838133
1481.0626	0.857049
1482.9911	0.890449
1484.9196	0.930469
1486.8480	0.971445
1488.7765	1.00986
1490.7050	1.04056
1492.6334	1.06471
1494.5619	1.09873
1496.4904	1.16193
1498.4188	1.2607
1500.3473	1.38051
1502.2758	1.48351
1504.2042	1.52679
1506.1327	1.51582
1508.0612	1.5278
1509.9896	1.62125
1511.9181	1.7684
1513.8466	1.90647
1515.7750	1.99125
1517.7035	2.01278
1519.6320	2.00364
1521.5604	2.01243
1523.4889	2.05515
1525.4174	2.12881
1527.3458	2.22533
1529.2743	2.34515
1531.2028	2.49788
1533.1312	2.67071
1535.0597	2.80837
1536.9882	2.84516
1538.9166	2.81948
1540.8451	2.92126
1542.7736	3.21964
1544.7020	3.5388
1546.6305	3.7514
1548.5590	3.88229
1550.4874	3.99032
1552.4159	4.0918
1554.3444	4.17465
1556.2728	4.28812
1558.2013	4.56072
1560.1298	4.95742
1562.0582	5.24129
1563.9867	5.3065
1565.9152	5.23053
1567.8436	5.12153
1569.7721	5.0558
1571.7006	5.08187
1573.6290	5.21316
1575.5575	5.40626
1577.4860	5.583
1579.4144	5.69668
1581.3429	5.75278
1583.2714	5.77294
1585.1998	5.77214
1587.1283	5.7631
1589.0568	5.76999
1590.9852	5.82193
1592.9137	5.92328
1594.8422	6.03347
1596.7706	6.09121
1598.6991	6.06547
1600.6276	5.982
1602.5560	5.90027
1604.4845	5.86335
1606.4130	5.86777
1608.3414	5.8781
1610.2699	5.86377
1612.1984	5.82067
1614.1268	5.76367
1616.0553	5.71002
1617.9838	5.68313
1619.9122	5.71951
1621.8407	5.84487
1623.7692	6.04667
1625.6976	6.27023
1627.6261	6.43702
1629.5546	6.47841
1631.4830	6.37803
1633.4115	6.21658
1635.3400	6.15743
1637.2684	6.31465
1639.1969	6.6464
1641.1254	7.0321
1643.0538	7.38512
1644.9823	7.65662
1646.9108	7.81687
1648.8392	7.92738
1650.7677	8.19456
1652.6962	8.69533
1654.6246	9.1476
1656.5531	9.29727
1658.4816	9.19528
1660.4100	9.02612
1662.3385	8.93112
1664.2670	8.96884
1666.1954	9.13912
1668.1239	9.42019
1670.0524	9.79636
1671.9808	10.2645
1673.9093	10.7901
1675.8378	11.2637
1677.7662	11.5451
1679.6947	11.5542
1681.6232	11.3931
1683.5516	11.4049
1685.4801	11.8682
1687.4086	12.5996
1689.3370	13.2225
1691.2655	13.5814
1693.1940	13.7076
1695.1224	13.6939
1697.0509	13.7171
1698.9794	13.9941
1700.9078	14.4667
1702.8363	14.7905
1704.7648	14.8455
1706.6932	14.8218
1708.6217	14.8796
1710.5502	14.9859
1712.4786	14.9886
1714.4071	14.8397
1716.3356	14.8148
1718.2640	15.2548
1720.1925	15.9893
1722.1210	16.565
1724.0494	16.829
1725.9779	16.9139
1727.9064	16.9857
1729.8348	17.131
1731.7633	17.3662
1733.6918	17.6723
1735.6202	17.9991
1737.5487	18.2622
1739.4772	18.3852
1741.4056	18.3189
1743.3341	18.0347
1745.2626	17.5857
1747.1910	17.184
1749.1195	17.0879
1751.0480	17.3166
1752.9764	17.6061
1754.9049	17.6972
1756.8334	17.5717
1758.7618	17.4321
1760.6903	17.4917
1762.6188	17.7729
1764.5472	18.1016
1766.4757	18.2698
1768.4042	18.1993
1770.3326	17.9991
1772.2611	17.823
1774.1896	17.6282
1776.1180	17.2348
1778.0465	16.6134
1779.9750	15.9418
1781.9034	15.4352
1783.8319	15.1879
1785.7604	15.1325
1787.6888	15.1264
1789.6173	15.0973
1791.5458	15.1163
1793.4742	15.3054
1795.4027	15.6714
1797.3312	16.0815
1799.2596	16.4101
1801.1881	16.6474
1803.1166	16.8526
1805.0450	17.049
1806.9735	17.2002
1808.9020	17.2815
1810.8304	17.3455
1812.7589	17.4924
1814.6874	17.7706
1816.6158	18.1196
1818.5443	18.4254
1820.4728	18.6159
1822.4012	18.7068
1824.3297	18.7772
1826.2582	18.9025
1828.1866	19.0943
1830.1151	19.311
1832.0436	19.527
1833.9720	19.7529
1835.9005	19.9817
1837.8290	20.1459
1839.7574	20.1561
1841.6859	20.0124
1843.6144	19.877
1845.5428	19.9366
1847.4713	20.1613
1849.3998	20.3373
1851.3282	20.3174
1853.2567	20.1455
1855.1852	19.9943
1857.1136	20.0104
1859.0421	20.1873
1860.9706	20.3837
1862.8990	20.4603
1864.8275	20.406
1866.7560	20.355
1868.6844	20.4513
1870.6129	20.6668
1872.5414	20.8289
1874.4698	20.8289
1876.3983	20.7138
1878.3268	20.6087
1880.2552	20.5953
1882.1837	20.662
1884.1122	20.7386
1886.0406	20.775
1887.9691	20.7864
1889.8976	20.8227
1891.8260	20.9065
1893.7545	21.0115
1895.6830	21.098
1897.6115	21.1504
1899.5399	21.1751
1901.4684	21.1784
1903.3969	21.1658
1905.3253	21.1616
1907.2538	21.2152
1909.1823	21.3657
1911.1107	21.5924
1913.0392	21.8094
1914.9677	21.9218
1916.8961	21.9022
1918.8246	21.8194
1920.7531	21.7781
1922.6815	21.8193
1924.6100	21.8926
1926.5385	21.9266
1928.4669	21.9047
1930.3954	21.8724
1932.3239	21.8846
1934.2523	21.9414
1936.1808	21.9908
1938.1093	21.9848
1940.0377	21.936
1941.9662	21.9145
1943.8947	21.9782
1945.8231	22.1031
1947.7516	22.1999
1949.6801	22.2
1951.6085	22.1159
1953.5370	22.0244
1955.4655	22.0002
1957.3939	22.055
1959.3224	22.1341
1961.2509	22.1707
1963.1793	22.1454
1965.1078	22.0974
1967.0363	22.083
1968.9647	22.1202
1970.8932	22.1751
1972.8217	22.2018
1974.7501	22.1852
1976.6786	22.1533
1978.6071	22.1448
1980.5355	22.1732
1982.4640	22.2158
1984.3925	22.2371
1986.3209	22.2206
1988.2494	22.1829
1990.1779	22.1587
1992.1063	22.1684
1994.0348	22.1986
1995.9633	22.2142
1997.8917	22.1906
1999.8202	22.1319
2001.7487	22.0659
2003.6771	22.0228
2005.6056	22.0146
2007.5341	22.0287
2009.4625	22.0386
2011.3910	22.0257
2013.3195	21.9934
2015.2479	21.9643
2017.1764	21.9616
2019.1049	21.989
2021.0333	22.0258
2022.9618	22.0451
2024.8903	22.0363
2026.8187	22.0131
2028.7472	22.0017
2030.6757	22.0181
2032.6041	22.0554
2034.5326	22.0925
2036.4611	22.1125
2038.3895	22.1191
2040.3180	22.1288
2042.2465	22.1545
2044.1749	22.1935
2046.1034	22.2315
2048.0320	22.258
2049.9604	22.2753
2051.8889	22.2937
2053.8174	22.3184
2055.7458	22.3442
2057.6743	22.3607
2059.6028	22.3644
2061.5313	22.3639
2063.4597	22.373
2065.3882	22.3984
2067.3167	22.4331
2069.2451	22.4623
2071.1736	22.4743
2073.1021	22.4704
2075.0305	22.4622
2076.9590	22.4629
2078.8875	22.4781
2080.8159	22.5023
2082.7444	22.5246
2084.6729	22.5362
2086.6013	22.5378
2088.5298	22.5377
2090.4583	22.545
2092.3867	22.5624
2094.3152	22.5841
2096.2437	22.6014
2098.1721	22.6094
2100.1006	22.6092
2102.0291	22.6095
2103.9575	22.6111
2105.8860	22.6138
2107.8145	22.6152
2109.7429	22.6158
2111.6714	22.6185
2113.5999	22.6255
2115.5283	22.6348
2117.4568	22.6418
2119.3853	22.6441
2121.3137	22.6446
2123.2422	22.6489
2125.1707	22.6599
2127.0991	22.6742
2129.0276	22.6858
2130.9561	22.6911
2132.8845	22.6917
2134.8130	22.6935
2136.7415	22.7016
2138.6699	22.7172
2140.5984	22.7376
2142.5269	22.7577
2144.4553	22.7725
2146.3838	22.7789
2148.3123	22.7782
2150.2407	22.7764
2152.1692	22.7818
2154.0977	22.7996
2156.0261	22.8289
2157.9546	22.8634
2159.8831	22.8958
2161.8115	22.9227
2163.7400	22.9448
2165.6685	22.9644
2167.5969	22.9837
2169.5254	23.0042
2171.4539	23.0269
2173.3823	23.0524
2175.3108	23.0782
2177.2393	23.0997
2179.1677	23.1134
2181.0962	23.1212
2183.0247	23.13
2184.9531	23.1467
2186.8816	23.1721
2188.8101	23.2006
2190.7385	23.2244
2192.6670	23.2401
2194.5955	23.2495
2196.5239	23.2571
2198.4524	23.2661
2200.3809	23.278
2202.3093	23.2931
2204.2378	23.3112
2206.1663	23.3297
2208.0947	23.3435
2210.0232	23.3486
2211.9517	23.3465
2213.8801	23.3446
2215.8086	23.35
2217.7371	23.364
2219.6655	23.3802
2221.5940	23.3908
2223.5225	23.3926
2225.4509	23.3891
2227.3794	23.3856
2229.3079	23.385
2231.2363	23.3875
2233.1648	23.3927
2235.0933	23.4003
2237.0217	23.4085
2238.9502	23.4128
2240.8787	23.4095
2242.8071	23.4003
2244.7356	23.393
2246.6641	23.3953
2248.5925	23.407
2250.5210	23.4192
2252.4495	23.4226
2254.3779	23.415
2256.3064	23.403
2258.2349	23.3947
2260.1633	23.3933
2262.0918	23.3968
2264.0203	23.4029
2265.9487	23.4105
2267.8772	23.4167
2269.8057	23.4146
2271.7341	23.4004
2273.6626	23.3827
2275.5911	23.382
2277.5195	23.4149
2279.4480	23.4754
2281.3765	23.5334
2283.3049	23.5544
2285.2334	23.5244
2287.1619	23.4584
2289.0903	23.386
2291.0188	23.3301
2292.9473	23.2964
2294.8757	23.2818
2296.8042	23.2849
2298.7327	23.3028
2300.6611	23.3154
2302.5896	23.2856
2304.5181	23.1869
2306.4465	23.0401
2308.3750	22.9181
2310.3035	22.8958
2312.2319	22.9778
2314.1604	23.0739
2316.0889	23.0636
2318.0173	22.8978
2319.9458	22.6499
2321.8743	22.4621
2323.8027	22.4249
2325.7312	22.5083
2327.6597	22.624
2329.5881	22.7401
2331.5166	22.8746
2333.4451	22.9554
2335.3735	22.7902
2337.3020	22.2983
2339.2305	21.7632
2341.1589	21.7151
2343.0874	22.4106
2345.0159	23.5243
2346.9443	24.4691
2348.8728	24.8049
2350.8013	24.3531
2352.7297	23.1874
2354.6582	21.6657
2356.5867	20.436
2358.5151	20.1025
2360.4436	20.6184
2362.3721	21.2989
2364.3005	21.6126
2366.2290	21.6571
2368.1575	21.6811
2370.0859	21.7437
2372.0144	21.8521
2373.9429	22.0488
2375.8713	22.3575
2377.7998	22.737
2379.7283	23.0999
2381.6567	23.3628
2383.5852	23.4858
2385.5137	23.48
2387.4421	23.3902
2389.3706	23.2688
2391.2991	23.1558
2393.2275	23.0718
2395.1560	23.0205
2397.0845	22.9951
2399.0129	22.9833
2400.9414	22.9718
2402.8699	22.9525
2404.7983	22.9268
2406.7268	22.9027
2408.6553	22.8866
2410.5837	22.8765
2412.5122	22.8637
2414.4407	22.8416
2416.3691	22.8109
2418.2976	22.7784
2420.2261	22.7493
2422.1545	22.7237
2424.0830	22.6992
2426.0115	22.6754
2427.9399	22.654
2429.8684	22.6351
2431.7969	22.6152
2433.7253	22.59
2435.6538	22.5594
2437.5823	22.528
2439.5107	22.4999
2441.4392	22.4738
2443.3677	22.4433
2445.2961	22.4033
2447.2246	22.3551
2449.1531	22.3043
2451.0815	22.2548
2453.0100	22.2048
2454.9385	22.1494
2456.8669	22.085
2458.7954	22.0118
2460.7239	21.931
2462.6523	21.8417
2464.5808	21.741
2466.5093	21.6266
2468.4377	21.4979
2470.3662	21.3532
2472.2947	21.1878
2474.2231	20.9962
2476.1516	20.7784
2478.0801	20.5432
2480.0085	20.3047
2481.9370	20.0739
2483.8655	19.8531
2485.7939	19.6377
2487.7224	19.423
2489.6509	19.2093
2491.5793	19.0021
2493.5078	18.8093
2495.4363	18.6395
2497.3647	18.5005
2499.2932	18.3985
2501.2217	18.3323
2503.1501	18.2901
2505.0786	18.2496
2507.0071	18.186
2508.9355	18.0821
2510.8640	17.9347
2512.7925	17.7546
2514.7209	17.5631
2516.6494	17.3861
2518.5779	17.2489
2520.5063	17.1702
2522.4348	17.1583
2524.3633	17.2107
2526.2917	17.3187
2528.2202	17.4721
2530.1487	17.6597
2532.0771	17.8652
2534.0056	18.064
2535.9341	18.227
2537.8625	18.3319
2539.7910	18.3746
2541.7195	18.3722
2543.6479	18.3559
2545.5764	18.3577
2547.5049	18.3989
2549.4333	18.4856
2551.3618	18.609
2553.2903	18.7508
2555.2188	18.8903
2557.1472	19.0123
2559.0757	19.1116
2561.0042	19.1928
2562.9326	19.2645
2564.8611	19.3322
2566.7896	19.3964
2568.7180	19.4551
2570.6465	19.507
2572.5750	19.5531
2574.5034	19.5938
2576.4319	19.6281
2578.3604	19.6545
2580.2888	19.6742
2582.2173	19.691
2584.1458	19.7089
2586.0742	19.7282
2588.0027	19.7464
2589.9312	19.7609
2591.8596	19.7717
2593.7881	19.7809
2595.7166	19.7892
2597.6450	19.7947
2599.5735	19.7952
2601.5020	19.7903
2603.4304	19.7823
2605.3589	19.7736
2607.2874	19.7643
2609.2158	19.7532
2611.1443	19.74
2613.0728	19.7268
2615.0012	19.7155
2616.9297	19.7062
2618.8582	19.6971
2620.7866	19.6872
2622.7151	19.6788
2624.6436	19.6756
2626.5720	19.6799
2628.5005	19.6913
2630.4290	19.7083
2632.3574	19.7314
2634.2859	19.7624
2636.2144	19.8018
2638.1428	19.8464
2640.0713	19.8905
2641.9998	19.9302
2643.9282	19.9656
2645.8567	19.9991
2647.7852	20.0321
2649.7136	20.0639
2651.6421	20.093
2653.5706	20.1198
2655.4990	20.1457
2657.4275	20.1713
2659.3560	20.1944
2661.2844	20.2119
2663.2129	20.2228
2665.1414	20.2283
2667.0698	20.2301
2668.9983	20.2277
2670.9268	20.2193
2672.8552	20.2047
2674.7837	20.1862
2676.7122	20.1678
2678.6406	20.151
2680.5691	20.1348
2682.4976	20.1172
2684.4260	20.0979
2686.3545	20.0782
2688.2830	20.0587
2690.2114	20.0383
2692.1399	20.0152
2694.0684	19.9902
2695.9968	19.9658
2697.9253	19.9441
2699.8538	19.924
2701.7822	19.9025
2703.7107	19.8775
2705.6392	19.8504
2707.5676	19.8241
2709.4961	19.8001
2711.4246	19.7767
2713.3530	19.7513
2715.2815	19.7235
2717.2100	19.6949
2719.1384	19.6671
2721.0669	19.6397
2722.9954	19.6116
2724.9238	19.5833
2726.8523	19.5574
2728.7808	19.5355
2730.7092	19.5161
2732.6377	19.4951
2734.5662	19.4695
2736.4946	19.4401
2738.4231	19.4104
2740.3516	19.383
2742.2800	19.3572
2744.2085	19.3308
2746.1370	19.3026
2748.0654	19.2739
2749.9939	19.246
2751.9224	19.2186
2753.8508	19.1904
2755.7793	19.1613
2757.7078	19.1327
2759.6362	19.106
2761.5647	19.0804
2763.4932	19.0529
2765.4216	19.0218
2767.3501	18.9882
2769.2786	18.955
2771.2070	18.9241
2773.1355	18.8944
2775.0640	18.8638
2776.9924	18.8317
2778.9209	18.7987
2780.8494	18.7658
2782.7778	18.7317
2784.7063	18.6952
2786.6348	18.6563
2788.5632	18.6178
2790.4917	18.5819
2792.4202	18.5481
2794.3486	18.5131
2796.2771	18.4744
2798.2056	18.4329
2800.1340	18.3915
2802.0625	18.3522
2803.9910	18.3138
2805.9194	18.2732
2807.8479	18.2292
2809.7764	18.1831
2811.7048	18.1366
2813.6333	18.0897
2815.5618	18.0411
2817.4902	17.9897
2819.4187	17.936
2821.3472	17.8809
2823.2756	17.8233
2825.2041	17.7605
2827.1326	17.6903
2829.0610	17.6128
2830.9895	17.5295
2832.9180	17.44
2834.8464	17.3398
2836.7749	17.222
2838.7034	17.0806
2840.6318	16.9134
2842.5603	16.7233
2844.4888	16.5202
2846.4172	16.3215
2848.3457	16.15
2850.2742	16.0267
2852.2026	15.9614
2854.1311	15.9476
2856.0596	15.9662
2857.9880	15.9957
2859.9165	16.0208
2861.8450	16.0344
2863.7734	16.0344
2865.7019	16.0202
2867.6304	15.9931
2869.5588	15.9576
2871.4873	15.9212
2873.4158	15.8897
2875.3442	15.8639
2877.2727	15.8398
2879.2012	15.8126
2881.1296	15.7798
2883.0581	15.74
2884.9866	15.6909
2886.9150	15.6294
2888.8435	15.5547
2890.7720	15.471
2892.7004	15.3854
2894.6289	15.3037
2896.5574	15.2261
2898.4858	15.1494
2900.4143	15.0695
2902.3428	14.9834
2904.2712	14.8871
2906.1997	14.7739
2908.1282	14.6376
2910.0566	14.4786
2911.9851	14.3074
2913.9136	14.1418
2915.8420	13.9997
2917.7705	13.8925
2919.6990	13.8243
2921.6274	13.7949
2923.5559	13.8015
2925.4844	13.8386
2927.4128	13.8981
2929.3413	13.971
2931.2698	14.0501
2933.1982	14.1313
2935.1267	14.2113
2937.0552	14.2852
2938.9836	14.347
2940.9121	14.3927
2942.8406	14.4225
2944.7690	14.4394
2946.6975	14.4455
2948.6260	14.4413
2950.5544	14.4278
2952.4829	14.4089
2954.4114	14.3914
2956.3398	14.3801
2958.2683	14.3756
2960.1968	14.3751
2962.1252	14.3762
2964.0537	14.3788
2965.9822	14.3835
2967.9106	14.3877
2969.8391	14.3865
2971.7676	14.376
2973.6960	14.3566
2975.6245	14.333
2977.5530	14.3102
2979.4814	14.2908
2981.4099	14.2752
2983.3384	14.2645
2985.2668	14.2609
2987.1953	14.2661
2989.1238	14.279
2991.0522	14.2963
2992.9807	14.3148
2994.9092	14.3332
2996.8376	14.3512
2998.7661	14.3676
3000.6946	14.3795
3002.6230	14.3836
3004.5515	14.3785
3006.4800	14.3655
3008.4084	14.3471
3010.3369	14.3267
3012.2654	14.3074
3014.1938	14.292
3016.1223	14.2809
3018.0508	14.2718
3019.9792	14.259
3021.9077	14.2372
3023.8362	14.2039
3025.7646	14.1615
3027.6931	14.1157
3029.6216	14.0735
3031.5500	14.0409
3033.4785	14.0201
3035.4070	14.0082
3037.3354	13.9963
3039.2639	13.9742
3041.1924	13.9359
3043.1208	13.884
3045.0493	13.8275
3046.9778	13.7752
3048.9063	13.7291
3050.8347	13.6854
3052.7632	13.64
3054.6917	13.5922
3056.6201	13.5436
3058.5486	13.4935
3060.4771	13.4386
3062.4055	13.3777
3064.3340	13.3164
3066.2625	13.2644
3068.1909	13.2255
3070.1194	13.1915
3072.0479	13.1472
3073.9763	13.083
3075.9048	13.0041
3077.8333	12.9264
3079.7617	12.8631
3081.6902	12.8153
3083.6187	12.7735
3085.5471	12.7283
3087.4756	12.6767
3089.4041	12.6201
3091.3325	12.5586
3093.2610	12.49
3095.1895	12.4142
3097.1179	12.3378
3099.0464	12.2702
3100.9749	12.2154
3102.9033	12.1677
3104.8318	12.1169
3106.7603	12.0564
3108.6887	11.9879
3110.6172	11.9164
3112.5457	11.8444
3114.4741	11.7709
3116.4026	11.6961
3118.3311	11.6239
3120.2595	11.5592
3122.1880	11.5017
3124.1165	11.4445
3126.0449	11.38
3127.9734	11.3068
3129.9019	11.2308
3131.8303	11.1585
3133.7588	11.0912
3135.6873	11.0248
3137.6157	10.955
3139.5442	10.8814
3141.4727	10.8067
3143.4011	10.7324
3145.3296	10.6574
3147.2581	10.5799
3149.1865	10.5001
3151.1150	10.4203
3153.0435	10.3413
3154.9719	10.2617
3156.9004	10.1798
3158.8289	10.0965
3160.7573	10.0149
3162.6858	9.93674
3164.6143	9.86017
3166.5427	9.78109
3168.4712	9.71834
3170.3997	9.63112
3172.3281	9.54274
3174.2566	9.45472
3176.1851	9.36711
3178.1135	9.28031
3180.0420	9.19599
3181.9705	9.11539
3183.8989	9.03696
3185.8274	8.95684
3187.7559	8.87204
3189.6843	8.78299
3191.6128	8.69262
3193.5413	8.60344
3195.4697	8.51607
3197.3982	8.43053
3199.3267	8.34759
3201.2551	8.26768
3203.1836	8.18852
3205.1121	8.10535
3207.0405	8.01488
3208.9690	7.91908
3210.8975	7.82399
3212.8259	7.73397
3214.7544	7.64723
3216.6829	7.5579
3218.6113	7.46245
3220.5398	7.3633
3222.4683	7.26573
3224.3967	7.17227
3226.3252	7.08174
3228.2537	6.99375
3230.1821	6.91274
3232.1106	6.84541
3234.0391	6.7937
3235.9675	6.75187
3237.8960	6.7119
3239.8245	6.67169
3241.7529	6.63664
3243.6814	6.61206
3245.6099	6.59476
3247.5383	6.5736
3249.4668	6.5395
3251.3953	6.49377
3253.3237	6.44627
3255.2522	6.4056
3257.1807	6.37208
3259.1091	6.34034
3261.0376	6.30714
3262.9661	6.27428
3264.8945	6.24387
3266.8230	6.21263
3268.7515	6.17336
3270.6799	6.1226
3272.6084	6.06597
3274.5369	6.01391
3276.4653	5.97208
3278.3938	5.93668
3280.3223	5.89951
3282.2507	5.85633
3284.1792	5.8094
3286.1077	5.76269
3288.0361	5.71669
3289.9646	5.66903
3291.8931	5.61933
3293.8215	5.57106
3295.7500	5.52725
3297.6785	5.48591
3299.6069	5.44087
3301.5354	5.38793
3303.4639	5.32909
3305.3923	5.27013
3307.3208	5.21432
3309.2493	5.1599
3311.1777	5.10365
3313.1062	5.04549
3315.0347	4.9881
3316.9631	4.93232
3318.8916	4.87498
3320.8201	4.81271
3322.7485	4.74709
3324.6770	4.68399
3326.6055	4.62703
3328.5339	4.57284
3330.4624	4.51419
3332.3909	4.44852
3334.3193	4.38144
3336.2478	4.32071
3338.1763	4.26723
3340.1047	4.21375
3342.0332	4.15314
3343.9617	4.08633
3345.8901	4.02096
3347.8186	3.96243
3349.7471	3.9081
3351.6755	3.85136
3353.6040	3.79023
3355.5325	3.72973
3357.4609	3.67518
3359.3894	3.62489
3361.3179	3.57189
3363.2463	3.51312
3365.1748	3.45458
3367.1033	3.40526
3369.0317	3.36647
3370.9602	3.32966
3372.8887	3.28585
3374.8171	3.23568
3376.7456	3.18853
3378.6741	3.15187
3380.6025	3.12279
3382.5310	3.09184
3384.4595	3.05407
3386.3879	3.01398
3388.3164	2.97864
3390.2449	2.9478
3392.1733	2.91399
3394.1018	2.87285
3396.0303	2.83017
3397.9587	2.79654
3399.8872	2.77479
3401.8157	2.7559
3403.7441	2.72909
3405.6726	2.69455
3407.6011	2.66387
3409.5295	2.64718
3411.4580	2.64162
3413.3865	2.63492
3415.3149	2.61975
3417.2434	2.60199
3419.1719	2.59405
3421.1003	2.60052
3423.0288	2.61264
3424.9573	2.61899
3426.8857	2.6186
3428.8142	2.62079
3430.7427	2.63274
3432.6711	2.65008
3434.5996	2.66189
3436.5281	2.66321
3438.4565	2.65982
3440.3850	2.66025
3442.3135	2.66545
3444.2419	2.66878
3446.1704	2.66625
3448.0989	2.66322
3450.0273	2.66738
3451.9558	2.67702
3453.8843	2.68116
3455.8127	2.67195
3457.7412	2.6548
3459.6697	2.64427
3461.5981	2.64873
3463.5266	2.6608
3465.4551	2.66664
3467.3835	2.66286
3469.3120	2.66043
3471.2405	2.67104
3473.1689	2.69243
3475.0974	2.71013
3477.0259	2.71392
3478.9543	2.70985
3480.8828	2.71389
3482.8113	2.73372
3484.7397	2.76129
3486.6682	2.78516
3488.5967	2.80551
3490.5251	2.83288
3492.4536	2.87245
3494.3821	2.91383
3496.3105	2.94094
3498.2390	2.95147
3500.1675	2.96275
3502.0959	2.99478
3504.0244	3.04768
3505.9529	3.10101
3507.8813	3.13737
3509.8098	3.16176
3511.7383	3.19319
3513.6667	3.23919
3515.5952	3.28611
3517.5237	3.31581
3519.4521	3.32723
3521.3806	3.33985
3523.3091	3.37341
3525.2375	3.42351
3527.1660	3.46572
3529.0945	3.48723
3531.0229	3.50286
3532.9514	3.53559
3534.8799	3.58669
3536.8083	3.63155
3538.7368	3.64503
3540.6653	3.62912
3542.5938	3.61457
3544.5222	3.63146
3546.4507	3.6787
3548.3792	3.73195
3550.3076	3.77755
3552.2361	3.82925
3554.1646	3.90608
3556.0930	3.99944
3558.0215	4.07325
3559.9500	4.09751
3561.8784	4.08415
3563.8069	4.09496
3565.7354	4.19179
3567.6638	4.35813
3569.5923	4.50851
3571.5208	4.58718
3573.4492	4.61368
3575.3777	4.63975
3577.3062	4.69508
3579.2346	4.77388
3581.1631	4.85845
3583.0916	4.9495
3585.0200	5.07096
3586.9485	5.23436
3588.8770	5.40321
3590.8054	5.52146
3592.7339	5.57758
3594.6624	5.61783
3596.5908	5.69681
3598.5193	5.82572
3600.4478	5.97088
3602.3762	6.09543
3604.3047	6.19542
3606.2332	6.29521
3608.1616	6.41213
3610.0901	6.53355
3612.0186	6.63752
3613.9470	6.7334
3615.8755	6.86542
3617.8040	7.05879
3619.7324	7.27749
3621.6609	7.45483
3623.5894	7.55138
3625.5178	7.58654
3627.4463	7.63164
3629.3748	7.74889
3631.3032	7.91534
3633.2317	8.05367
3635.1602	8.13738
3637.0886	8.20869
3639.0171	8.31612
3640.9456	8.46608
3642.8740	8.61801
3644.8025	8.72423
3646.7310	8.80645
3648.6594	8.96883
3650.5879	9.24034
3652.5164	9.48856
3654.4448	9.59893
3656.3733	9.59894
3658.3018	9.58549
3660.2302	9.62813
3662.1587	9.74193
3664.0872	9.90679
3666.0156	10.0916
3667.9441	10.269
3669.8726	10.4344
3671.8010	10.6198
3673.7295	10.8644
3675.6580	11.1442
3677.5864	11.3763
3679.5149	11.5066
3681.4434	11.5238
3683.3718	11.4104
3685.3003	11.155
3687.2288	10.857
3689.1572	10.7483
3691.0857	10.9303
3693.0142	11.1992
3694.9426	11.3192
3696.8711	11.2652
3698.7996	11.1894
3700.7280	11.2624
3702.6565	11.5153
3704.5850	11.7989
3706.5134	11.9262
3708.4419	11.8843
3710.3704	11.8956
3712.2988	12.1615
3714.2273	12.5716
3716.1558	12.8443
3718.0842	12.8361
3720.0127	12.6441
3721.9412	12.5391
3723.8696	12.7616
3725.7981	13.2717
3727.7266	13.7651
3729.6550	13.9574
3731.5835	13.8397
3733.5120	13.751
3735.4404	14.0504
3737.3689	14.6238
3739.2974	15.0633
3741.2258	15.1508
3743.1543	14.9441
3745.0828	14.6643
3747.0112	14.5309
3748.9397	14.5109
3750.8682	14.357
3752.7966	13.9841
3754.7251	13.5462
3756.6536	13.2028
3758.5820	12.9777
3760.5105	12.7938
3762.4390	12.577
3764.3674	12.3322
3766.2959	12.1419
3768.2244	12.0792
3770.1528	12.1247
3772.0813	12.1864
3774.0098	12.1872
3775.9382	12.108
3777.8667	11.9734
3779.7952	11.8245
3781.7236	11.7054
3783.6521	11.655
3785.5806	11.6951
3787.5090	11.8183
3789.4375	11.9943
3791.3660	12.1843
3793.2944	12.3508
3795.2229	12.4632
3797.1514	12.5089
3799.0798	12.5213
3801.0083	12.5845
3802.9368	12.7496
3804.8652	12.9621
3806.7937	13.1416
3808.7222	13.2566
3810.6506	13.2937
3812.5791	13.2183
3814.5076	13.0037
3816.4360	12.7384
3818.3645	12.6577
3820.2930	12.8897
3822.2214	13.2245
3824.1499	13.3813
3826.0784	13.3284
3828.0068	13.2135
3829.9353	13.1575
3831.8638	13.1575
3833.7922	13.13
3835.7207	13.0477
3837.6492	13.0208
3839.5776	13.1689
3841.5061	13.4283
3843.4346	13.6416
3845.3630	13.7346
3847.2915	13.6927
3849.2200	13.5224
3851.1484	13.3511
3853.0769	13.4403
3855.0054	13.7956
3856.9338	14.0482
3858.8623	13.9805
3860.7908	13.6884
3862.7192	13.3461
3864.6477	13.0779
3866.5762	12.9557
3868.5046	12.9853
3870.4331	13.0854
3872.3616	13.1487
3874.2900	13.1261
3876.2185	13.0315
3878.1470	12.8988
3880.0754	12.7594
3882.0039	12.6446
3883.9324	12.5824
3885.8608	12.5777
3887.7893	12.6063
3889.7178	12.6453
3891.6462	12.6958
3893.5747	12.7606
3895.5032	12.8064
3897.4316	12.7683
3899.3601	12.6212
3901.2886	12.455
3903.2170	12.3914
3905.1455	12.4026
3907.0740	12.3575
3909.0024	12.2
3910.9309	11.9689
3912.8594	11.732
3914.7878	11.5558
3916.7163	11.4928
3918.6448	11.544
3920.5732	11.6413
3922.5017	11.7017
3924.4302	11.6901
3926.3586	11.626
3928.2871	11.5491
3930.2156	11.4851
3932.1440	11.4369
3934.0725	11.4006
3936.0010	11.379
3937.9294	11.3743
3939.8579	11.3766
3941.7864	11.3678
3943.7148	11.3387
3945.6433	11.2982
3947.5718	11.2644
3949.5002	11.2447
3951.4287	11.2305
3953.3572	11.208
3955.2856	11.1716
3957.2141	11.1276
3959.1426	11.0858
3961.0710	11.0513
3962.9995	11.0241
3964.9280	11.0057
3966.8564	10.9992
3968.7849	11.0053
3970.7134	11.0168
3972.6418	11.0214
3974.5703	11.0106
3976.4988	10.9864
3978.4272	10.9597
3980.3557	10.9421
3982.2842	10.9388
3984.2126	10.9461
3986.1411	10.9555
3988.0696	10.9583
3989.9980	10.9493
3991.9265	10.9291
3993.8550	10.9058
3995.7834	10.8913
3997.7119	10.8934
3999.6404	10.9085
4001.5688	10.6305
