# Supplementary material for: Mineralogical and chemical characterization of Suez Bay surface sediments via multi-analytical techniques
Source: Sci Rep. 2025 Oct 28;15:37729. doi: 10.1038/s41598-025-22518-w (PMC12568952; doi:10.1038/s41598-025-22518-w)
Supplement: Supplementary file 5 — Supplementary Material 5 [file 41598_2025_22518_MOESM5_ESM.zip › FTIR raw data/4.txt]

399.1927	23.1567
401.1211	23.5236
403.0496	24.2203
404.9781	25.1353
406.9065	26.1306
408.8350	27.0092
410.7635	27.4988
412.6919	27.2592
414.6204	26.1079
416.5489	24.3979
418.4773	23.1233
420.4058	23.1975
422.3343	24.4836
424.2627	26.0215
426.1912	26.9938
428.1197	27.1462
430.0481	26.6606
431.9766	25.9246
433.9051	25.3506
435.8335	25.214
437.7620	25.5145
439.6905	25.9861
441.6189	26.3122
443.5474	26.3456
445.4759	26.1369
447.4043	25.8251
449.3328	25.536
451.2613	25.3311
453.1897	25.1859
455.1182	25.047
457.0467	24.9292
458.9751	24.8865
460.9036	24.8907
462.8321	24.8566
464.7605	24.7703
466.6890	24.7065
468.6175	24.7522
470.5459	24.9493
472.4744	25.2494
474.4029	25.5124
476.3313	25.6248
478.2598	25.6281
480.1883	25.6886
482.1167	25.9402
484.0452	26.3642
485.9737	26.8078
487.9021	27.1105
489.8306	27.2273
491.7591	27.2454
493.6875	27.2994
495.6160	27.4675
497.5445	27.727
499.4729	27.9907
501.4014	28.1879
503.3299	28.318
505.2583	28.4237
507.1868	28.5286
509.1153	28.6208
511.0437	28.6788
512.9722	28.6956
514.9007	28.6871
516.8292	28.6855
518.7576	28.7083
520.6861	28.7365
522.6146	28.7479
524.5430	28.7655
526.4715	28.8505
528.4000	29.0429
530.3284	29.3159
532.2569	29.5845
534.1854	29.7621
536.1138	29.8234
538.0423	29.8247
539.9708	29.8628
541.8992	30.0026
543.8277	30.2334
545.7562	30.489
547.6846	30.7075
549.6131	30.8696
551.5416	30.9894
553.4700	31.0875
555.3985	31.1835
557.3270	31.3002
559.2554	31.4558
561.1839	31.6438
563.1124	31.8223
565.0408	31.9314
566.9693	31.9381
568.8978	31.8745
570.8262	31.8196
572.7547	31.8335
574.6832	31.905
576.6116	31.9697
578.5401	31.9781
580.4686	31.9378
582.3970	31.8866
584.3255	31.8402
586.2540	31.7835
588.1824	31.7072
590.1109	31.6366
592.0394	31.6127
593.9678	31.6359
595.8963	31.6358
597.8248	31.5272
599.7532	31.3098
601.6817	31.098
603.6102	31.0297
605.5386	31.136
607.4671	31.3029
609.3956	31.3673
611.3240	31.257
613.2525	31.0441
615.1810	30.8737
617.1094	30.8413
619.0379	30.9362
620.9664	31.0855
622.8948	31.228
624.8233	31.3372
626.7518	31.3868
628.6802	31.3352
630.6087	31.1781
632.5372	31.0054
634.4656	30.9622
636.3941	31.1217
638.3226	31.3937
640.2510	31.5806
642.1795	31.541
644.1080	31.3085
646.0364	31.0471
647.9649	30.8974
649.8934	30.8746
651.8218	30.9179
653.7503	31.0204
655.6788	31.2684
657.6072	31.6856
659.5357	32.0719
661.4642	32.0906
663.3926	31.5331
665.3211	30.5573
667.2496	29.7382
669.1780	29.7087
671.1065	30.4905
673.0350	31.428
674.9634	31.8994
676.8919	31.7857
678.8204	31.378
680.7488	31.0574
682.6773	30.9986
684.6058	31.0811
686.5342	31.0704
688.4627	30.855
690.3912	30.5
692.3196	30.1341
694.2481	29.8499
696.1766	29.7044
698.1050	29.7494
700.0335	29.9907
701.9620	30.2987
703.8904	30.4082
705.8189	30.0837
707.7474	29.335
709.6758	28.4796
711.6043	27.9737
713.5328	28.1296
715.4612	28.9312
717.3897	30.0793
719.3182	31.2053
721.2466	32.0717
723.1751	32.6319
725.1036	32.9533
727.0320	33.1219
728.9605	33.2168
730.8890	33.3196
732.8174	33.4942
734.7459	33.7403
736.6744	33.9785
738.6028	34.1065
740.5313	34.085
742.4598	33.9678
744.3882	33.8475
746.3167	33.7737
748.2452	33.7266
750.1736	33.6596
752.1021	33.5547
754.0306	33.432
755.9590	33.3143
757.8875	33.1981
759.8160	33.0665
761.7444	32.9196
763.6729	32.7797
765.6014	32.6603
767.5298	32.5407
769.4583	32.3813
771.3868	32.1696
773.3152	31.9461
775.2437	31.7773
777.1722	31.7029
779.1006	31.7075
781.0291	31.7422
782.9576	31.7668
784.8860	31.7695
786.8145	31.7524
788.7430	31.7113
790.6714	31.6383
792.5999	31.5422
794.5284	31.4556
796.4568	31.4156
798.3853	31.4356
800.3138	31.5011
802.2422	31.5936
804.1707	31.7134
806.0992	31.8715
808.0276	32.0621
809.9561	32.2469
811.8846	32.3733
813.8130	32.4095
815.7415	32.3629
817.6700	32.2663
819.5984	32.1481
821.5269	32.0149
823.4554	31.8555
825.3839	31.6543
827.3123	31.3974
829.2408	31.0688
831.1693	30.6495
833.0977	30.1283
835.0262	29.516
836.9547	28.8485
838.8831	28.1684
840.8116	27.4924
842.7401	26.7819
844.6685	25.9396
846.5970	24.8549
848.5255	23.4861
850.4539	21.9353
852.3824	20.4574
854.3109	19.3791
856.2393	18.9607
858.1678	19.2728
860.0963	20.1659
862.0247	21.3444
863.9532	22.4904
865.8817	23.367
867.8101	23.8649
869.7386	24.001
871.6671	23.896
873.5955	23.7442
875.5240	23.7631
877.4525	24.1225
879.3809	24.8811
881.3094	25.9713
883.2379	27.2422
885.1663	28.5278
887.0948	29.6958
889.0233	30.6624
890.9517	31.3873
892.8802	31.8725
894.8087	32.1587
896.7371	32.3082
898.6656	32.3735
900.5941	32.3748
902.5225	32.3086
904.4510	32.1784
906.3795	32.017
908.3079	31.874
910.2364	31.7819
912.1649	31.7357
914.0933	31.7053
916.0218	31.6653
917.9503	31.612
919.8787	31.5531
921.8072	31.4901
923.7357	31.4149
925.6641	31.3236
927.5926	31.2251
929.5211	31.1323
931.4495	31.0443
933.3780	30.9436
935.3065	30.8133
937.2349	30.6574
939.1634	30.5009
941.0919	30.3674
943.0203	30.2579
944.9488	30.1528
946.8773	30.0308
948.8057	29.8856
950.7342	29.7236
952.6627	29.5507
954.5911	29.3677
956.5196	29.1765
958.4481	28.9862
960.3765	28.8054
962.3050	28.6307
964.2335	28.4442
966.1619	28.2288
968.0904	27.9865
970.0189	27.7384
971.9473	27.505
973.8758	27.2868
975.8043	27.0629
977.7327	26.8092
979.6612	26.5148
981.5897	26.1838
983.5181	25.8242
985.4466	25.4409
987.3751	25.0379
989.3035	24.6238
991.2320	24.2111
993.1605	23.8099
995.0889	23.4255
997.0174	23.065
998.9459	22.7456
1000.8743	22.4909
1002.8028	22.3169
1004.7313	22.2197
1006.6597	22.1781
1008.5882	22.1684
1010.5167	22.1777
1012.4451	22.2043
1014.3736	22.2483
1016.3021	22.3061
1018.2305	22.3725
1020.1590	22.443
1022.0875	22.5116
1024.0160	22.5668
1025.9445	22.5947
1027.8729	22.5922
1029.8014	22.5766
1031.7299	22.5794
1033.6583	22.6242
1035.5868	22.71
1037.5153	22.8132
1039.4437	22.907
1041.3722	22.9802
1043.3007	23.0389
1045.2291	23.0974
1047.1576	23.1674
1049.0861	23.2545
1051.0145	23.357
1052.9430	23.4638
1054.8715	23.5551
1056.7999	23.6109
1058.7284	23.6244
1060.6569	23.6095
1062.5853	23.5918
1064.5138	23.5883
1066.4423	23.5942
1068.3707	23.585
1070.2992	23.53
1072.2277	23.4027
1074.1561	23.1895
1076.0846	22.9033
1078.0131	22.5987
1079.9415	22.3678
1081.8700	22.3022
1083.7985	22.4346
1085.7269	22.7064
1087.6554	22.9946
1089.5839	23.1861
1091.5123	23.2426
1093.4408	23.2058
1095.3693	23.147
1097.2977	23.1095
1099.2262	23.0921
1101.1547	23.0758
1103.0831	23.0534
1105.0116	23.0334
1106.9401	23.0225
1108.8685	23.0156
1110.7970	23.0068
1112.7255	23.0032
1114.6539	23.0204
1116.5824	23.0636
1118.5109	23.1167
1120.4393	23.1547
1122.3678	23.169
1124.2963	23.1754
1126.2247	23.1973
1128.1532	23.2409
1130.0817	23.2905
1132.0101	23.3254
1133.9386	23.3406
1135.8671	23.3467
1137.7955	23.3548
1139.7240	23.3656
1141.6525	23.3748
1143.5809	23.3852
1145.5094	23.4084
1147.4379	23.4528
1149.3663	23.5123
1151.2948	23.5714
1153.2233	23.6213
1155.1517	23.6674
1157.0802	23.7202
1159.0087	23.781
1160.9371	23.8403
1162.8656	23.8892
1164.7941	23.9309
1166.7225	23.9765
1168.6510	24.0342
1170.5795	24.1033
1172.5079	24.181
1174.4364	24.2706
1176.3649	24.378
1178.2933	24.5002
1180.2218	24.6201
1182.1503	24.7185
1184.0787	24.7919
1186.0072	24.8568
1187.9357	24.9333
1189.8641	25.0258
1191.7926	25.1191
1193.7211	25.1953
1195.6495	25.2505
1197.5780	25.2956
1199.5065	25.6896
1201.4349	25.6714
1203.3634	25.6472
1205.2919	25.6208
1207.2203	25.5984
1209.1488	25.5825
1211.0773	25.5668
1213.0057	25.5432
1214.9342	25.5123
1216.8627	25.4808
1218.7911	25.4662
1220.7196	25.4711
1222.6481	25.4829
1224.5765	25.4892
1226.5050	25.4882
1228.4335	25.487
1230.3619	25.4902
1232.2904	25.495
1234.2189	25.4965
1236.1473	25.4947
1238.0758	25.4912
1240.0043	25.4802
1241.9327	25.4473
1243.8612	25.3838
1245.7897	25.3005
1247.7181	25.2241
1249.6466	25.1751
1251.5751	25.1484
1253.5035	25.1186
1255.4320	25.0653
1257.3605	24.9926
1259.2889	24.9241
1261.2174	24.8771
1263.1459	24.8448
1265.0743	24.8039
1267.0028	24.7374
1268.9313	24.6463
1270.8597	24.5406
1272.7882	24.4247
1274.7167	24.296
1276.6451	24.1558
1278.5736	24.0162
1280.5021	23.8926
1282.4305	23.7891
1284.3590	23.6951
1286.2875	23.5954
1288.2159	23.4838
1290.1444	23.3658
1292.0729	23.2506
1294.0013	23.1433
1295.9298	23.0447
1297.8583	22.9547
1299.7867	22.873
1301.7152	22.7971
1303.6437	22.7183
1305.5721	22.6414
1307.5006	22.5713
1309.4291	22.5088
1311.3575	22.4433
1313.2860	22.3564
1315.2145	22.2397
1317.1429	22.1055
1319.0714	21.9737
1320.9999	21.8491
1322.9283	21.7213
1324.8568	21.5902
1326.7853	21.4837
1328.7137	21.4372
1330.6422	21.445
1332.5707	21.4325
1334.4991	21.3066
1336.4276	21.0417
1338.3561	20.7425
1340.2845	20.5597
1342.2130	20.5218
1344.1415	20.5002
1346.0699	20.3494
1347.9984	20.0495
1349.9269	19.7237
1351.8553	19.5265
1353.7838	19.4991
1355.7123	19.5327
1357.6407	19.4775
1359.5692	19.2944
1361.4977	19.1059
1363.4261	19.0573
1365.3546	19.1141
1367.2831	19.0802
1369.2115	18.8094
1371.1400	18.3473
1373.0685	17.8992
1374.9969	17.645
1376.9254	17.5521
1378.8539	17.4284
1380.7823	17.1511
1382.7108	16.7877
1384.6393	16.5226
1386.5677	16.484
1388.4962	16.6151
1390.4247	16.7175
1392.3531	16.6256
1394.2816	16.3401
1396.2101	15.9964
1398.1385	15.6964
1400.0670	15.4083
1401.9955	15.0593
1403.9240	14.6615
1405.8524	14.3097
1407.7809	14.0893
1409.7094	14.0027
1411.6378	13.9732
1413.5663	13.9027
1415.4948	13.7406
1417.4232	13.5301
1419.3517	13.3806
1421.2802	13.346
1423.2086	13.3642
1425.1371	13.3517
1427.0656	13.2814
1428.9940	13.1585
1430.9225	12.9904
1432.8510	12.8057
1434.7794	12.6651
1436.7079	12.5981
1438.6364	12.547
1440.5648	12.4291
1442.4933	12.2352
1444.4218	12.044
1446.3502	11.9582
1448.2787	12.0263
1450.2072	12.2018
1452.1356	12.3644
1454.0641	12.4088
1455.9926	12.3523
1457.9210	12.3178
1459.8495	12.3432
1461.7780	12.3368
1463.7064	12.2505
1465.6349	12.1152
1467.5634	11.9427
1469.4918	11.699
1471.4203	11.3996
1473.3488	11.1908
1475.2772	11.1984
1477.2057	11.3501
1479.1342	11.4979
1481.0626	11.5744
1482.9911	11.5888
1484.9196	11.5908
1486.8480	11.6571
1488.7765	11.8484
1490.7050	12.1463
1492.6334	12.48
1494.5619	12.8297
1496.4904	13.2625
1498.4188	13.8368
1500.3473	14.4712
1502.2758	14.921
1504.2042	14.9584
1506.1327	14.7499
1508.0612	14.8977
1509.9896	15.6655
1511.9181	16.617
1513.8466	17.2471
1515.7750	17.3503
1517.7035	16.9903
1519.6320	16.5236
1521.5604	16.4197
1523.4889	16.7493
1525.4174	17.1912
1527.3458	17.5276
1529.2743	17.855
1531.2028	18.3648
1533.1312	19.053
1535.0597	19.6105
1536.9882	19.6138
1538.9166	19.1463
1540.8451	19.115
1542.7736	19.9727
1544.7020	20.97
1546.6305	21.5033
1548.5590	21.6973
1550.4874	21.838
1552.4159	21.9777
1554.3444	21.9777
1556.2728	21.9293
1558.2013	22.3636
1560.1298	23.2954
1562.0582	23.8888
1563.9867	23.728
1565.9152	23.0831
1567.8436	22.3336
1569.7721	21.7273
1571.7006	21.4076
1573.6290	21.4067
1575.5575	21.5851
1577.4860	21.7116
1579.4144	21.6711
1581.3429	21.5116
1583.2714	21.308
1585.1998	21.0852
1587.1283	20.8484
1589.0568	20.6557
1590.9852	20.6153
1592.9137	20.7775
1594.8422	21.0365
1596.7706	21.1908
1598.6991	21.1213
1600.6276	20.901
1602.5560	20.7264
1604.4845	20.7387
1606.4130	20.9099
1608.3414	21.0977
1610.2699	21.1882
1612.1984	21.175
1614.1268	21.1231
1616.0553	21.0795
1617.9838	21.0581
1619.9122	21.1031
1621.8407	21.3001
1623.7692	21.7016
1625.6976	22.2349
1627.6261	22.6947
1629.5546	22.8464
1631.4830	22.5827
1633.4115	22.09
1635.3400	21.841
1637.2684	22.1968
1639.1969	23.0447
1641.1254	24.0257
1643.0538	24.8898
1644.9823	25.4961
1646.9108	25.7357
1648.8392	25.7357
1650.7677	26.0465
1652.6962	26.9218
1654.6246	27.6764
1656.5531	27.6855
1658.4816	27.104
1660.4100	26.4079
1662.3385	25.9312
1664.2670	25.7737
1666.1954	25.8845
1668.1239	26.1968
1670.0524	26.7235
1671.9808	27.5265
1673.9093	28.5494
1675.8378	29.512
1677.7662	30.0242
1679.6947	29.8068
1681.6232	29.0285
1683.5516	28.528
1685.4801	29.102
1687.4086	30.4391
1689.3370	31.6659
1691.2655	32.3574
1693.1940	32.504
1695.1224	32.2308
1697.0509	31.8791
1698.9794	31.9782
1700.9078	32.5306
1702.8363	32.8674
1704.7648	32.7146
1706.6932	32.4538
1708.6217	32.4121
1710.5502	32.487
1712.4786	32.2966
1714.4071	31.6867
1716.3356	31.2603
1718.2640	31.8433
1720.1925	33.1569
1722.1210	34.2227
1724.0494	34.6553
1725.9779	34.6911
1727.9064	34.6593
1729.8348	34.7382
1731.7633	34.9713
1733.6918	35.3417
1735.6202	35.776
1737.5487	36.1175
1739.4772	36.2046
1741.4056	35.9204
1743.3341	35.1865
1745.2626	34.0933
1747.1910	33.0662
1749.1195	32.6465
1751.0480	32.9044
1752.9764	33.3204
1754.9049	33.3585
1756.8334	32.9599
1758.7618	32.5149
1760.6903	32.4466
1762.6188	32.8093
1764.5472	33.2796
1766.4757	33.4781
1768.4042	33.284
1770.3326	32.941
1772.2611	32.7695
1774.1896	32.6827
1776.1180	32.309
1778.0465	31.5655
1779.9750	30.7639
1781.9034	30.2744
1783.8319	30.2205
1785.7604	30.4111
1787.6888	30.5273
1789.6173	30.4192
1791.5458	30.251
1793.4742	30.3096
1795.4027	30.6558
1797.3312	31.062
1799.2596	31.2972
1801.1881	31.3483
1803.1166	31.3396
1805.0450	31.3334
1806.9735	31.2788
1808.9020	31.1425
1810.8304	31.0265
1812.7589	31.1095
1814.6874	31.4655
1816.6158	31.9693
1818.5443	32.4007
1820.4728	32.6201
1822.4012	32.6506
1824.3297	32.6344
1826.2582	32.7116
1828.1866	32.9087
1830.1151	33.1522
1832.0436	33.393
1833.9720	33.6504
1835.9005	33.9184
1837.8290	34.0885
1839.7574	34.0111
1841.6859	33.6845
1843.6144	33.3794
1845.5428	33.4046
1847.4713	33.7005
1849.3998	33.9018
1851.3282	33.7673
1853.2567	33.385
1855.1852	33.0559
1857.1136	33.0309
1859.0421	33.3008
1860.9706	33.6266
1862.8990	33.7638
1864.8275	33.6724
1866.7560	33.5553
1868.6844	33.6471
1870.6129	33.9155
1872.5414	34.0981
1874.4698	34.0319
1876.3983	33.7952
1878.3268	33.5839
1880.2552	33.5217
1882.1837	33.5841
1884.1122	33.6585
1886.0406	33.6687
1887.9691	33.6439
1889.8976	33.6655
1891.8260	33.7648
1893.7545	33.892
1895.6830	33.9781
1897.6115	33.9981
1899.5399	33.9684
1901.4684	33.9093
1903.3969	33.8384
1905.3253	33.7972
1907.2538	33.8586
1909.1823	34.0746
1911.1107	34.4048
1913.0392	34.711
1914.9677	34.8458
1916.8961	34.7704
1918.8246	34.5967
1920.7531	34.4916
1922.6815	34.5185
1924.6100	34.594
1926.5385	34.6014
1928.4669	34.5141
1930.3954	34.4096
1932.3239	34.3843
1934.2523	34.4489
1936.1808	34.5242
1938.1093	34.5261
1940.0377	34.4563
1941.9662	34.4096
1943.8947	34.474
1945.8231	34.6209
1947.7516	34.7239
1949.6801	34.6866
1951.6085	34.5322
1953.5370	34.3785
1955.4655	34.336
1957.3939	34.4161
1959.3224	34.5283
1961.2509	34.5682
1963.1793	34.5105
1965.1078	34.4239
1967.0363	34.3992
1968.9647	34.46
1970.8932	34.5453
1972.8217	34.5763
1974.7501	34.5301
1976.6786	34.457
1978.6071	34.4255
1980.5355	34.4631
1982.4640	34.5376
1984.3925	34.5916
1986.3209	34.593
1988.2494	34.5574
1990.1779	34.53
1992.1063	34.5413
1994.0348	34.578
1995.9633	34.5974
1997.8917	34.5681
1999.8202	34.4944
2001.7487	34.4105
2003.6771	34.3553
2005.6056	34.3456
2007.5341	34.3675
2009.4625	34.3868
2011.3910	34.3786
2013.3195	34.3465
2015.2479	34.3196
2017.1764	34.327
2019.1049	34.3686
2021.0333	34.4115
2022.9618	34.4181
2024.8903	34.3806
2026.8187	34.3291
2028.7472	34.3066
2030.6757	34.3335
2032.6041	34.3898
2034.5326	34.4362
2036.4611	34.4456
2038.3895	34.4284
2040.3180	34.4165
2042.2465	34.4347
2044.1749	34.4796
2046.1034	34.5275
2048.0320	34.5581
2049.9604	34.5703
2051.8889	34.5772
2053.8174	34.589
2055.7458	34.6036
2057.6743	34.6128
2059.6028	34.6137
2061.5313	34.6149
2063.4597	34.6288
2065.3882	34.6588
2067.3167	34.6936
2069.2451	34.7152
2071.1736	34.7125
2073.1021	34.6918
2075.0305	34.6722
2076.9590	34.6714
2078.8875	34.6934
2080.8159	34.725
2082.7444	34.7459
2084.6729	34.7437
2086.6013	34.7251
2088.5298	34.7099
2090.4583	34.7152
2092.3867	34.7416
2094.3152	34.7736
2096.2437	34.7922
2098.1721	34.7902
2100.1006	34.7734
2102.0291	34.761
2103.9575	34.7564
2105.8860	34.7589
2107.8145	34.7629
2109.7429	34.7651
2111.6714	34.7666
2113.5999	34.7684
2115.5283	34.7686
2117.4568	34.7654
2119.3853	34.7614
2121.3137	34.7634
2123.2422	34.7761
2125.1707	34.796
2127.0991	34.8128
2129.0276	34.8172
2130.9561	34.8086
2132.8845	34.7958
2134.8130	34.7904
2136.7415	34.7998
2138.6699	34.823
2140.5984	34.8525
2142.5269	34.8776
2144.4553	34.8896
2146.3838	34.8857
2148.3123	34.8719
2150.2407	34.8611
2152.1692	34.8652
2154.0977	34.8875
2156.0261	34.9201
2157.9546	34.9504
2159.8831	34.9709
2161.8115	34.983
2163.7400	34.9935
2165.6685	35.008
2167.5969	35.0277
2169.5254	35.0513
2171.4539	35.0772
2173.3823	35.1036
2175.3108	35.1256
2177.2393	35.1377
2179.1677	35.1391
2181.0962	35.1374
2183.0247	35.1451
2184.9531	35.169
2186.8816	35.2036
2188.8101	35.2353
2190.7385	35.2531
2192.6670	35.2568
2194.5955	35.2553
2196.5239	35.2581
2198.4524	35.269
2200.3809	35.2865
2202.3093	35.3073
2204.2378	35.3282
2206.1663	35.3448
2208.0947	35.3517
2210.0232	35.3477
2211.9517	35.3395
2213.8801	35.3387
2215.8086	35.3526
2217.7371	35.3763
2219.6655	35.3959
2221.5940	35.4003
2223.5225	35.3899
2225.4509	35.3756
2227.3794	35.3683
2229.3079	35.3719
2231.2363	35.3828
2233.1648	35.3961
2235.0933	35.4081
2237.0217	35.4147
2238.9502	35.4114
2240.8787	35.3971
2242.8071	35.3796
2244.7356	35.3721
2246.6641	35.383
2248.5925	35.4057
2250.5210	35.4223
2252.4495	35.4183
2254.3779	35.3947
2256.3064	35.3665
2258.2349	35.3492
2260.1633	35.3474
2262.0918	35.3558
2264.0203	35.3673
2265.9487	35.3768
2267.8772	35.3784
2269.8057	35.3639
2271.7341	35.3327
2273.6626	35.3037
2275.5911	35.3097
2277.5195	35.3717
2279.4480	35.4733
2281.3765	35.5625
2283.3049	35.5855
2285.2334	35.5243
2287.1619	35.4066
2289.0903	35.282
2291.0188	35.1868
2292.9473	35.1286
2294.8757	35.0993
2296.8042	35.0932
2298.7327	35.1025
2300.6611	35.097
2302.5896	35.0235
2304.5181	34.8463
2306.4465	34.5992
2308.3750	34.3901
2310.3035	34.3273
2312.2319	34.4129
2314.1604	34.5102
2316.0889	34.4393
2318.0173	34.1304
2319.9458	33.6985
2321.8743	33.3623
2323.8027	33.2615
2325.7312	33.3483
2327.6597	33.4795
2329.5881	33.5969
2331.5166	33.7288
2333.4451	33.7842
2335.3735	33.5024
2337.3020	32.7798
2339.2305	32.0276
2341.1589	32.0092
2343.0874	33.0963
2345.0159	34.8027
2346.9443	36.2499
2348.8728	36.7762
2350.8013	36.1066
2352.7297	34.3367
2354.6582	31.9837
2356.5867	30.0114
2358.5151	29.3496
2360.4436	29.9749
2362.3721	30.9257
2364.3005	31.4404
2366.2290	31.6472
2368.1575	31.8804
2370.0859	32.1817
2372.0144	32.5254
2373.9429	32.9661
2375.8713	33.5505
2377.7998	34.2317
2379.7283	34.8857
2381.6567	35.3859
2383.5852	35.6662
2385.5137	35.7367
2387.4421	35.6602
2389.3706	35.514
2391.2991	35.3611
2393.2275	35.2393
2395.1560	35.1641
2397.0845	35.1336
2399.0129	35.1321
2400.9414	35.1361
2402.8699	35.1265
2404.7983	35.1003
2406.7268	35.0701
2408.6553	35.0506
2410.5837	35.0445
2412.5122	35.0415
2414.4407	35.0305
2416.3691	35.0098
2418.2976	34.9859
2420.2261	34.9637
2422.1545	34.9419
2424.0830	34.917
2426.0115	34.8908
2427.9399	34.8697
2429.8684	34.8565
2431.7969	34.8453
2433.7253	34.8263
2435.6538	34.7965
2437.5823	34.7629
2439.5107	34.7348
2441.4392	34.7141
2443.3677	34.6936
2445.2961	34.6654
2447.2246	34.6289
2449.1531	34.5891
2451.0815	34.5494
2453.0100	34.5066
2454.9385	34.4556
2456.8669	34.3962
2458.7954	34.3335
2460.7239	34.2711
2462.6523	34.205
2464.5808	34.1268
2466.5093	34.0315
2468.4377	33.9216
2470.3662	33.8016
2472.2947	33.6713
2474.2231	33.5251
2476.1516	33.3595
2478.0801	33.1801
2480.0085	32.9989
2481.9370	32.8254
2483.8655	32.66
2485.7939	32.4975
2487.7224	32.3359
2489.6509	32.1795
2491.5793	32.0349
2493.5078	31.9053
2495.4363	31.7906
2497.3647	31.6926
2499.2932	31.6174
2501.2217	31.5696
2503.1501	31.5439
2505.0786	31.5223
2507.0071	31.4832
2508.9355	31.4121
2510.8640	31.3076
2512.7925	31.1792
2514.7209	31.0412
2516.6494	30.9113
2518.5779	30.8091
2520.5063	30.752
2522.4348	30.7485
2524.3633	30.7947
2526.2917	30.8786
2528.2202	30.9888
2530.1487	31.1189
2532.0771	31.2627
2534.0056	31.4064
2535.9341	31.5284
2537.8625	31.6091
2539.7910	31.6437
2541.7195	31.6457
2543.6479	31.6387
2545.5764	31.6448
2547.5049	31.6778
2549.4333	31.7423
2551.3618	31.8352
2553.2903	31.9459
2555.2188	32.0577
2557.1472	32.1541
2559.0757	32.2271
2561.0042	32.2813
2562.9326	32.3288
2564.8611	32.3787
2566.7896	32.4321
2568.7180	32.484
2570.6465	32.5305
2572.5750	32.571
2574.5034	32.6058
2576.4319	32.6333
2578.3604	32.6517
2580.2888	32.6629
2582.2173	32.6737
2584.1458	32.69
2586.0742	32.7114
2588.0027	32.7313
2589.9312	32.7439
2591.8596	32.7496
2593.7881	32.754
2595.7166	32.7613
2597.6450	32.7701
2599.5735	32.7757
2601.5020	32.7758
2603.4304	32.7722
2605.3589	32.7675
2607.2874	32.7614
2609.2158	32.7519
2611.1443	32.7398
2613.0728	32.7296
2615.0012	32.7258
2616.9297	32.7275
2618.8582	32.7287
2620.7866	32.7252
2622.7151	32.7188
2624.6436	32.7168
2626.5720	32.7244
2628.5005	32.741
2630.4290	32.7621
2632.3574	32.7853
2634.2859	32.812
2636.2144	32.844
2638.1428	32.8795
2640.0713	32.9143
2641.9998	32.9464
2643.9282	32.9782
2645.8567	33.013
2647.7852	33.0499
2649.7136	33.0834
2651.6421	33.1093
2653.5706	33.1292
2655.4990	33.1495
2657.4275	33.1743
2659.3560	33.2013
2661.2844	33.2243
2663.2129	33.2395
2665.1414	33.2477
2667.0698	33.2515
2668.9983	33.2507
2670.9268	33.2435
2672.8552	33.2308
2674.7837	33.2178
2676.7122	33.2099
2678.6406	33.207
2680.5691	33.2028
2682.4976	33.1912
2684.4260	33.1724
2686.3545	33.1529
2688.2830	33.1383
2690.2114	33.1283
2692.1399	33.1179
2694.0684	33.104
2695.9968	33.0879
2697.9253	33.0722
2699.8538	33.0567
2701.7822	33.0385
2703.7107	33.0166
2705.6392	32.995
2707.5676	32.9789
2709.4961	32.9683
2711.4246	32.957
2713.3530	32.9382
2715.2815	32.9112
2717.2100	32.8825
2719.1384	32.8591
2721.0669	32.8422
2722.9954	32.8279
2724.9238	32.8122
2726.8523	32.7954
2728.7808	32.7793
2730.7092	32.764
2732.6377	32.7468
2734.5662	32.7263
2736.4946	32.7053
2738.4231	32.688
2740.3516	32.675
2742.2800	32.6617
2744.2085	32.6425
2746.1370	32.6177
2748.0654	32.5926
2749.9939	32.5728
2751.9224	32.5586
2753.8508	32.5456
2755.7793	32.5302
2757.7078	32.5126
2759.6362	32.4949
2761.5647	32.4766
2763.4932	32.455
2765.4216	32.4292
2767.3501	32.4028
2769.2786	32.3807
2771.2070	32.3637
2773.1355	32.3467
2775.0640	32.3237
2776.9924	32.2941
2778.9209	32.2637
2780.8494	32.2381
2782.7778	32.217
2784.7063	32.1955
2786.6348	32.1697
2788.5632	32.1402
2790.4917	32.1105
2792.4202	32.0814
2794.3486	32.0505
2796.2771	32.0165
2798.2056	31.9823
2800.1340	31.9525
2802.0625	31.9279
2803.9910	31.903
2805.9194	31.8709
2807.8479	31.83
2809.7764	31.7858
2811.7048	31.7449
2813.6333	31.7093
2815.5618	31.6752
2817.4902	31.6384
2819.4187	31.5981
2821.3472	31.5557
2823.2756	31.5109
2825.2041	31.4607
2827.1326	31.4033
2829.0610	31.3411
2830.9895	31.2785
2832.9180	31.2157
2834.8464	31.1464
2836.7749	31.061
2838.7034	30.9534
2840.6318	30.8241
2842.5603	30.6789
2844.4888	30.5265
2846.4172	30.3788
2848.3457	30.252
2850.2742	30.1624
2852.2026	30.1181
2854.1311	30.1126
2856.0596	30.1289
2857.9880	30.1498
2859.9165	30.1665
2861.8450	30.1772
2863.7734	30.1807
2865.7019	30.1724
2867.6304	30.1491
2869.5588	30.1149
2871.4873	30.0806
2873.4158	30.0553
2875.3442	30.0388
2877.2727	30.0236
2879.2012	30.0023
2881.1296	29.9737
2883.0581	29.9403
2884.9866	29.9018
2886.9150	29.8539
2888.8435	29.7938
2890.7720	29.7259
2892.7004	29.6592
2894.6289	29.5993
2896.5574	29.5434
2898.4858	29.4843
2900.4143	29.4182
2902.3428	29.3476
2904.2712	29.2743
2906.1997	29.1933
2908.1282	29.0943
2910.0566	28.972
2911.9851	28.8335
2913.9136	28.6964
2915.8420	28.5788
2917.7705	28.4915
2919.6990	28.4383
2921.6274	28.4198
2923.5559	28.4345
2925.4844	28.4756
2927.4128	28.5303
2929.3413	28.5863
2931.2698	28.6393
2933.1982	28.6936
2935.1267	28.7545
2937.0552	28.8187
2938.9836	28.8752
2940.9121	28.9136
2942.8406	28.9321
2944.7690	28.9366
2946.6975	28.9337
2948.6260	28.9257
2950.5544	28.9138
2952.4829	28.9022
2954.4114	28.8975
2956.3398	28.9015
2958.2683	28.9086
2960.1968	28.9097
2962.1252	28.9025
2964.0537	28.8936
2965.9822	28.8917
2967.9106	28.8972
2969.8391	28.9011
2971.7676	28.8937
2973.6960	28.8738
2975.6245	28.8491
2977.5530	28.8283
2979.4814	28.8144
2981.4099	28.8053
2983.3384	28.7995
2985.2668	28.7985
2987.1953	28.8037
2989.1238	28.8125
2991.0522	28.8201
2992.9807	28.8253
2994.9092	28.8331
2996.8376	28.85
2998.7661	28.8765
3000.6946	28.9042
3002.6230	28.9211
3004.5515	28.9201
3006.4800	28.9019
3008.4084	28.8736
3010.3369	28.8448
3012.2654	28.8251
3014.1938	28.8216
3016.1223	28.8351
3018.0508	28.8567
3019.9792	28.8695
3021.9077	28.8573
3023.8362	28.8146
3025.7646	28.7503
3027.6931	28.6821
3029.6216	28.628
3031.5500	28.5986
3033.4785	28.5945
3035.4070	28.607
3037.3354	28.6199
3039.2639	28.6155
3041.1924	28.5843
3043.1208	28.5313
3045.0493	28.4736
3046.9778	28.427
3048.9063	28.3948
3050.8347	28.3676
3052.7632	28.3343
3054.6917	28.293
3056.6201	28.2489
3058.5486	28.2045
3060.4771	28.1553
3062.4055	28.0976
3064.3340	28.039
3066.2625	27.9967
3068.1909	27.9793
3070.1194	27.9734
3072.0479	27.9497
3073.9763	27.888
3075.9048	27.7968
3077.8333	27.7075
3079.7617	27.648
3081.6902	27.6212
3083.6187	27.607
3085.5471	27.584
3087.4756	27.5455
3089.4041	27.4962
3091.3325	27.4388
3093.2610	27.3693
3095.1895	27.2865
3097.1179	27.2021
3099.0464	27.1359
3100.9749	27.0983
3102.9033	27.0794
3104.8318	27.0562
3106.7603	27.0123
3108.6887	26.9475
3110.6172	26.8719
3112.5457	26.7927
3114.4741	26.7111
3116.4026	26.6292
3118.3311	26.5566
3120.2595	26.504
3122.1880	26.4702
3124.1165	26.439
3126.0449	26.3914
3127.9734	26.322
3129.9019	26.2423
3131.8303	26.1686
3133.7588	26.1073
3135.6873	26.0526
3137.6157	25.9955
3139.5442	25.9324
3141.4727	25.8642
3143.4011	25.7909
3145.3296	25.7105
3147.2581	25.6239
3149.1865	25.5387
3151.1150	25.4637
3153.0435	25.3993
3154.9719	25.3355
3156.9004	25.2606
3158.8289	25.1727
3160.7573	25.0808
3162.6858	24.9952
3164.6143	24.9176
3166.5427	24.8412
3168.4712	24.8459
3170.3997	24.7614
3172.3281	24.6739
3174.2566	24.5833
3176.1851	24.4873
3178.1135	24.3868
3180.0420	24.2892
3181.9705	24.2031
3183.8989	24.1291
3185.8274	24.0573
3187.7559	23.9752
3189.6843	23.8768
3191.6128	23.7661
3193.5413	23.6519
3195.4697	23.5425
3197.3982	23.4434
3199.3267	23.3574
3201.2551	23.281
3203.1836	23.2028
3205.1121	23.107
3207.0405	22.9862
3208.9690	22.8492
3210.8975	22.7158
3212.8259	22.6004
3214.7544	22.4988
3216.6829	22.3937
3218.6113	22.2722
3220.5398	22.1364
3222.4683	21.9974
3224.3967	21.8601
3226.3252	21.7213
3228.2537	21.5804
3230.1821	21.4495
3232.1106	21.3466
3234.0391	21.2764
3235.9675	21.2227
3237.8960	21.1635
3239.8245	21.0944
3241.7529	21.035
3243.6814	21.0064
3245.6099	21.0061
3247.5383	21.0051
3249.4668	20.9747
3251.3953	20.9125
3253.3237	20.8413
3255.2522	20.7846
3257.1807	20.7456
3259.1091	20.7113
3261.0376	20.6717
3262.9661	20.6305
3264.8945	20.5935
3266.8230	20.5537
3268.7515	20.4945
3270.6799	20.4088
3272.6084	20.3138
3274.5369	20.2385
3276.4653	20.1961
3278.3938	20.1708
3280.3223	20.1333
3282.2507	20.0686
3284.1792	19.9856
3286.1077	19.9022
3288.0361	19.8261
3289.9646	19.7522
3291.8931	19.6763
3293.8215	19.6038
3295.7500	19.5415
3297.6785	19.4852
3299.6069	19.4191
3301.5354	19.3321
3303.4639	19.2296
3305.3923	19.1284
3307.3208	19.0384
3309.2493	18.954
3311.1777	18.8635
3313.1062	18.7646
3315.0347	18.6657
3316.9631	18.5717
3318.8916	18.4757
3320.8201	18.3667
3322.7485	18.2459
3324.6770	18.128
3326.6055	18.0237
3328.5339	17.9251
3330.4624	17.8107
3332.3909	17.672
3334.3193	17.5259
3336.2478	17.3996
3338.1763	17.3002
3340.1047	17.2063
3342.0332	17.0899
3343.9617	16.9466
3345.8901	16.7982
3347.8186	16.6675
3349.7471	16.5544
3351.6755	16.4394
3353.6040	16.3093
3355.5325	16.1716
3357.4609	16.0426
3359.3894	15.9241
3361.3179	15.8015
3363.2463	15.6641
3365.1748	15.5242
3367.1033	15.4063
3369.0317	15.3178
3370.9602	15.2377
3372.8887	15.1374
3374.8171	15.0114
3376.7456	14.8822
3378.6741	14.775
3380.6025	14.6912
3382.5310	14.6105
3384.4595	14.5179
3386.3879	14.4199
3388.3164	14.3312
3390.2449	14.2499
3392.1733	14.1563
3394.1018	14.039
3396.0303	13.9141
3397.9587	13.8129
3399.8872	13.7452
3401.8157	13.685
3403.7441	13.5985
3405.6726	13.4841
3407.6011	13.3777
3409.5295	13.3162
3411.4580	13.2982
3413.3865	13.2888
3415.3149	13.261
3417.2434	13.2254
3419.1719	13.2163
3421.1003	13.251
3423.0288	13.3066
3424.9573	13.348
3426.8857	13.3686
3428.8142	13.3949
3430.7427	13.4515
3432.6711	13.5289
3434.5996	13.5916
3436.5281	13.616
3438.4565	13.6123
3440.3850	13.6074
3442.3135	13.6143
3444.2419	13.6243
3446.1704	13.6292
3448.0989	13.639
3450.0273	13.6666
3451.9558	13.7
3453.8843	13.7056
3455.8127	13.6641
3457.7412	13.5995
3459.6697	13.5625
3461.5981	13.5805
3463.5266	13.6267
3465.4551	13.6511
3467.3835	13.6387
3469.3120	13.6253
3471.2405	13.6533
3473.1689	13.7196
3475.0974	13.7768
3477.0259	13.7881
3478.9543	13.7705
3480.8828	13.7771
3482.8113	13.8354
3484.7397	13.9187
3486.6682	13.9863
3488.5967	14.0389
3490.5251	14.1174
3492.4536	14.2455
3494.3821	14.3884
3496.3105	14.4817
3498.2390	14.5043
3500.1675	14.5116
3502.0959	14.5833
3504.0244	14.7358
3505.9529	14.9043
3507.8813	15.02
3509.8098	15.0891
3511.7383	15.1769
3513.6667	15.3197
3515.5952	15.4765
3517.5237	15.576
3519.4521	15.5996
3521.3806	15.6087
3523.3091	15.6839
3525.2375	15.8277
3527.1660	15.957
3529.0945	16.0109
3531.0229	16.0287
3532.9514	16.0996
3534.8799	16.2509
3536.8083	16.4085
3538.7368	16.471
3540.6653	16.4159
3542.5938	16.3315
3544.5222	16.333
3546.4507	16.4425
3548.3792	16.5873
3550.3076	16.7137
3552.2361	16.8638
3554.1646	17.1135
3556.0930	17.4487
3558.0215	17.739
3559.9500	17.8418
3561.8784	17.7485
3563.8069	17.6598
3565.7354	17.8446
3567.6638	18.3173
3569.5923	18.7884
3571.5208	19.0181
3573.4492	19.0433
3575.3777	19.0544
3577.3062	19.1818
3579.2346	19.4133
3581.1631	19.662
3583.0916	19.8949
3585.0200	20.19
3586.9485	20.628
3588.8770	21.1223
3590.8054	21.4602
3592.7339	21.5446
3594.6624	21.5107
3596.5908	21.5851
3598.5193	21.8703
3600.4478	22.2783
3602.3762	22.6524
3604.3047	22.9243
3606.2332	23.1507
3608.1616	23.4116
3610.0901	23.6991
3612.0186	23.9404
3613.9470	24.1361
3615.8755	24.418
3617.8040	24.9042
3619.7324	25.5214
3621.6609	26.0385
3623.5894	26.2493
3625.5178	26.1305
3627.4463	25.8981
3629.3748	25.8456
3631.3032	26.0149
3633.2317	26.1858
3635.1602	26.2372
3637.0886	26.2813
3639.0171	26.4791
3640.9456	26.8573
3642.8740	27.2628
3644.8025	27.4733
3646.7310	27.4735
3648.6594	27.5962
3650.5879	28.0549
3652.5164	28.521
3654.4448	28.609
3656.3733	28.3576
3658.3018	28.067
3660.2302	27.9848
3662.1587	28.1849
3664.0872	28.6017
3666.0156	29.0999
3667.9441	29.5336
3669.8726	29.8307
3671.8010	30.0798
3673.7295	30.4561
3675.6580	30.9523
3677.5864	31.3658
3679.5149	31.5775
3681.4434	31.5788
3683.3718	31.3064
3685.3003	30.6712
3687.2288	29.864
3689.1572	29.487
3691.0857	29.8722
3693.0142	30.5255
3694.9426	30.8015
3696.8711	30.5908
3698.7996	30.2681
3700.7280	30.2947
3702.6565	30.7896
3704.5850	31.3755
3706.5134	31.5299
3708.4419	31.1844
3710.3704	30.9381
3712.2988	31.3953
3714.2273	32.3272
3716.1558	32.977
3718.0842	32.9103
3720.0127	32.3358
3721.9412	31.9585
3723.8696	32.4517
3725.7981	33.7573
3727.7266	35.0759
3729.6550	35.6104
3731.5835	35.2724
3733.5120	34.9269
3735.4404	35.5692
3737.3689	36.9729
3739.2974	38.0987
3741.2258	38.3697
3743.1543	37.9039
3745.0828	37.2245
3747.0112	36.8458
3748.9397	36.661
3750.8682	36.0802
3752.7966	34.9761
3754.7251	33.7949
3756.6536	32.9315
3758.5820	32.4059
3760.5105	31.9881
3762.4390	31.4707
3764.3674	30.8588
3766.2959	30.36
3768.2244	30.1646
3770.1528	30.2374
3772.0813	30.3686
3774.0098	30.3785
3775.9382	30.2135
3777.8667	29.9094
3779.7952	29.5396
3781.7236	29.2055
3783.6521	29.0284
3785.5806	29.0984
3787.5090	29.4173
3789.4375	29.9057
3791.3660	30.452
3793.2944	30.9481
3795.2229	31.3002
3797.1514	31.4497
3799.0798	31.4472
3801.0083	31.5046
3802.9368	31.8108
3804.8652	32.2987
3806.7937	32.7819
3808.7222	33.1508
3810.6506	33.3337
3812.5791	33.2103
3814.5076	32.6861
3816.4360	31.9684
3818.3645	31.6707
3820.2930	32.1714
3822.2214	32.9868
3824.1499	33.4143
3826.0784	33.3546
3828.0068	33.156
3829.9353	33.0972
3831.8638	33.141
3833.7922	33.0524
3835.7207	32.7674
3837.6492	32.6115
3839.5776	32.9392
3841.5061	33.605
3843.4346	34.2016
3845.3630	34.5279
3847.2915	34.5266
3849.2200	34.1747
3851.1484	33.7414
3853.0769	33.8808
3855.0054	34.6865
3856.9338	35.3041
3858.8623	35.1818
3860.7908	34.5171
3862.7192	33.7071
3864.6477	33.0389
3866.5762	32.6986
3868.5046	32.7325
3870.4331	32.9629
3872.3616	33.1248
3874.2900	33.09
3876.2185	32.892
3878.1470	32.6126
3880.0754	32.3177
3882.0039	32.0625
3883.9324	31.9022
3885.8608	31.8612
3887.7893	31.9112
3889.7178	32.0195
3891.6462	32.1902
3893.5747	32.4143
3895.5032	32.5876
3897.4316	32.5235
3899.3601	32.14
3901.2886	31.6655
3903.2170	31.443
3905.1455	31.4465
3907.0740	31.3622
3909.0024	31.0342
3910.9309	30.5331
3912.8594	30.0023
3914.7878	29.5924
3916.7163	29.438
3918.6448	29.5609
3920.5732	29.8068
3922.5017	29.9682
3924.4302	29.9504
3926.3586	29.7994
3928.2871	29.6203
3930.2156	29.4821
3932.1440	29.3863
3934.0725	29.3127
3936.0010	29.266
3937.9294	29.2607
3939.8579	29.2817
3941.7864	29.2817
3943.7148	29.2232
3945.6433	29.1161
3947.5718	29.0092
3949.5002	28.9391
3951.4287	28.8993
3953.3572	28.8565
3955.2856	28.7872
3957.2141	28.6971
3959.1426	28.6094
3961.0710	28.5391
3962.9995	28.4841
3964.9280	28.4421
3966.8564	28.4197
3968.7849	28.4255
3970.7134	28.4521
3972.6418	28.4739
3974.5703	28.4648
3976.4988	28.4208
3978.4272	28.3645
3980.3557	28.3271
3982.2842	28.325
3984.2126	28.35
3986.1411	28.3798
3988.0696	28.3939
3989.9980	28.3825
3991.9265	28.3477
3993.8550	28.3047
3995.7834	28.2771
3997.7119	28.2835
3999.6404	28.3213
4001.5688	27.6079
