# Supplementary material for: Mineralogical and chemical characterization of Suez Bay surface sediments via multi-analytical techniques
Source: Sci Rep. 2025 Oct 28;15:37729. doi: 10.1038/s41598-025-22518-w (PMC12568952; doi:10.1038/s41598-025-22518-w)
Supplement: Supplementary file 5 — Supplementary Material 5 [file 41598_2025_22518_MOESM5_ESM.zip › FTIR raw data/5.txt]

399.1927	18.3883
401.1211	18.6499
403.0496	18.8465
404.9781	19.3589
406.9065	20.1439
408.8350	20.9246
410.7635	21.4095
412.6919	21.2775
414.6204	20.3022
416.5489	18.6791
418.4773	17.219
420.4058	16.8319
422.3343	17.568
424.2627	18.6631
426.1912	19.409
428.1197	19.5418
430.0481	19.1401
431.9766	18.4615
433.9051	17.8357
435.8335	17.5325
437.7620	17.5863
439.6905	17.7625
441.6189	17.7613
443.5474	17.4424
445.4759	16.8753
447.4043	16.2498
449.3328	15.7653
451.2613	15.5356
453.1897	15.5098
455.1182	15.5195
457.0467	15.4602
458.9751	15.3525
460.9036	15.2193
462.8321	15.0589
464.7605	14.9359
466.6890	14.9607
468.6175	15.1888
470.5459	15.5969
472.4744	16.0781
474.4029	16.4514
476.3313	16.5994
478.2598	16.6055
480.1883	16.6911
482.1167	17.0168
484.0452	17.5511
485.9737	18.1123
487.9021	18.5203
489.8306	18.7208
491.7591	18.7962
493.6875	18.8866
495.6160	19.0966
497.5445	19.44
499.4729	19.8465
501.4014	20.224
503.3299	20.5063
505.2583	20.6579
507.1868	20.6796
509.1153	20.6332
511.0437	20.6257
512.9722	20.7416
514.9007	20.9894
516.8292	21.3065
518.7576	21.6028
520.6861	21.8158
522.6146	21.9549
524.5430	22.1039
526.4715	22.3646
528.4000	22.7832
530.3284	23.3215
532.2569	23.8866
534.1854	24.3859
536.1138	24.7757
538.0423	25.0823
539.9708	25.3833
541.8992	25.7556
543.8277	26.2217
545.7562	26.7377
547.6846	27.228
549.6131	27.6336
551.5416	27.9369
553.4700	28.1598
555.3985	28.3502
557.3270	28.5611
559.2554	28.8229
561.1839	29.1232
563.1124	29.4097
565.0408	29.6198
566.9693	29.7254
568.8978	29.7599
570.8262	29.7988
572.7547	29.9
574.6832	30.0585
576.6116	30.219
578.5401	30.3327
580.4686	30.3957
582.3970	30.4303
584.3255	30.4443
586.2540	30.4266
588.1824	30.3782
590.1109	30.3331
592.0394	30.336
593.9678	30.3877
595.8963	30.4199
597.8248	30.3492
599.7532	30.1741
601.6817	30.0037
603.6102	29.9722
605.5386	30.1141
607.4671	30.3238
609.3956	30.4421
611.3240	30.3884
613.2525	30.2189
615.1810	30.0676
617.1094	30.0369
619.0379	30.1391
620.9664	30.3234
622.8948	30.5322
624.8233	30.7194
626.7518	30.8282
628.6802	30.7958
630.6087	30.6182
632.5372	30.4055
634.4656	30.3312
636.3941	30.4902
638.3226	30.7981
640.2510	31.0467
642.1795	31.0781
644.1080	30.9139
646.0364	30.7163
647.9649	30.6311
649.8934	30.6787
651.8218	30.7964
653.7503	30.9685
655.6788	31.2722
657.6072	31.7309
659.5357	32.1537
661.4642	32.2085
663.3926	31.6798
665.3211	30.7094
667.2496	29.8603
669.1780	29.7714
671.1065	30.4919
673.0350	31.3896
674.9634	31.8378
676.8919	31.6919
678.8204	31.2151
680.7488	30.7695
682.6773	30.5157
684.6058	30.3228
686.5342	29.9692
688.4627	29.4051
690.3912	28.8078
692.3196	28.428
694.2481	28.4197
696.1766	28.7899
698.1050	29.4408
700.0335	30.2048
701.9620	30.846
703.8904	31.1002
705.8189	30.8037
707.7474	30.0345
709.6758	29.1272
711.6043	28.5093
713.5328	28.462
715.4612	28.9717
717.3897	29.7687
719.3182	30.5085
721.2466	30.9597
723.1751	31.081
725.1036	30.974
727.0320	30.7939
728.9605	30.6878
730.8890	30.7586
732.8174	31.0282
734.7459	31.4149
736.6744	31.7637
738.6028	31.9353
740.5313	31.8929
742.4598	31.7118
744.3882	31.505
746.3167	31.3337
748.2452	31.1803
750.1736	30.9911
752.1021	30.7354
754.0306	30.4227
755.9590	30.0774
757.8875	29.7119
759.8160	29.3277
761.7444	28.9304
763.6729	28.5272
765.6014	28.1074
767.5298	27.6352
769.4583	27.0783
771.3868	26.4552
773.3152	25.8524
775.2437	25.3884
777.1722	25.1478
779.1006	25.1387
781.0291	25.2972
782.9576	25.5261
784.8860	25.7329
786.8145	25.8498
788.7430	25.8445
790.6714	25.7309
792.5999	25.5727
794.5284	25.4676
796.4568	25.5116
798.3853	25.7646
800.3138	26.2404
802.2422	26.923
804.1707	27.7839
806.0992	28.7839
808.0276	29.864
809.9561	30.9458
811.8846	31.9515
813.8130	32.8297
815.7415	33.5678
817.6700	34.1817
819.5984	34.6951
821.5269	35.1212
823.4554	35.4562
825.3839	35.6812
827.3123	35.7696
829.2408	35.6967
831.1693	35.4523
833.0977	35.0494
835.0262	34.5249
836.9547	33.928
838.8831	33.3004
840.8116	32.6529
842.7401	31.9456
844.6685	31.0837
846.5970	29.9529
848.5255	28.4977
850.4539	26.8047
852.3824	25.1255
854.3109	23.7998
856.2393	23.1047
858.1678	23.1097
860.0963	23.6277
862.0247	24.297
863.9532	24.7397
865.8817	24.7062
867.8101	24.1432
869.7386	23.1806
871.6671	22.0674
873.5955	21.0958
875.5240	20.5272
877.4525	20.526
879.3809	21.1184
881.3094	22.1955
883.2379	23.5619
885.1663	25.0017
887.0948	26.3292
889.0233	27.4143
890.9517	28.1938
892.8802	28.6735
894.8087	28.9168
896.7371	29.0109
898.6656	29.0251
900.5941	28.9858
902.5225	28.8892
904.4510	28.735
906.3795	28.5497
908.3079	28.3763
910.2364	28.2439
912.1649	28.1499
914.0933	28.0697
916.0218	27.9823
917.9503	27.8833
919.8787	27.7769
921.8072	27.663
923.7357	27.5358
925.6641	27.3939
927.5926	27.2453
929.5211	27.0981
931.4495	26.9481
933.3780	26.7802
935.3065	26.5849
937.2349	26.3728
939.1634	26.1688
941.0919	25.9909
943.0203	25.834
944.9488	25.6764
946.8773	25.4999
948.8057	25.302
950.7342	25.0914
952.6627	24.8737
954.5911	24.6481
956.5196	24.4145
958.4481	24.1796
960.3765	23.9514
962.3050	23.7274
964.2335	23.4936
966.1619	23.237
968.0904	22.9606
970.0189	22.6832
971.9473	22.4227
973.8758	22.1802
975.8043	21.9403
977.7327	21.6862
979.6612	21.4127
981.5897	21.127
983.5181	20.8395
985.4466	20.5578
987.3751	20.2876
989.3035	20.0341
991.2320	19.7986
993.1605	19.5726
995.0889	19.3402
997.0174	19.0896
998.9459	18.8246
1000.8743	18.5625
1002.8028	18.3207
1004.7313	18.1022
1006.6597	17.897
1008.5882	17.6937
1010.5167	17.4906
1012.4451	17.2947
1014.3736	17.1138
1016.3021	16.9513
1018.2305	16.8088
1020.1590	16.6882
1022.0875	16.5875
1024.0160	16.4954
1025.9445	16.3941
1027.8729	16.273
1029.8014	16.141
1031.7299	16.0242
1033.6583	15.9469
1035.5868	15.9131
1037.5153	15.9042
1039.4437	15.8949
1041.3722	15.8691
1043.3007	15.8259
1045.2291	15.773
1047.1576	15.7207
1049.0861	15.6793
1051.0145	15.6559
1052.9430	15.6496
1054.8715	15.6471
1056.7999	15.6281
1058.7284	15.5796
1060.6569	15.5071
1062.5853	15.4303
1064.5138	15.365
1066.4423	15.3087
1068.3707	15.2428
1070.2992	15.1482
1072.2277	15.0179
1074.1561	14.8585
1076.0846	14.6865
1078.0131	14.527
1079.9415	14.4138
1081.8700	14.3794
1083.7985	14.4356
1085.7269	14.5593
1087.6554	14.7011
1089.5839	14.8168
1091.5123	14.8959
1093.4408	14.9631
1095.3693	15.0514
1097.2977	15.1734
1099.2262	15.3151
1101.1547	15.4547
1103.0831	15.5828
1105.0116	15.7049
1106.9401	15.8302
1108.8685	15.9625
1110.7970	16.1028
1112.7255	16.2544
1114.6539	16.4204
1116.5824	16.5957
1118.5109	16.7649
1120.4393	16.9127
1122.3678	17.0383
1124.2963	17.1573
1126.2247	17.2873
1128.1532	17.4313
1130.0817	17.575
1132.0101	17.7006
1133.9386	17.8001
1135.8671	17.8776
1137.7955	17.941
1139.7240	17.9949
1141.6525	18.0432
1143.5809	18.0931
1145.5094	18.1535
1147.4379	18.2278
1149.3663	18.3092
1151.2948	18.3855
1153.2233	18.4482
1155.1517	18.495
1157.0802	18.5247
1159.0087	18.5331
1160.9371	18.5175
1162.8656	18.4852
1164.7941	18.4542
1166.7225	18.4431
1168.6510	18.4592
1170.5795	18.4975
1172.5079	18.5513
1174.4364	18.6203
1176.3649	18.7073
1178.2933	18.8076
1180.2218	18.9067
1182.1503	18.9908
1184.0787	19.0622
1186.0072	19.1395
1187.9357	19.2414
1189.8641	19.3693
1191.7926	19.5058
1193.7211	19.6309
1195.6495	19.7379
1197.5780	19.8356
1199.5065	20.2379
1201.4349	20.2891
1203.3634	20.3439
1205.2919	20.4052
1207.2203	20.4741
1209.1488	20.5467
1211.0773	20.6142
1213.0057	20.6697
1214.9342	20.7166
1216.8627	20.7627
1218.7911	20.8237
1220.7196	20.901
1222.6481	20.9827
1224.5765	21.0568
1226.5050	21.1207
1228.4335	21.1794
1230.3619	21.2368
1232.2904	21.2925
1234.2189	21.3448
1236.1473	21.3944
1238.0758	21.4409
1240.0043	21.4757
1241.9327	21.4845
1243.8612	21.4608
1245.7897	21.4172
1247.7181	21.3798
1249.6466	21.3675
1251.5751	21.3757
1253.5035	21.3818
1255.4320	21.3667
1257.3605	21.3321
1259.2889	21.2964
1261.2174	21.275
1263.1459	21.2649
1265.0743	21.25
1267.0028	21.2168
1268.9313	21.1627
1270.8597	21.0909
1272.7882	21.0019
1274.7167	20.8946
1276.6451	20.7747
1278.5736	20.6566
1280.5021	20.5553
1282.4305	20.4744
1284.3590	20.4043
1286.2875	20.3317
1288.2159	20.2498
1290.1444	20.1611
1292.0729	20.0708
1294.0013	19.9833
1295.9298	19.9016
1297.8583	19.8278
1299.7867	19.762
1301.7152	19.7003
1303.6437	19.633
1305.5721	19.5644
1307.5006	19.4999
1309.4291	19.4412
1311.3575	19.3792
1313.2860	19.2975
1315.2145	19.1894
1317.1429	19.0666
1319.0714	18.9463
1320.9999	18.8309
1322.9283	18.7103
1324.8568	18.5856
1326.7853	18.4849
1328.7137	18.4425
1330.6422	18.4542
1332.5707	18.4519
1334.4991	18.3481
1336.4276	18.1138
1338.3561	17.8358
1340.2845	17.6462
1342.2130	17.5752
1344.1415	17.5183
1346.0699	17.3548
1347.9984	17.069
1349.9269	16.7639
1351.8553	16.568
1353.7838	16.5137
1355.7123	16.5065
1357.6407	16.4182
1359.5692	16.2139
1361.4977	15.9958
1363.4261	15.8881
1365.3546	15.8681
1367.2831	15.7775
1369.2115	15.4943
1371.1400	15.0479
1373.0685	14.5935
1374.9969	14.2658
1376.9254	14.036
1378.8539	13.7615
1380.7823	13.3686
1382.7108	12.9395
1384.6393	12.6442
1386.5677	12.5922
1388.4962	12.7244
1390.4247	12.8523
1392.3531	12.8111
1394.2816	12.5785
1396.2101	12.2593
1398.1385	11.9489
1400.0670	11.6404
1401.9955	11.2893
1403.9240	10.9103
1405.8524	10.5764
1407.7809	10.3523
1409.7094	10.2395
1411.6378	10.1787
1413.5663	10.0936
1415.4948	9.9433
1417.4232	9.75911
1419.3517	9.62432
1421.2802	9.58339
1423.2086	9.59395
1425.1371	9.59391
1427.0656	9.56085
1428.9940	9.49706
1430.9225	9.40907
1432.8510	9.32218
1434.7794	9.28545
1436.7079	9.31746
1438.6364	9.36279
1440.5648	9.34895
1442.4933	9.26967
1444.4218	9.19338
1446.3502	9.20657
1448.2787	9.35019
1450.2072	9.58803
1452.1356	9.82342
1454.0641	9.9658
1455.9926	10.0173
1457.9210	10.0668
1459.8495	10.1444
1461.7780	10.1882
1463.7064	10.177
1465.6349	10.1455
1467.5634	10.0988
1469.4918	9.98885
1471.4203	9.80278
1473.3488	9.65374
1475.2772	9.66518
1477.2057	9.79813
1479.1342	9.93666
1481.0626	10.024
1482.9911	10.0654
1484.9196	10.1001
1486.8480	10.1902
1488.7765	10.3821
1490.7050	10.6562
1492.6334	10.9591
1494.5619	11.2888
1496.4904	11.7147
1498.4188	12.2885
1500.3473	12.9304
1502.2758	13.409
1504.2042	13.5053
1506.1327	13.3639
1508.0612	13.5385
1509.9896	14.2782
1511.9181	15.1908
1513.8466	15.8205
1515.7750	15.9802
1517.7035	15.7177
1519.6320	15.3385
1521.5604	15.2591
1523.4889	15.5564
1525.4174	15.9622
1527.3458	16.291
1529.2743	16.6322
1531.2028	17.1609
1533.1312	17.873
1535.0597	18.4796
1536.9882	18.5726
1538.9166	18.2068
1540.8451	18.2203
1542.7736	19.0482
1544.7020	20.0059
1546.6305	20.545
1548.5590	20.7951
1550.4874	21.0272
1552.4159	21.2777
1554.3444	21.3824
1556.2728	21.3879
1558.2013	21.7935
1560.1298	22.643
1562.0582	23.1611
1563.9867	22.9658
1565.9152	22.3273
1567.8436	21.6066
1569.7721	21.0242
1571.7006	20.6934
1573.6290	20.6313
1575.5575	20.7155
1577.4860	20.7503
1579.4144	20.6395
1581.3429	20.4246
1583.2714	20.167
1585.1998	19.8839
1587.1283	19.5787
1589.0568	19.3076
1590.9852	19.1742
1592.9137	19.2266
1594.8422	19.366
1596.7706	19.403
1598.6991	19.2225
1600.6276	18.8855
1602.5560	18.5705
1604.4845	18.4133
1606.4130	18.4032
1608.3414	18.4277
1610.2699	18.3928
1612.1984	18.2925
1614.1268	18.1788
1616.0553	18.0903
1617.9838	18.0484
1619.9122	18.1108
1621.8407	18.359
1623.7692	18.8206
1625.6976	19.3993
1627.6261	19.8864
1629.5546	20.0576
1631.4830	19.8114
1633.4115	19.3216
1635.3400	19.036
1637.2684	19.315
1639.1969	20.0858
1641.1254	21.0319
1643.0538	21.9182
1644.9823	22.6025
1646.9108	22.9663
1648.8392	23.0984
1650.7677	23.4836
1652.6962	24.3674
1654.6246	25.1394
1656.5531	25.2224
1658.4816	24.7508
1660.4100	24.1629
1662.3385	23.7742
1664.2670	23.6847
1666.1954	23.8489
1668.1239	24.1959
1670.0524	24.7246
1671.9808	25.4912
1673.9093	26.459
1675.8378	27.3817
1677.7662	27.8964
1679.6947	27.7331
1681.6232	27.0364
1683.5516	26.5849
1685.4801	27.1353
1687.4086	28.412
1689.3370	29.5996
1691.2655	30.2949
1693.1940	30.4847
1695.1224	30.2804
1697.0509	29.9931
1698.9794	30.11
1700.9078	30.6335
1702.8363	30.9487
1704.7648	30.8127
1706.6932	30.5894
1708.6217	30.5846
1710.5502	30.6967
1712.4786	30.5578
1714.4071	30.0097
1716.3356	29.6109
1718.2640	30.1474
1720.1925	31.3771
1722.1210	32.3893
1724.0494	32.8194
1725.9779	32.8834
1727.9064	32.8834
1729.8348	32.9766
1731.7633	33.1918
1733.6918	33.5119
1735.6202	33.8851
1737.5487	34.1877
1739.4772	34.2746
1741.4056	34.0262
1743.3341	33.3555
1745.2626	32.3381
1747.1910	31.3735
1749.1195	30.9783
1751.0480	31.2249
1752.9764	31.6253
1754.9049	31.6712
1756.8334	31.3041
1758.7618	30.8916
1760.6903	30.8346
1762.6188	31.183
1764.5472	31.6261
1766.4757	31.8023
1768.4042	31.6077
1770.3326	31.2988
1772.2611	31.2081
1774.1896	31.262
1776.1180	31.0876
1778.0465	30.5724
1779.9750	29.9854
1781.9034	29.6626
1783.8319	29.7078
1785.7604	29.9202
1787.6888	29.9737
1789.6173	29.7141
1791.5458	29.3158
1793.4742	29.1057
1795.4027	29.2076
1797.3312	29.4445
1799.2596	29.5945
1801.1881	29.6183
1803.1166	29.6077
1805.0450	29.6056
1806.9735	29.5531
1808.9020	29.4099
1810.8304	29.2686
1812.7589	29.3042
1814.6874	29.5995
1816.6158	30.0465
1818.5443	30.438
1820.4728	30.6347
1822.4012	30.6497
1824.3297	30.6148
1826.2582	30.6685
1828.1866	30.8461
1830.1151	31.0834
1832.0436	31.3303
1833.9720	31.5963
1835.9005	31.8679
1837.8290	32.0368
1839.7574	31.958
1841.6859	31.6283
1843.6144	31.3055
1845.5428	31.2916
1847.4713	31.5435
1849.3998	31.7197
1851.3282	31.5828
1853.2567	31.2028
1855.1852	30.8563
1857.1136	30.7819
1859.0421	30.978
1860.9706	31.2251
1862.8990	31.2945
1864.8275	31.1468
1866.7560	30.9735
1868.6844	31.0019
1870.6129	31.2124
1872.5414	31.3644
1874.4698	31.3
1876.3983	31.0829
1878.3268	30.8882
1880.2552	30.8276
1882.1837	30.878
1884.1122	30.9351
1886.0406	30.9295
1887.9691	30.8906
1889.8976	30.8974
1891.8260	30.9828
1893.7545	31.1028
1895.6830	31.1931
1897.6115	31.2276
1899.5399	31.2174
1901.4684	31.1779
1903.3969	31.124
1905.3253	31.0955
1907.2538	31.1627
1909.1823	31.3756
1911.1107	31.6959
1913.0392	31.9921
1914.9677	32.1244
1916.8961	32.0558
1918.8246	31.8923
1920.7531	31.7923
1922.6815	31.8185
1924.6100	31.8951
1926.5385	31.9121
1928.4669	31.8409
1930.3954	31.7487
1932.3239	31.722
1934.2523	31.7696
1936.1808	31.8201
1938.1093	31.799
1940.0377	31.7118
1941.9662	31.6489
1943.8947	31.6931
1945.8231	31.8191
1947.7516	31.9098
1949.6801	31.8737
1951.6085	31.7287
1953.5370	31.58
1955.4655	31.5286
1957.3939	31.5863
1959.3224	31.6716
1961.2509	31.6888
1963.1793	31.6133
1965.1078	31.5073
1967.0363	31.4561
1968.9647	31.4857
1970.8932	31.5432
1972.8217	31.5563
1974.7501	31.5003
1976.6786	31.4177
1978.6071	31.3701
1980.5355	31.3831
1982.4640	31.428
1984.3925	31.4515
1986.3209	31.4226
1988.2494	31.356
1990.1779	31.2958
1992.1063	31.2737
1994.0348	31.28
1995.9633	31.275
1997.8917	31.2282
1999.8202	31.1417
2001.7487	31.046
2003.6771	30.9771
2005.6056	30.9503
2007.5341	30.9527
2009.4625	30.9532
2011.3910	30.9297
2013.3195	30.8866
2015.2479	30.851
2017.1764	30.8493
2019.1049	30.8811
2021.0333	30.9162
2022.9618	30.9194
2024.8903	30.8823
2026.8187	30.8316
2028.7472	30.807
2030.6757	30.8288
2032.6041	30.881
2034.5326	30.9285
2036.4611	30.9451
2038.3895	30.9383
2040.3180	30.9362
2042.2465	30.9612
2044.1749	31.0115
2046.1034	31.0657
2048.0320	31.1046
2049.9604	31.1257
2051.8889	31.1401
2053.8174	31.1565
2055.7458	31.1727
2057.6743	31.1807
2059.6028	31.1782
2061.5313	31.1737
2063.4597	31.1802
2065.3882	31.2023
2067.3167	31.2307
2069.2451	31.2489
2071.1736	31.2462
2073.1021	31.227
2075.0305	31.2077
2076.9590	31.2039
2078.8875	31.2192
2080.8159	31.2425
2082.7444	31.2561
2084.6729	31.2494
2086.6013	31.2283
2088.5298	31.2103
2090.4583	31.2113
2092.3867	31.2325
2094.3152	31.2604
2096.2437	31.2781
2098.1721	31.2782
2100.1006	31.2653
2102.0291	31.2559
2103.9575	31.2539
2105.8860	31.2587
2107.8145	31.2651
2109.7429	31.2701
2111.6714	31.2742
2113.5999	31.2781
2115.5283	31.2797
2117.4568	31.2767
2119.3853	31.2711
2121.3137	31.2698
2123.2422	31.2787
2125.1707	31.2957
2127.0991	31.3115
2129.0276	31.3163
2130.9561	31.3079
2132.8845	31.2936
2134.8130	31.2848
2136.7415	31.2897
2138.6699	31.309
2140.5984	31.3372
2142.5269	31.3654
2144.4553	31.3849
2146.3838	31.3916
2148.3123	31.3889
2150.2407	31.3863
2152.1692	31.3945
2154.0977	31.4171
2156.0261	31.4479
2157.9546	31.4753
2159.8831	31.4913
2161.8115	31.4969
2163.7400	31.4994
2165.6685	31.5057
2167.5969	31.5181
2169.5254	31.5352
2171.4539	31.5545
2173.3823	31.5735
2175.3108	31.5885
2177.2393	31.5954
2179.1677	31.5936
2181.0962	31.5891
2183.0247	31.5921
2184.9531	31.6089
2186.8816	31.6353
2188.8101	31.6595
2190.7385	31.6713
2192.6670	31.6698
2194.5955	31.663
2196.5239	31.6601
2198.4524	31.6654
2200.3809	31.6774
2202.3093	31.6921
2204.2378	31.7055
2206.1663	31.7136
2208.0947	31.712
2210.0232	31.7004
2211.9517	31.685
2213.8801	31.6768
2215.8086	31.6825
2217.7371	31.698
2219.6655	31.7104
2221.5940	31.7088
2223.5225	31.6928
2225.4509	31.6723
2227.3794	31.6583
2229.3079	31.6554
2231.2363	31.6605
2233.1648	31.6679
2235.0933	31.6734
2237.0217	31.6736
2238.9502	31.6653
2240.8787	31.6484
2242.8071	31.6299
2244.7356	31.6211
2246.6641	31.6292
2248.5925	31.6484
2250.5210	31.6629
2252.4495	31.6593
2254.3779	31.6378
2256.3064	31.6114
2258.2349	31.5941
2260.1633	31.5908
2262.0918	31.597
2264.0203	31.6057
2265.9487	31.612
2267.8772	31.6103
2269.8057	31.5936
2271.7341	31.5613
2273.6626	31.53
2275.5911	31.5292
2277.5195	31.579
2279.4480	31.6665
2281.3765	31.7467
2283.3049	31.7718
2285.2334	31.7245
2287.1619	31.6284
2289.0903	31.5276
2291.0188	31.4544
2292.9473	31.416
2294.8757	31.4049
2296.8042	31.4158
2298.7327	31.4419
2300.6611	31.4576
2302.5896	31.4159
2304.5181	31.2848
2306.4465	31.0935
2308.3750	30.9376
2310.3035	30.9139
2312.2319	31.0254
2314.1604	31.1502
2316.0889	31.1271
2318.0173	30.8925
2319.9458	30.5492
2321.8743	30.2931
2323.8027	30.2478
2325.7312	30.3675
2327.6597	30.5213
2329.5881	30.6586
2331.5166	30.81
2333.4451	30.8957
2335.3735	30.6706
2337.3020	30.0206
2339.2305	29.3022
2341.1589	29.2128
2343.0874	30.1194
2345.0159	31.6162
2346.9443	32.9239
2348.8728	33.4427
2350.8013	32.9167
2352.7297	31.4238
2354.6582	29.4186
2356.5867	27.7497
2358.5151	27.2192
2360.4436	27.7662
2362.3721	28.5262
2364.3005	28.8629
2366.2290	28.9201
2368.1575	29.0027
2370.0859	29.1498
2372.0144	29.3405
2373.9429	29.6278
2375.8713	30.0576
2377.7998	30.5912
2379.7283	31.1182
2381.6567	31.5241
2383.5852	31.7468
2385.5137	31.7921
2387.4421	31.7133
2389.3706	31.5771
2391.2991	31.4379
2393.2275	31.328
2395.1560	31.2598
2397.0845	31.231
2399.0129	31.2277
2400.9414	31.2295
2402.8699	31.2198
2404.7983	31.1956
2406.7268	31.1674
2408.6553	31.1479
2410.5837	31.1396
2412.5122	31.1342
2414.4407	31.122
2416.3691	31.1012
2418.2976	31.077
2420.2261	31.0538
2422.1545	31.031
2424.0830	31.0071
2426.0115	30.9849
2427.9399	30.9702
2429.8684	30.9646
2431.7969	30.9613
2433.7253	30.9506
2435.6538	30.9292
2437.5823	30.9035
2439.5107	30.8827
2441.4392	30.8688
2443.3677	30.8555
2445.2961	30.8355
2447.2246	30.8083
2449.1531	30.7794
2451.0815	30.7531
2453.0100	30.7279
2454.9385	30.6999
2456.8669	30.6682
2458.7954	30.6363
2460.7239	30.6065
2462.6523	30.5759
2464.5808	30.5374
2466.5093	30.4878
2468.4377	30.43
2470.3662	30.37
2472.2947	30.309
2474.2231	30.2423
2476.1516	30.1651
2478.0801	30.0785
2480.0085	29.9884
2481.9370	29.8994
2483.8655	29.8102
2485.7939	29.7156
2487.7224	29.6128
2489.6509	29.5037
2491.5793	29.391
2493.5078	29.2748
2495.4363	29.1526
2497.3647	29.0247
2499.2932	28.8966
2501.2217	28.7758
2503.1501	28.6654
2505.0786	28.5625
2507.0071	28.4619
2508.9355	28.3616
2510.8640	28.2647
2512.7925	28.1757
2514.7209	28.0984
2516.6494	28.0369
2518.5779	27.9977
2520.5063	27.9887
2522.4348	28.0133
2524.3633	28.067
2526.2917	28.1399
2528.2202	28.2235
2530.1487	28.3142
2532.0771	28.4105
2534.0056	28.5066
2535.9341	28.5915
2537.8625	28.6545
2539.7910	28.6927
2541.7195	28.7123
2543.6479	28.7235
2545.5764	28.7346
2547.5049	28.751
2549.4333	28.7763
2551.3618	28.8132
2553.2903	28.8606
2555.2188	28.9116
2557.1472	28.9567
2559.0757	28.9898
2561.0042	29.0125
2562.9326	29.0309
2564.8611	29.049
2566.7896	29.0658
2568.7180	29.078
2570.6465	29.0852
2572.5750	29.09
2574.5034	29.0949
2576.4319	29.0988
2578.3604	29.0993
2580.2888	29.0968
2582.2173	29.0954
2584.1458	29.0995
2586.0742	29.1081
2588.0027	29.116
2589.9312	29.1192
2591.8596	29.1186
2593.7881	29.1191
2595.7166	29.1233
2597.6450	29.1291
2599.5735	29.1317
2601.5020	29.1294
2603.4304	29.1244
2605.3589	29.1192
2607.2874	29.1136
2609.2158	29.1051
2611.1443	29.0931
2613.0728	29.0808
2615.0012	29.0711
2616.9297	29.0637
2618.8582	29.0545
2620.7866	29.0411
2622.7151	29.0267
2624.6436	29.0178
2626.5720	29.0186
2628.5005	29.0271
2630.4290	29.0383
2632.3574	29.0489
2634.2859	29.0598
2636.2144	29.0724
2638.1428	29.0851
2640.0713	29.0945
2641.9998	29.0992
2643.9282	29.1026
2645.8567	29.1087
2647.7852	29.1177
2649.7136	29.1251
2651.6421	29.1262
2653.5706	29.1214
2655.4990	29.1156
2657.4275	29.1132
2659.3560	29.1138
2661.2844	29.1134
2663.2129	29.1096
2665.1414	29.1028
2667.0698	29.0947
2668.9983	29.0846
2670.9268	29.0703
2672.8552	29.052
2674.7837	29.0339
2676.7122	29.0206
2678.6406	29.0123
2680.5691	29.0042
2682.4976	28.9909
2684.4260	28.972
2686.3545	28.9519
2688.2830	28.935
2690.2114	28.9213
2692.1399	28.9072
2694.0684	28.8905
2695.9968	28.8721
2697.9253	28.854
2699.8538	28.8359
2701.7822	28.8158
2703.7107	28.7935
2705.6392	28.7722
2707.5676	28.7557
2709.4961	28.7435
2711.4246	28.7303
2713.3530	28.7107
2715.2815	28.6844
2717.2100	28.6569
2719.1384	28.6334
2721.0669	28.615
2722.9954	28.5984
2724.9238	28.5809
2726.8523	28.563
2728.7808	28.5465
2730.7092	28.5308
2732.6377	28.5134
2734.5662	28.4932
2736.4946	28.4725
2738.4231	28.4554
2740.3516	28.4421
2742.2800	28.4283
2744.2085	28.4092
2746.1370	28.3843
2748.0654	28.3583
2749.9939	28.336
2751.9224	28.3176
2753.8508	28.3002
2755.7793	28.2808
2757.7078	28.2601
2759.6362	28.2399
2761.5647	28.2199
2763.4932	28.198
2765.4216	28.1734
2767.3501	28.1486
2769.2786	28.1276
2771.2070	28.1107
2773.1355	28.0933
2775.0640	28.0708
2776.9924	28.0428
2778.9209	28.0139
2780.8494	27.9887
2782.7778	27.967
2784.7063	27.9446
2786.6348	27.9184
2788.5632	27.889
2790.4917	27.8594
2792.4202	27.8307
2794.3486	27.8015
2796.2771	27.7709
2798.2056	27.7411
2800.1340	27.7151
2802.0625	27.693
2803.9910	27.6699
2805.9194	27.6402
2807.8479	27.6034
2809.7764	27.5643
2811.7048	27.5288
2813.6333	27.4982
2815.5618	27.4687
2817.4902	27.4361
2819.4187	27.3991
2821.3472	27.3585
2823.2756	27.3143
2825.2041	27.2647
2827.1326	27.2087
2829.0610	27.1476
2830.9895	27.0841
2832.9180	27.0174
2834.8464	26.9421
2836.7749	26.8501
2838.7034	26.7354
2840.6318	26.5967
2842.5603	26.4369
2844.4888	26.2635
2846.4172	26.0908
2848.3457	25.9397
2850.2742	25.8313
2852.2026	25.7769
2854.1311	25.7716
2856.0596	25.797
2857.9880	25.8329
2859.9165	25.8655
2861.8450	25.8882
2863.7734	25.8963
2865.7019	25.8858
2867.6304	25.8564
2869.5588	25.8172
2871.4873	25.7829
2873.4158	25.7655
2875.3442	25.7658
2877.2727	25.7747
2879.2012	25.7816
2881.1296	25.7813
2883.0581	25.7726
2884.9866	25.7541
2886.9150	25.7225
2888.8435	25.6771
2890.7720	25.6226
2892.7004	25.5673
2894.6289	25.5153
2896.5574	25.4636
2898.4858	25.4062
2900.4143	25.3415
2902.3428	25.2733
2904.2712	25.2042
2906.1997	25.1283
2908.1282	25.0334
2910.0566	24.9102
2911.9851	24.7625
2913.9136	24.6066
2915.8420	24.463
2917.7705	24.3482
2919.6990	24.2721
2921.6274	24.2394
2923.5559	24.25
2925.4844	24.297
2927.4128	24.3671
2929.3413	24.446
2931.2698	24.5264
2933.1982	24.6085
2935.1267	24.6942
2937.0552	24.7794
2938.9836	24.8535
2940.9121	24.9061
2942.8406	24.9337
2944.7690	24.9401
2946.6975	24.9313
2948.6260	24.9118
2950.5544	24.8861
2952.4829	24.8614
2954.4114	24.8458
2956.3398	24.8432
2958.2683	24.85
2960.1968	24.8589
2962.1252	24.8668
2964.0537	24.8766
2965.9822	24.8927
2967.9106	24.9135
2969.8391	24.9304
2971.7676	24.935
2973.6960	24.9258
2975.6245	24.9093
2977.5530	24.8927
2979.4814	24.8794
2981.4099	24.8688
2983.3384	24.8607
2985.2668	24.8574
2987.1953	24.8603
2989.1238	24.8675
2991.0522	24.8742
2992.9807	24.8776
2994.9092	24.8795
2996.8376	24.8834
2998.7661	24.8892
3000.6946	24.8914
3002.6230	24.8824
3004.5515	24.858
3006.4800	24.82
3008.4084	24.7748
3010.3369	24.7309
3012.2654	24.6965
3014.1938	24.6779
3016.1223	24.6755
3018.0508	24.6816
3019.9792	24.6824
3021.9077	24.665
3023.8362	24.6251
3025.7646	24.5691
3027.6931	24.5107
3029.6216	24.4633
3031.5500	24.4354
3033.4785	24.4277
3035.4070	24.4325
3037.3354	24.4355
3039.2639	24.4214
3041.1924	24.3828
3043.1208	24.3258
3045.0493	24.266
3046.9778	24.2174
3048.9063	24.1814
3050.8347	24.1482
3052.7632	24.1078
3054.6917	24.0592
3056.6201	24.0083
3058.5486	23.9588
3060.4771	23.9071
3062.4055	23.8499
3064.3340	23.7932
3066.2625	23.7507
3068.1909	23.7291
3070.1194	23.7162
3072.0479	23.6865
3073.9763	23.6225
3075.9048	23.5317
3077.8333	23.4416
3079.7617	23.3771
3081.6902	23.3415
3083.6187	23.3177
3085.5471	23.2873
3087.4756	23.2437
3089.4041	23.1907
3091.3325	23.1308
3093.2610	23.0608
3095.1895	22.9796
3097.1179	22.8965
3099.0464	22.8278
3100.9749	22.7829
3102.9033	22.7543
3104.8318	22.7233
3106.7603	22.6758
3108.6887	22.6108
3110.6172	22.5358
3112.5457	22.4566
3114.4741	22.3744
3116.4026	22.2916
3118.3311	22.2169
3120.2595	22.1599
3122.1880	22.1199
3124.1165	22.0831
3126.0449	22.0325
3127.9734	21.9619
3129.9019	21.8801
3131.8303	21.8013
3133.7588	21.7329
3135.6873	21.6716
3137.6157	21.6101
3139.5442	21.5445
3141.4727	21.4743
3143.4011	21.3993
3145.3296	21.3178
3147.2581	21.231
3149.1865	21.1456
3151.1150	21.0692
3153.0435	21.003
3154.9719	20.939
3156.9004	20.8667
3158.8289	20.7828
3160.7573	20.6932
3162.6858	20.6067
3164.6143	20.527
3166.5427	20.4505
3168.4712	20.4694
3170.3997	20.3896
3172.3281	20.3048
3174.2566	20.2139
3176.1851	20.1163
3178.1135	20.0155
3180.0420	19.9188
3181.9705	19.8333
3183.8989	19.7586
3185.8274	19.6865
3187.7559	19.6073
3189.6843	19.5163
3191.6128	19.4153
3193.5413	19.3095
3195.4697	19.2041
3197.3982	19.1043
3199.3267	19.0143
3201.2551	18.9332
3203.1836	18.8522
3205.1121	18.7578
3207.0405	18.6425
3208.9690	18.5124
3210.8975	18.3832
3212.8259	18.2666
3214.7544	18.1593
3216.6829	18.0472
3218.6113	17.9201
3220.5398	17.7804
3222.4683	17.6382
3224.3967	17.4998
3226.3252	17.3647
3228.2537	17.2345
3230.1821	17.1206
3232.1106	17.0375
3234.0391	16.9882
3235.9675	16.9578
3237.8960	16.9266
3239.8245	16.8895
3241.7529	16.8607
3243.6814	16.8566
3245.6099	16.8743
3247.5383	16.8891
3249.4668	16.8765
3251.3953	16.8335
3253.3237	16.7788
3255.2522	16.7331
3257.1807	16.7016
3259.1091	16.6756
3261.0376	16.6477
3262.9661	16.6201
3264.8945	16.5963
3266.8230	16.5701
3268.7515	16.5278
3270.6799	16.4631
3272.6084	16.3884
3274.5369	16.3263
3276.4653	16.2877
3278.3938	16.2611
3280.3223	16.2245
3282.2507	16.1667
3284.1792	16.0951
3286.1077	16.0243
3288.0361	15.9609
3289.9646	15.9013
3291.8931	15.8414
3293.8215	15.7844
3295.7500	15.7339
3297.6785	15.6853
3299.6069	15.6256
3301.5354	15.5465
3303.4639	15.454
3305.3923	15.3636
3307.3208	15.2854
3309.2493	15.2153
3311.1777	15.1422
3313.1062	15.0608
3315.0347	14.9754
3316.9631	14.8902
3318.8916	14.8024
3320.8201	14.7062
3322.7485	14.6034
3324.6770	14.5049
3326.6055	14.4178
3328.5339	14.3355
3330.4624	14.2412
3332.3909	14.1278
3334.3193	14.0072
3336.2478	13.8994
3338.1763	13.8107
3340.1047	13.7265
3342.0332	13.6276
3343.9617	13.511
3345.8901	13.3921
3347.8186	13.2871
3349.7471	13.1954
3351.6755	13.1028
3353.6040	13.0005
3355.5325	12.8942
3357.4609	12.7948
3359.3894	12.7016
3361.3179	12.6019
3363.2463	12.488
3365.1748	12.3713
3367.1033	12.2731
3369.0317	12.2009
3370.9602	12.1395
3372.8887	12.0659
3374.8171	11.9737
3376.7456	11.8779
3378.6741	11.7963
3380.6025	11.7301
3382.5310	11.6655
3384.4595	11.5931
3386.3879	11.5184
3388.3164	11.452
3390.2449	11.3904
3392.1733	11.3169
3394.1018	11.2223
3396.0303	11.12
3397.9587	11.0357
3399.8872	10.9786
3401.8157	10.9298
3403.7441	10.8634
3405.6726	10.7774
3407.6011	10.6987
3409.5295	10.6556
3411.4580	10.6475
3413.3865	10.6479
3415.3149	10.6364
3417.2434	10.6203
3419.1719	10.625
3421.1003	10.6629
3423.0288	10.7164
3424.9573	10.7583
3426.8857	10.7838
3428.8142	10.8133
3430.7427	10.8664
3432.6711	10.936
3434.5996	10.9943
3436.5281	11.0217
3438.4565	11.0241
3440.3850	11.0212
3442.3135	11.023
3444.2419	11.0241
3446.1704	11.0192
3448.0989	11.017
3450.0273	11.028
3451.9558	11.0437
3453.8843	11.0387
3455.8127	10.9983
3457.7412	10.9404
3459.6697	10.9043
3461.5981	10.9112
3463.5266	10.9409
3465.4551	10.9535
3467.3835	10.9357
3469.3120	10.9142
3471.2405	10.9236
3473.1689	10.9646
3475.0974	11.0034
3477.0259	11.0107
3478.9543	10.9956
3480.8828	10.9953
3482.8113	11.0299
3484.7397	11.0807
3486.6682	11.1194
3488.5967	11.1481
3490.5251	11.1994
3492.4536	11.2927
3494.3821	11.4017
3496.3105	11.4752
3498.2390	11.4926
3500.1675	11.4921
3502.0959	11.534
3504.0244	11.6345
3505.9529	11.7485
3507.8813	11.8246
3509.8098	11.8652
3511.7383	11.9187
3513.6667	12.0138
3515.5952	12.1219
3517.5237	12.1883
3519.4521	12.1948
3521.3806	12.1836
3523.3091	12.215
3525.2375	12.2949
3527.1660	12.3646
3529.0945	12.378
3531.0229	12.3619
3532.9514	12.3833
3534.8799	12.4669
3536.8083	12.5621
3538.7368	12.5927
3540.6653	12.5358
3542.5938	12.4495
3544.5222	12.417
3546.4507	12.4586
3548.3792	12.5268
3550.3076	12.586
3552.2361	12.6694
3554.1646	12.8358
3556.0930	13.0777
3558.0215	13.2979
3559.9500	13.3822
3561.8784	13.3085
3563.8069	13.2123
3565.7354	13.2963
3567.6638	13.5911
3569.5923	13.8993
3571.5208	14.0447
3573.4492	14.0485
3575.3777	14.0475
3577.3062	14.1389
3579.2346	14.3143
3581.1631	14.5057
3583.0916	14.6805
3585.0200	14.8891
3586.9485	15.1924
3588.8770	15.535
3590.8054	15.7644
3592.7339	15.8058
3594.6624	15.7547
3596.5908	15.7806
3598.5193	15.9682
3600.4478	16.2597
3602.3762	16.5375
3604.3047	16.7413
3606.2332	16.9019
3608.1616	17.0752
3610.0901	17.2601
3612.0186	17.4095
3613.9470	17.5262
3615.8755	17.7078
3617.8040	18.0464
3619.7324	18.4969
3621.6609	18.8919
3623.5894	19.0691
3625.5178	18.9894
3627.4463	18.7907
3629.3748	18.6894
3631.3032	18.7423
3633.2317	18.8143
3635.1602	18.8251
3637.0886	18.8535
3639.0171	19.0137
3640.9456	19.3232
3642.8740	19.6638
3644.8025	19.8548
3646.7310	19.8548
3648.6594	19.8902
3650.5879	20.1424
3652.5164	20.4147
3654.4448	20.445
3656.3733	20.2555
3658.3018	20.0536
3660.2302	20.0145
3662.1587	20.1925
3664.0872	20.5403
3666.0156	20.9532
3667.9441	21.3079
3669.8726	21.5275
3671.8010	21.6645
3673.7295	21.8699
3675.6580	22.1825
3677.5864	22.4765
3679.5149	22.6584
3681.4434	22.7082
3683.3718	22.5669
3685.3003	22.1524
3687.2288	21.5838
3689.1572	21.2942
3691.0857	21.5485
3693.0142	22.0144
3694.9426	22.2279
3696.8711	22.0991
3698.7996	21.8875
3700.7280	21.9239
3702.6565	22.2998
3704.5850	22.7435
3706.5134	22.8645
3708.4419	22.5944
3710.3704	22.365
3712.2988	22.6428
3714.2273	23.297
3716.1558	23.7858
3718.0842	23.7751
3720.0127	23.3902
3721.9412	23.1258
3723.8696	23.4796
3725.7981	24.4343
3727.7266	25.4192
3729.6550	25.8385
3731.5835	25.5993
3733.5120	25.3149
3735.4404	25.7352
3737.3689	26.7415
3739.2974	27.5868
3741.2258	27.8249
3743.1543	27.5076
3745.0828	26.9923
3747.0112	26.659
3748.9397	26.463
3750.8682	26.0008
3752.7966	25.1816
3754.7251	24.323
3756.6536	23.7079
3758.5820	23.3479
3760.5105	23.0697
3762.4390	22.7134
3764.3674	22.2755
3766.2959	21.9081
3768.2244	21.7586
3770.1528	21.811
3772.0813	21.9148
3774.0098	21.9347
3775.9382	21.8257
3777.8667	21.61
3779.7952	21.3398
3781.7236	21.09
3783.6521	20.9529
3785.5806	21.0007
3787.5090	21.2401
3789.4375	21.6142
3791.3660	22.0368
3793.2944	22.4208
3795.2229	22.6881
3797.1514	22.7882
3799.0798	22.7546
3801.0083	22.7474
3802.9368	22.923
3804.8652	23.2545
3806.7937	23.6149
3808.7222	23.9189
3810.6506	24.1012
3812.5791	24.058
3814.5076	23.7013
3816.4360	23.1635
3818.3645	22.8916
3820.2930	23.1943
3822.2214	23.7588
3824.1499	24.081
3826.0784	24.0691
3828.0068	23.9573
3829.9353	23.9396
3831.8638	23.983
3833.7922	23.9055
3835.7207	23.6506
3837.6492	23.467
3839.5776	23.6527
3841.5061	24.1379
3843.4346	24.6209
3845.3630	24.9234
3847.2915	24.9716
3849.2200	24.7228
3851.1484	24.3561
3853.0769	24.3655
3855.0054	24.8836
3856.9338	25.3338
3858.8623	25.2972
3860.7908	24.8757
3862.7192	24.3269
3864.6477	23.8445
3866.5762	23.5648
3868.5046	23.5417
3870.4331	23.6758
3872.3616	23.7914
3874.2900	23.7895
3876.2185	23.6764
3878.1470	23.4957
3880.0754	23.2866
3882.0039	23.0884
3883.9324	22.9473
3885.8608	22.892
3887.7893	22.9138
3889.7178	22.9943
3891.6462	23.1338
3893.5747	23.3167
3895.5032	23.4556
3897.4316	23.4033
3899.3601	23.0935
3901.2886	22.6993
3903.2170	22.4974
3905.1455	22.4974
3907.0740	22.4732
3909.0024	22.2878
3910.9309	21.9669
3912.8594	21.5993
3914.7878	21.2905
3916.7163	21.1458
3918.6448	21.199
3920.5732	21.3559
3922.5017	21.4717
3924.4302	21.4697
3926.3586	21.3702
3928.2871	21.2408
3930.2156	21.1333
3932.1440	21.0573
3934.0725	21.0052
3936.0010	20.9807
3937.9294	20.9889
3939.8579	21.0121
3941.7864	21.0124
3943.7148	20.963
3945.6433	20.8753
3947.5718	20.79
3949.5002	20.7377
3951.4287	20.7149
3953.3572	20.6955
3955.2856	20.6583
3957.2141	20.6034
3959.1426	20.5451
3961.0710	20.4943
3962.9995	20.4519
3964.9280	20.4191
3966.8564	20.4024
3968.7849	20.4083
3970.7134	20.4302
3972.6418	20.4484
3974.5703	20.4433
3976.4988	20.4116
3978.4272	20.3696
3980.3557	20.3404
3982.2842	20.3367
3984.2126	20.3537
3986.1411	20.3755
3988.0696	20.3865
3989.9980	20.3783
3991.9265	20.3517
3993.8550	20.3181
3995.7834	20.2957
3997.7119	20.2991
3999.6404	20.3267
4001.5688	19.8428
