# Supplementary material for: Mineralogical and chemical characterization of Suez Bay surface sediments via multi-analytical techniques
Source: Sci Rep. 2025 Oct 28;15:37729. doi: 10.1038/s41598-025-22518-w (PMC12568952; doi:10.1038/s41598-025-22518-w)
Supplement: Supplementary file 5 — Supplementary Material 5 [file 41598_2025_22518_MOESM5_ESM.zip › FTIR raw data/6.txt]

399.1927	12.0545
401.1211	12.048
403.0496	12.3231
404.9781	13.0102
406.9065	13.9089
408.8350	14.771
410.7635	15.4008
412.6919	15.5686
414.6204	15.0916
416.5489	14.0958
418.4773	13.1748
420.4058	13.0091
422.3343	13.6429
424.2627	14.4893
426.1912	14.9943
428.1197	14.9739
430.0481	14.5421
431.9766	13.9512
433.9051	13.4671
435.8335	13.267
437.7620	13.3489
439.6905	13.5308
441.6189	13.5873
443.5474	13.404
445.4759	13.0153
447.4043	12.543
449.3328	12.1191
451.2613	11.823
453.1897	11.6349
455.1182	11.4682
457.0467	11.2854
458.9751	11.1257
460.9036	11.0044
462.8321	10.8917
464.7605	10.8016
466.6890	10.8028
468.6175	10.9518
470.5459	11.2582
472.4744	11.6583
474.4029	12.0087
476.3313	12.1922
478.2598	12.2354
480.1883	12.2822
482.1167	12.4586
484.0452	12.7732
485.9737	13.1306
487.9021	13.4245
489.8306	13.6171
491.7591	13.7451
493.6875	13.8707
495.6160	14.0357
497.5445	14.2416
499.4729	14.4612
501.4014	14.6693
503.3299	14.8548
505.2583	15
507.1868	15.0778
509.1153	15.0877
511.0437	15.0735
512.9722	15.0945
514.9007	15.1851
516.8292	15.3374
518.7576	15.5096
520.6861	15.657
522.6146	15.7729
524.5430	15.9024
526.4715	16.1081
528.4000	16.4188
530.3284	16.8046
532.2569	17.1945
534.1854	17.5165
536.1138	17.7383
538.0423	17.886
539.9708	18.027
541.8992	18.2247
543.8277	18.4965
545.7562	18.8073
547.6846	19.1001
549.6131	19.3339
551.5416	19.4979
553.4700	19.6041
555.3985	19.6774
557.3270	19.7486
559.2554	19.843
561.1839	19.9639
563.1124	20.0844
565.0408	20.1597
566.9693	20.1599
568.8978	20.1001
570.8262	20.0344
572.7547	20.0121
574.6832	20.0341
576.6116	20.0565
578.5401	20.0367
580.4686	19.9713
582.3970	19.888
584.3255	19.8068
586.2540	19.724
588.1824	19.6315
590.1109	19.5425
592.0394	19.4878
593.9678	19.48
595.8963	19.482
597.8248	19.431
599.7532	19.308
601.6817	19.1739
603.6102	19.1218
605.5386	19.188
607.4671	19.3106
609.3956	19.3798
611.3240	19.3312
613.2525	19.1966
615.1810	19.0691
617.1094	19.0245
619.0379	19.0734
620.9664	19.1787
622.8948	19.2996
624.8233	19.4103
626.7518	19.4843
628.6802	19.4867
630.6087	19.4101
632.5372	19.3131
634.4656	19.2962
636.3941	19.4169
638.3226	19.6246
640.2510	19.7931
642.1795	19.8292
644.1080	19.7521
646.0364	19.6642
647.9649	19.6492
649.8934	19.7088
651.8218	19.7992
653.7503	19.9183
655.6788	20.1322
657.6072	20.4678
659.5357	20.7979
661.4642	20.8924
663.3926	20.5974
665.3211	19.9991
667.2496	19.4669
669.1780	19.4269
671.1065	19.9235
673.0350	20.549
674.9634	20.8902
676.8919	20.8451
678.8204	20.5791
680.7488	20.3247
682.6773	20.1892
684.6058	20.0973
686.5342	19.9139
688.4627	19.6051
690.3912	19.2708
692.3196	19.0533
694.2481	19.0398
696.1766	19.235
698.1050	19.5851
700.0335	19.9926
701.9620	20.3141
703.8904	20.3875
705.8189	20.117
707.7474	19.5624
709.6758	18.945
711.6043	18.5411
713.5328	18.5313
715.4612	18.9072
717.3897	19.491
719.3182	20.0445
721.2466	20.3921
723.1751	20.4842
725.1036	20.3863
727.0320	20.2257
728.9605	20.1351
730.8890	20.2047
732.8174	20.4455
734.7459	20.7813
736.6744	21.088
738.6028	21.2651
740.5313	21.2899
742.4598	21.2138
744.3882	21.1085
746.3167	21.0133
748.2452	20.9241
750.1736	20.8193
752.1021	20.687
754.0306	20.5278
755.9590	20.3418
757.8875	20.1243
759.8160	19.8766
761.7444	19.6136
763.6729	19.3519
765.6014	19.0873
767.5298	18.7897
769.4583	18.4279
771.3868	18.0067
773.3152	17.582
775.2437	17.2374
777.1722	17.0395
779.1006	17.007
781.0291	17.108
782.9576	17.2789
784.8860	17.4469
786.8145	17.5489
788.7430	17.5476
790.6714	17.4457
792.5999	17.2898
794.5284	17.1557
796.4568	17.12
798.3853	17.2344
800.3138	17.5166
802.2422	17.9575
804.1707	18.5317
806.0992	19.2001
808.0276	19.9098
809.9561	20.5994
811.8846	21.2126
813.8130	21.7145
815.7415	22.0984
817.6700	22.3811
819.5984	22.59
821.5269	22.7503
823.4554	22.8758
825.3839	22.9655
827.3123	23.0062
829.2408	22.9808
831.1693	22.8783
833.0977	22.7002
835.0262	22.4609
836.9547	22.1826
838.8831	21.8868
840.8116	21.5821
842.7401	21.2501
844.6685	20.8369
846.5970	20.2673
848.5255	19.4894
850.4539	18.5303
852.3824	17.5207
854.3109	16.6584
856.2393	16.1222
858.1678	15.9789
860.0963	16.1405
862.0247	16.3982
863.9532	16.5126
865.8817	16.31
867.8101	15.7431
869.7386	14.8977
871.6671	13.9565
873.5955	13.1381
875.5240	12.6346
877.4525	12.564
879.3809	12.9487
881.3094	13.7233
883.2379	14.7643
885.1663	15.9226
887.0948	17.05
889.0233	18.0207
890.9517	18.7545
892.8802	19.2343
894.8087	19.5021
896.7371	19.6304
898.6656	19.682
900.5941	19.6873
902.5225	19.6501
904.4510	19.5722
906.3795	19.4702
908.3079	19.3705
910.2364	19.2912
912.1649	19.2318
914.0933	19.1793
916.0218	19.1225
917.9503	19.059
919.8787	18.991
921.8072	18.9183
923.7357	18.8389
925.6641	18.7532
927.5926	18.6658
929.5211	18.5801
931.4495	18.492
933.3780	18.392
935.3065	18.2752
937.2349	18.1481
939.1634	18.0248
941.0919	17.9154
943.0203	17.8176
944.9488	17.7208
946.8773	17.6155
948.8057	17.4994
950.7342	17.3749
952.6627	17.2438
954.5911	17.1068
956.5196	16.9663
958.4481	16.8277
960.3765	16.6944
962.3050	16.563
964.2335	16.4237
966.1619	16.2689
968.0904	16.1008
970.0189	15.9293
971.9473	15.7642
973.8758	15.6065
975.8043	15.4499
977.7327	15.2867
979.6612	15.1139
981.5897	14.9326
983.5181	14.7457
985.4466	14.5576
987.3751	14.3743
989.3035	14.2019
991.2320	14.0415
993.1605	13.8857
995.0889	13.7216
997.0174	13.5412
998.9459	13.3485
1000.8743	13.1576
1002.8028	12.982
1004.7313	12.8256
1006.6597	12.682
1008.5882	12.5423
1010.5167	12.4023
1012.4451	12.2639
1014.3736	12.131
1016.3021	12.0073
1018.2305	11.8952
1020.1590	11.7957
1022.0875	11.7056
1024.0160	11.6161
1025.9445	11.5162
1027.8729	11.4012
1029.8014	11.2789
1031.7299	11.1665
1033.6583	11.0791
1035.5868	11.0196
1037.5153	10.9777
1039.4437	10.9382
1041.3722	10.8903
1043.3007	10.8313
1045.2291	10.7638
1047.1576	10.6938
1049.0861	10.628
1051.0145	10.5718
1052.9430	10.525
1054.8715	10.48
1056.7999	10.4253
1058.7284	10.3536
1060.6569	10.2681
1062.5853	10.1799
1064.5138	10.099
1066.4423	10.0257
1068.3707	9.95154
1070.2992	9.86605
1072.2277	9.76377
1074.1561	9.64613
1076.0846	9.52119
1078.0131	9.40425
1079.9415	9.31705
1081.8700	9.28043
1083.7985	9.30241
1085.7269	9.37038
1087.6554	9.45652
1089.5839	9.5349
1091.5123	9.59724
1093.4408	9.65419
1095.3693	9.72206
1097.2977	9.80796
1099.2262	9.90611
1101.1547	10.006
1103.0831	10.1018
1105.0116	10.1946
1106.9401	10.2876
1108.8685	10.3829
1110.7970	10.4824
1112.7255	10.5892
1114.6539	10.7049
1116.5824	10.8258
1118.5109	10.9424
1120.4393	11.0456
1122.3678	11.1351
1124.2963	11.2192
1126.2247	11.3076
1128.1532	11.4021
1130.0817	11.4948
1132.0101	11.5749
1133.9386	11.6365
1135.8671	11.6809
1137.7955	11.7136
1139.7240	11.7396
1141.6525	11.7633
1143.5809	11.7893
1145.5094	11.8219
1147.4379	11.8621
1149.3663	11.9064
1151.2948	11.9485
1153.2233	11.9829
1155.1517	12.0062
1157.0802	12.0157
1159.0087	12.0088
1160.9371	11.986
1162.8656	11.9536
1164.7941	11.9227
1166.7225	11.9037
1168.6510	11.9007
1170.5795	11.9123
1172.5079	11.9362
1174.4364	11.9723
1176.3649	12.0198
1178.2933	12.0738
1180.2218	12.1251
1182.1503	12.1673
1184.0787	12.2039
1186.0072	12.2462
1187.9357	12.3045
1189.8641	12.3782
1191.7926	12.4571
1193.7211	12.5296
1195.6495	12.5921
1197.5780	12.6493
1199.5065	12.9177
1201.4349	12.9403
1203.3634	12.9642
1205.2919	12.9915
1207.2203	13.0235
1209.1488	13.0588
1211.0773	13.0939
1213.0057	13.1254
1214.9342	13.1537
1216.8627	13.1801
1218.7911	13.2123
1220.7196	13.2523
1222.6481	13.2959
1224.5765	13.3385
1226.5050	13.3779
1228.4335	13.414
1230.3619	13.447
1232.2904	13.4763
1234.2189	13.5025
1236.1473	13.5269
1238.0758	13.5485
1240.0043	13.5615
1241.9327	13.5578
1243.8612	13.5349
1245.7897	13.5013
1247.7181	13.4717
1249.6466	13.456
1251.5751	13.4511
1253.5035	13.4451
1255.4320	13.428
1257.3605	13.401
1259.2889	13.3732
1261.2174	13.3521
1263.1459	13.3358
1265.0743	13.3158
1267.0028	13.2845
1268.9313	13.2399
1270.8597	13.1829
1272.7882	13.1138
1274.7167	13.0332
1276.6451	12.9451
1278.5736	12.8582
1280.5021	12.781
1282.4305	12.716
1284.3590	12.6585
1286.2875	12.6008
1288.2159	12.5376
1290.1444	12.4682
1292.0729	12.3955
1294.0013	12.3236
1295.9298	12.2566
1297.8583	12.1963
1299.7867	12.1412
1301.7152	12.0873
1303.6437	12.0291
1305.5721	11.9715
1307.5006	11.9191
1309.4291	11.8723
1311.3575	11.8229
1313.2860	11.7592
1315.2145	11.677
1317.1429	11.5838
1319.0714	11.4896
1320.9999	11.3952
1322.9283	11.2948
1324.8568	11.1922
1326.7853	11.1076
1328.7137	11.0638
1330.6422	11.0577
1332.5707	11.0454
1334.4991	10.9713
1336.4276	10.8145
1338.3561	10.625
1340.2845	10.4822
1342.2130	10.4074
1344.1415	10.3428
1346.0699	10.2202
1347.9984	10.0297
1349.9269	9.82904
1351.8553	9.69025
1353.7838	9.63191
1355.7123	9.60081
1357.6407	9.52334
1359.5692	9.37712
1361.4977	9.21741
1363.4261	9.11478
1365.3546	9.05982
1367.2831	8.96654
1369.2115	8.76659
1371.1400	8.4745
1373.0685	8.17572
1374.9969	7.94758
1376.9254	7.77885
1378.8539	7.59211
1380.7823	7.34281
1382.7108	7.07022
1384.6393	6.86345
1386.5677	6.78317
1388.4962	6.80205
1390.4247	6.82221
1392.3531	6.75449
1394.2816	6.58408
1396.2101	6.36596
1398.1385	6.15401
1400.0670	5.94896
1401.9955	5.72968
1403.9240	5.50378
1405.8524	5.30807
1407.7809	5.17454
1409.7094	5.10288
1411.6378	5.06124
1413.5663	5.00874
1415.4948	4.92322
1417.4232	4.82077
1419.3517	4.74484
1421.2802	4.71818
1423.2086	4.71823
1425.1371	4.71309
1427.0656	4.69235
1428.9940	4.65847
1430.9225	4.61527
1432.8510	4.57502
1434.7794	4.56139
1436.7079	4.58246
1438.6364	4.60861
1440.5648	4.60199
1442.4933	4.56004
1444.4218	4.51943
1446.3502	4.52618
1448.2787	4.60324
1450.2072	4.73455
1452.1356	4.87204
1454.0641	4.96643
1455.9926	5.011
1457.9210	5.04482
1459.8495	5.08458
1461.7780	5.10601
1463.7064	5.106
1465.6349	5.1065
1467.5634	5.10913
1469.4918	5.08319
1471.4203	5.01241
1473.3488	4.94805
1475.2772	4.95531
1477.2057	5.02152
1479.1342	5.09442
1481.0626	5.14904
1482.9911	5.18893
1484.9196	5.23226
1486.8480	5.3065
1488.7765	5.42902
1490.7050	5.58462
1492.6334	5.74815
1494.5619	5.92785
1496.4904	6.16757
1498.4188	6.49675
1500.3473	6.87146
1502.2758	7.16365
1504.2042	7.24909
1506.1327	7.20156
1508.0612	7.32243
1509.9896	7.74981
1511.9181	8.27397
1513.8466	8.65137
1515.7750	8.78174
1517.7035	8.68634
1519.6320	8.52161
1521.5604	8.50645
1523.4889	8.68617
1525.4174	8.92577
1527.3458	9.13136
1529.2743	9.3556
1531.2028	9.6971
1533.1312	10.1547
1535.0597	10.5639
1536.9882	10.6825
1538.9166	10.5229
1540.8451	10.5552
1542.7736	11.0368
1544.7020	11.5883
1546.6305	11.9084
1548.5590	12.082
1550.4874	12.2681
1552.4159	12.4812
1554.3444	12.6085
1556.2728	12.6562
1558.2013	12.9144
1560.1298	13.4207
1562.0582	13.7247
1563.9867	13.6089
1565.9152	13.243
1567.8436	12.8421
1569.7721	12.5287
1571.7006	12.3557
1573.6290	12.3227
1575.5575	12.3585
1577.4860	12.3583
1579.4144	12.2748
1581.3429	12.1356
1583.2714	11.9756
1585.1998	11.8028
1587.1283	11.6164
1589.0568	11.4469
1590.9852	11.3546
1592.9137	11.3696
1594.8422	11.437
1596.7706	11.4468
1598.6991	11.3295
1600.6276	11.1165
1602.5560	10.9103
1604.4845	10.793
1606.4130	10.7651
1608.3414	10.7659
1610.2699	10.7396
1612.1984	10.6759
1614.1268	10.5964
1616.0553	10.5185
1617.9838	10.4559
1619.9122	10.4498
1621.8407	10.5562
1623.7692	10.7961
1625.6976	11.1158
1627.6261	11.3942
1629.5546	11.4975
1631.4830	11.3569
1633.4115	11.0617
1635.3400	10.8701
1637.2684	11.0052
1639.1969	11.4453
1641.1254	12.0169
1643.0538	12.5813
1644.9823	13.0451
1646.9108	13.3194
1648.8392	13.4284
1650.7677	13.6442
1652.6962	14.1357
1654.6246	14.5757
1656.5531	14.6313
1658.4816	14.3742
1660.4100	14.0564
1662.3385	13.8602
1664.2670	13.8406
1666.1954	13.9647
1668.1239	14.1844
1670.0524	14.4986
1671.9808	14.9506
1673.9093	15.5336
1675.8378	16.1093
1677.7662	16.4573
1679.6947	16.399
1681.6232	15.9953
1683.5516	15.6974
1685.4801	15.979
1687.4086	16.7152
1689.3370	17.4358
1691.2655	17.8939
1693.1940	18.0637
1695.1224	17.9833
1697.0509	17.8048
1698.9794	17.8099
1700.9078	18.04
1702.8363	18.1752
1704.7648	18.0806
1706.6932	17.9613
1708.6217	17.9898
1710.5502	18.098
1712.4786	18.0506
1714.4071	17.7255
1716.3356	17.4362
1718.2640	17.6766
1720.1925	18.356
1722.1210	18.9559
1724.0494	19.2467
1725.9779	19.3347
1727.9064	19.379
1729.8348	19.4528
1731.7633	19.5581
1733.6918	19.6874
1735.6202	19.8384
1737.5487	19.9706
1739.4772	20.0103
1741.4056	19.8788
1743.3341	19.5054
1745.2626	18.9115
1747.1910	18.3153
1749.1195	18.0266
1751.0480	18.1151
1752.9764	18.3165
1754.9049	18.3338
1756.8334	18.1183
1758.7618	17.8718
1760.6903	17.8279
1762.6188	18.0238
1764.5472	18.2828
1766.4757	18.3884
1768.4042	18.2694
1770.3326	18.0692
1772.2611	17.9912
1774.1896	18.0118
1776.1180	17.9207
1778.0465	17.6441
1779.9750	17.3275
1781.9034	17.1606
1783.8319	17.2028
1785.7604	17.3347
1787.6888	17.3583
1789.6173	17.1729
1791.5458	16.8781
1793.4742	16.6799
1795.4027	16.6767
1797.3312	16.7829
1799.2596	16.8676
1801.1881	16.8941
1803.1166	16.9036
1805.0450	16.9147
1806.9735	16.8906
1808.9020	16.8049
1810.8304	16.7105
1812.7589	16.7129
1814.6874	16.8683
1816.6158	17.1214
1818.5443	17.3519
1820.4728	17.4716
1822.4012	17.4779
1824.3297	17.4401
1826.2582	17.4401
1828.1866	17.5088
1830.1151	17.621
1832.0436	17.754
1833.9720	17.9126
1835.9005	18.0847
1837.8290	18.2006
1839.7574	18.1666
1841.6859	17.9699
1843.6144	17.7561
1845.5428	17.7121
1847.4713	17.8343
1849.3998	17.9361
1851.3282	17.8746
1853.2567	17.6769
1855.1852	17.4936
1857.1136	17.4617
1859.0421	17.5855
1860.9706	17.741
1862.8990	17.7913
1864.8275	17.7044
1866.7560	17.5847
1868.6844	17.5694
1870.6129	17.6635
1872.5414	17.7405
1874.4698	17.7084
1876.3983	17.5953
1878.3268	17.4935
1880.2552	17.4634
1882.1837	17.4915
1884.1122	17.518
1886.0406	17.5024
1887.9691	17.4615
1889.8976	17.4433
1891.8260	17.4715
1893.7545	17.5252
1895.6830	17.5682
1897.6115	17.5832
1899.5399	17.5732
1901.4684	17.544
1903.3969	17.5021
1905.3253	17.4694
1907.2538	17.487
1909.1823	17.5864
1911.1107	17.7492
1913.0392	17.9015
1914.9677	17.9612
1916.8961	17.9029
1918.8246	17.7847
1920.7531	17.7004
1922.6815	17.6931
1924.6100	17.7251
1926.5385	17.7329
1928.4669	17.6949
1930.3954	17.6441
1932.3239	17.6275
1934.2523	17.6514
1936.1808	17.6762
1938.1093	17.6577
1940.0377	17.5959
1941.9662	17.5413
1943.8947	17.5451
1945.8231	17.6
1947.7516	17.6439
1949.6801	17.6231
1951.6085	17.5418
1953.5370	17.4552
1955.4655	17.42
1957.3939	17.4456
1959.3224	17.4882
1961.2509	17.4927
1963.1793	17.4424
1965.1078	17.3708
1967.0363	17.328
1968.9647	17.333
1970.8932	17.3591
1972.8217	17.3649
1974.7501	17.3329
1976.6786	17.2835
1978.6071	17.2507
1980.5355	17.2506
1982.4640	17.2693
1984.3925	17.2768
1986.3209	17.2537
1988.2494	17.2054
1990.1779	17.1561
1992.1063	17.1257
1994.0348	17.1129
1995.9633	17.0987
1997.8917	17.0657
1999.8202	17.0127
2001.7487	16.9532
2003.6771	16.9052
2005.6056	16.8775
2007.5341	16.8644
2009.4625	16.8501
2011.3910	16.8224
2013.3195	16.7832
2015.2479	16.747
2017.1764	16.7293
2019.1049	16.7319
2021.0333	16.7395
2022.9618	16.7327
2024.8903	16.7057
2026.8187	16.6716
2028.7472	16.6518
2030.6757	16.6572
2032.6041	16.6789
2034.5326	16.6965
2036.4611	16.6948
2038.3895	16.6774
2040.3180	16.6609
2042.2465	16.6599
2044.1749	16.6755
2046.1034	16.697
2048.0320	16.7129
2049.9604	16.72
2051.8889	16.7223
2053.8174	16.7239
2055.7458	16.724
2057.6743	16.7194
2059.6028	16.7097
2061.5313	16.6997
2063.4597	16.6959
2065.3882	16.7003
2067.3167	16.7081
2069.2451	16.7112
2071.1736	16.7044
2073.1021	16.69
2075.0305	16.6763
2076.9590	16.671
2078.8875	16.6756
2080.8159	16.6838
2082.7444	16.6857
2084.6729	16.6754
2086.6013	16.6557
2088.5298	16.6373
2090.4583	16.6303
2092.3867	16.6368
2094.3152	16.6496
2096.2437	16.6578
2098.1721	16.6556
2100.1006	16.644
2102.0291	16.6325
2103.9575	16.6244
2105.8860	16.621
2107.8145	16.6202
2109.7429	16.6199
2111.6714	16.6194
2113.5999	16.6183
2115.5283	16.6148
2117.4568	16.6081
2119.3853	16.5999
2121.3137	16.5949
2123.2422	16.5968
2125.1707	16.6041
2127.0991	16.6111
2129.0276	16.6113
2130.9561	16.6034
2132.8845	16.5916
2134.8130	16.583
2136.7415	16.5823
2138.6699	16.5901
2140.5984	16.6027
2142.5269	16.615
2144.4553	16.622
2146.3838	16.6217
2148.3123	16.616
2150.2407	16.6103
2152.1692	16.6109
2154.0977	16.62
2156.0261	16.6342
2157.9546	16.6468
2159.8831	16.6526
2161.8115	16.6515
2163.7400	16.6474
2165.6685	16.6451
2167.5969	16.647
2169.5254	16.6529
2171.4539	16.6611
2173.3823	16.6689
2175.3108	16.6732
2177.2393	16.6714
2179.1677	16.664
2181.0962	16.6557
2183.0247	16.6527
2184.9531	16.6582
2186.8816	16.6694
2188.8101	16.6788
2190.7385	16.6806
2192.6670	16.6747
2194.5955	16.6661
2196.5239	16.6603
2198.4524	16.6598
2200.3809	16.6634
2202.3093	16.6685
2204.2378	16.6724
2206.1663	16.673
2208.0947	16.6682
2210.0232	16.6582
2211.9517	16.6466
2213.8801	16.6394
2215.8086	16.6402
2217.7371	16.6465
2219.6655	16.6513
2221.5940	16.6485
2223.5225	16.6372
2225.4509	16.6225
2227.3794	16.6106
2229.3079	16.6048
2231.2363	16.6044
2233.1648	16.6066
2235.0933	16.6081
2237.0217	16.6058
2238.9502	16.597
2240.8787	16.5819
2242.8071	16.5655
2244.7356	16.5554
2246.6641	16.5558
2248.5925	16.5631
2250.5210	16.5679
2252.4495	16.5622
2254.3779	16.5464
2256.3064	16.5278
2258.2349	16.5145
2260.1633	16.5089
2262.0918	16.5084
2264.0203	16.5089
2265.9487	16.5075
2267.8772	16.5016
2269.8057	16.4873
2271.7341	16.4644
2273.6626	16.4422
2275.5911	16.4371
2277.5195	16.4608
2279.4480	16.5074
2281.3765	16.5529
2283.3049	16.5704
2285.2334	16.549
2287.1619	16.4995
2289.0903	16.4448
2291.0188	16.4032
2292.9473	16.3799
2294.8757	16.3721
2296.8042	16.377
2298.7327	16.3916
2300.6611	16.4025
2302.5896	16.3851
2304.5181	16.3212
2306.4465	16.2237
2308.3750	16.141
2310.3035	16.125
2312.2319	16.1812
2314.1604	16.2495
2316.0889	16.2455
2318.0173	16.1308
2319.9458	15.9518
2321.8743	15.8069
2323.8027	15.7634
2325.7312	15.8038
2327.6597	15.8648
2329.5881	15.9209
2331.5166	15.9879
2333.4451	16.0244
2335.3735	15.8987
2337.3020	15.5403
2339.2305	15.1255
2341.1589	15.0249
2343.0874	15.4594
2345.0159	16.2455
2346.9443	16.9804
2348.8728	17.336
2350.8013	17.1568
2352.7297	16.4572
2354.6582	15.4442
2356.5867	14.5358
2358.5151	14.1527
2360.4436	14.298
2362.3721	14.5717
2364.3005	14.6678
2366.2290	14.6516
2368.1575	14.6739
2370.0859	14.7485
2372.0144	14.8541
2373.9429	15.0118
2375.8713	15.2464
2377.7998	15.5414
2379.7283	15.8418
2381.6567	16.0862
2383.5852	16.2377
2385.5137	16.2939
2387.4421	16.2784
2389.3706	16.224
2391.2991	16.1596
2393.2275	16.1035
2395.1560	16.0649
2397.0845	16.0452
2399.0129	16.0393
2400.9414	16.0374
2402.8699	16.0304
2404.7983	16.0157
2406.7268	15.9977
2408.6553	15.983
2410.5837	15.9736
2412.5122	15.9662
2414.4407	15.9563
2416.3691	15.9429
2418.2976	15.9282
2420.2261	15.914
2422.1545	15.8995
2424.0830	15.8837
2426.0115	15.8686
2427.9399	15.8579
2429.8684	15.8529
2431.7969	15.8498
2433.7253	15.8425
2435.6538	15.8284
2437.5823	15.8107
2439.5107	15.7949
2441.4392	15.7836
2443.3677	15.7742
2445.2961	15.7629
2447.2246	15.7486
2449.1531	15.7336
2451.0815	15.7195
2453.0100	15.7056
2454.9385	15.6897
2456.8669	15.6715
2458.7954	15.6534
2460.7239	15.6375
2462.6523	15.6224
2464.5808	15.6038
2466.5093	15.5791
2468.4377	15.5493
2470.3662	15.5177
2472.2947	15.4863
2474.2231	15.4537
2476.1516	15.4177
2478.0801	15.3777
2480.0085	15.3355
2481.9370	15.2926
2483.8655	15.248
2485.7939	15.1995
2487.7224	15.1465
2489.6509	15.0903
2491.5793	15.0319
2493.5078	14.9701
2495.4363	14.9024
2497.3647	14.8278
2499.2932	14.7498
2501.2217	14.6736
2503.1501	14.6028
2505.0786	14.5373
2507.0071	14.4751
2508.9355	14.4156
2510.8640	14.3601
2512.7925	14.3105
2514.7209	14.2682
2516.6494	14.2344
2518.5779	14.2122
2520.5063	14.2062
2522.4348	14.2188
2524.3633	14.2476
2526.2917	14.2867
2528.2202	14.3301
2530.1487	14.3753
2532.0771	14.4221
2534.0056	14.4691
2535.9341	14.5119
2537.8625	14.5452
2539.7910	14.5667
2541.7195	14.5782
2543.6479	14.584
2545.5764	14.5882
2547.5049	14.5935
2549.4333	14.6021
2551.3618	14.6159
2553.2903	14.635
2555.2188	14.6565
2557.1472	14.6754
2559.0757	14.6882
2561.0042	14.6953
2562.9326	14.6995
2564.8611	14.7033
2566.7896	14.7066
2568.7180	14.7083
2570.6465	14.708
2572.5750	14.7068
2574.5034	14.7052
2576.4319	14.7026
2578.3604	14.6976
2580.2888	14.691
2582.2173	14.6859
2584.1458	14.685
2586.0742	14.6878
2588.0027	14.6909
2589.9312	14.691
2591.8596	14.6881
2593.7881	14.685
2595.7166	14.6838
2597.6450	14.6843
2599.5735	14.6844
2601.5020	14.683
2603.4304	14.6804
2605.3589	14.6772
2607.2874	14.6726
2609.2158	14.6656
2611.1443	14.6569
2613.0728	14.6491
2615.0012	14.6445
2616.9297	14.6422
2618.8582	14.6383
2620.7866	14.6301
2622.7151	14.6186
2624.6436	14.6083
2626.5720	14.603
2628.5005	14.6031
2630.4290	14.6063
2632.3574	14.6103
2634.2859	14.6146
2636.2144	14.619
2638.1428	14.6221
2640.0713	14.6221
2641.9998	14.619
2643.9282	14.6154
2645.8567	14.6146
2647.7852	14.6167
2649.7136	14.6186
2651.6421	14.6168
2653.5706	14.6108
2655.4990	14.6037
2657.4275	14.5986
2659.3560	14.596
2661.2844	14.5939
2663.2129	14.5904
2665.1414	14.5852
2667.0698	14.5788
2668.9983	14.5708
2670.9268	14.5602
2672.8552	14.5472
2674.7837	14.5344
2676.7122	14.5247
2678.6406	14.5186
2680.5691	14.513
2682.4976	14.5046
2684.4260	14.4928
2686.3545	14.4801
2688.2830	14.4695
2690.2114	14.4615
2692.1399	14.4539
2694.0684	14.4447
2695.9968	14.4338
2697.9253	14.4223
2699.8538	14.4104
2701.7822	14.3976
2703.7107	14.3835
2705.6392	14.37
2707.5676	14.3592
2709.4961	14.3514
2711.4246	14.3441
2713.3530	14.3341
2715.2815	14.3205
2717.2100	14.3054
2719.1384	14.2916
2721.0669	14.28
2722.9954	14.2697
2724.9238	14.2594
2726.8523	14.2493
2728.7808	14.2398
2730.7092	14.2302
2732.6377	14.219
2734.5662	14.2059
2736.4946	14.1927
2738.4231	14.1817
2740.3516	14.1735
2742.2800	14.1655
2744.2085	14.1549
2746.1370	14.1413
2748.0654	14.1269
2749.9939	14.1146
2751.9224	14.1047
2753.8508	14.0956
2755.7793	14.0857
2757.7078	14.0749
2759.6362	14.0636
2761.5647	14.0515
2763.4932	14.0372
2765.4216	14.0211
2767.3501	14.0056
2769.2786	13.9937
2771.2070	13.9856
2773.1355	13.9781
2775.0640	13.9669
2776.9924	13.951
2778.9209	13.9331
2780.8494	13.9168
2782.7778	13.9036
2784.7063	13.8916
2786.6348	13.8787
2788.5632	13.8643
2790.4917	13.8491
2792.4202	13.8334
2794.3486	13.8166
2796.2771	13.7986
2798.2056	13.7813
2800.1340	13.767
2802.0625	13.756
2803.9910	13.7457
2805.9194	13.7322
2807.8479	13.714
2809.7764	13.6933
2811.7048	13.6734
2813.6333	13.6558
2815.5618	13.6394
2817.4902	13.6223
2819.4187	13.6037
2821.3472	13.5834
2823.2756	13.5611
2825.2041	13.5355
2827.1326	13.5063
2829.0610	13.4746
2830.9895	13.4422
2832.9180	13.4088
2834.8464	13.3715
2836.7749	13.3265
2838.7034	13.2715
2840.6318	13.2071
2842.5603	13.135
2844.4888	13.0581
2846.4172	12.9804
2848.3457	12.9088
2850.2742	12.8516
2852.2026	12.8148
2854.1311	12.798
2856.0596	12.7945
2857.9880	12.7965
2859.9165	12.7983
2861.8450	12.7977
2863.7734	12.7932
2865.7019	12.7824
2867.6304	12.7645
2869.5588	12.7419
2871.4873	12.7211
2873.4158	12.7078
2875.3442	12.7038
2877.2727	12.7062
2879.2012	12.7104
2881.1296	12.7135
2883.0581	12.7137
2884.9866	12.709
2886.9150	12.6969
2888.8435	12.6772
2890.7720	12.6527
2892.7004	12.628
2894.6289	12.6054
2896.5574	12.5831
2898.4858	12.5578
2900.4143	12.5285
2902.3428	12.4976
2904.2712	12.4678
2906.1997	12.4374
2908.1282	12.4006
2910.0566	12.3519
2911.9851	12.291
2913.9136	12.2237
2915.8420	12.1582
2917.7705	12.1019
2919.6990	12.0598
2921.6274	12.0349
2923.5559	12.0281
2925.4844	12.037
2927.4128	12.0558
2929.3413	12.0786
2931.2698	12.1026
2933.1982	12.1293
2935.1267	12.1603
2937.0552	12.1936
2938.9836	12.2233
2940.9121	12.2432
2942.8406	12.2506
2944.7690	12.2473
2946.6975	12.2366
2948.6260	12.2212
2950.5544	12.2034
2952.4829	12.1868
2954.4114	12.1756
2956.3398	12.1719
2958.2683	12.1737
2960.1968	12.1773
2962.1252	12.1806
2964.0537	12.1847
2965.9822	12.1922
2967.9106	12.2027
2969.8391	12.2122
2971.7676	12.2158
2973.6960	12.2115
2975.6245	12.2015
2977.5530	12.1897
2979.4814	12.1789
2981.4099	12.1706
2983.3384	12.1655
2985.2668	12.1643
2987.1953	12.1666
2989.1238	12.1701
2991.0522	12.1719
2992.9807	12.1711
2994.9092	12.1698
2996.8376	12.1708
2998.7661	12.1747
3000.6946	12.1784
3002.6230	12.1772
3004.5515	12.167
3006.4800	12.147
3008.4084	12.1197
3010.3369	12.0901
3012.2654	12.0648
3014.1938	12.0491
3016.1223	12.0447
3018.0508	12.0471
3019.9792	12.0478
3021.9077	12.0391
3023.8362	12.0183
3025.7646	11.9891
3027.6931	11.9587
3029.6216	11.9337
3031.5500	11.9177
3033.4785	11.9113
3035.4070	11.9114
3037.3354	11.9118
3039.2639	11.9051
3041.1924	11.8871
3043.1208	11.8595
3045.0493	11.8295
3046.9778	11.8041
3048.9063	11.7844
3050.8347	11.7661
3052.7632	11.7441
3054.6917	11.7181
3056.6201	11.6915
3058.5486	11.6663
3060.4771	11.6409
3062.4055	11.6127
3064.3340	11.5836
3066.2625	11.5598
3068.1909	11.5456
3070.1194	11.5361
3072.0479	11.5198
3073.9763	11.4884
3075.9048	11.4444
3077.8333	11.4004
3079.7617	11.3676
3081.6902	11.3478
3083.6187	11.3331
3085.5471	11.3154
3087.4756	11.2923
3089.4041	11.266
3091.3325	11.2375
3093.2610	11.2041
3095.1895	11.1637
3097.1179	11.1203
3099.0464	11.0823
3100.9749	11.0553
3102.9033	11.0373
3104.8318	11.02
3106.7603	10.9965
3108.6887	10.9658
3110.6172	10.9305
3112.5457	10.8921
3114.4741	10.85
3116.4026	10.8051
3118.3311	10.7622
3120.2595	10.7274
3122.1880	10.7019
3124.1165	10.6797
3126.0449	10.6518
3127.9734	10.6142
3129.9019	10.5706
3131.8303	10.5281
3133.7588	10.4911
3135.6873	10.4589
3137.6157	10.4276
3139.5442	10.3949
3141.4727	10.3596
3143.4011	10.3212
3145.3296	10.2787
3147.2581	10.2327
3149.1865	10.1863
3151.1150	10.1432
3153.0435	10.1044
3154.9719	10.0668
3156.9004	10.0255
3158.8289	9.97857
3160.7573	9.92802
3162.6858	9.87772
3164.6143	9.83013
3166.5427	9.78528
3168.4712	9.78671
3170.3997	9.74527
3172.3281	9.70194
3174.2566	9.65366
3176.1851	9.5988
3178.1135	9.53975
3180.0420	9.48263
3181.9705	9.43297
3183.8989	9.39115
3185.8274	9.35195
3187.7559	9.30871
3189.6843	9.25798
3191.6128	9.20069
3193.5413	9.14019
3195.4697	9.08002
3197.3982	9.02338
3199.3267	8.97254
3201.2551	8.92689
3203.1836	8.88129
3205.1121	8.82797
3207.0405	8.76232
3208.9690	8.68741
3210.8975	8.61216
3212.8259	8.54377
3214.7544	8.48145
3216.6829	8.41798
3218.6113	8.34742
3220.5398	8.27041
3222.4683	8.19211
3224.3967	8.11598
3226.3252	8.04186
3228.2537	7.97018
3230.1821	7.90646
3232.1106	7.85866
3234.0391	7.8294
3235.9675	7.81165
3237.8960	7.79445
3239.8245	7.77329
3241.7529	7.75402
3243.6814	7.74547
3245.6099	7.74835
3247.5383	7.7522
3249.4668	7.74466
3251.3953	7.72248
3253.3237	7.6933
3255.2522	7.66733
3257.1807	7.64855
3259.1091	7.63418
3261.0376	7.62076
3262.9661	7.60805
3264.8945	7.59611
3266.8230	7.58079
3268.7515	7.55515
3270.6799	7.51657
3272.6084	7.47227
3274.5369	7.43467
3276.4653	7.41042
3278.3938	7.39452
3280.3223	7.37563
3282.2507	7.34664
3284.1792	7.30938
3286.1077	7.27024
3288.0361	7.23314
3289.9646	7.19765
3291.8931	7.16308
3293.8215	7.13121
3295.7500	7.10321
3297.6785	7.07591
3299.6069	7.0426
3301.5354	6.99924
3303.4639	6.94923
3305.3923	6.90057
3307.3208	6.8582
3309.2493	6.81972
3311.1777	6.77907
3313.1062	6.7333
3315.0347	6.68457
3316.9631	6.6357
3318.8916	6.58614
3320.8201	6.53368
3322.7485	6.47925
3324.6770	6.4276
3326.6055	6.38157
3328.5339	6.33697
3330.4624	6.28497
3332.3909	6.22185
3334.3193	6.15424
3336.2478	6.09345
3338.1763	6.04402
3340.1047	5.99908
3342.0332	5.94796
3343.9617	5.88732
3345.8901	5.82367
3347.8186	5.76524
3349.7471	5.7132
3351.6755	5.66211
3353.6040	5.60807
3355.5325	5.55354
3357.4609	5.50312
3359.3894	5.45578
3361.3179	5.40449
3363.2463	5.3448
3365.1748	5.28228
3367.1033	5.22853
3369.0317	5.18926
3370.9602	5.15788
3372.8887	5.12216
3374.8171	5.0764
3376.7456	5.02571
3378.6741	4.97887
3380.6025	4.93863
3382.5310	4.90088
3384.4595	4.8621
3386.3879	4.82441
3388.3164	4.79137
3390.2449	4.76025
3392.1733	4.72255
3394.1018	4.67398
3396.0303	4.62173
3397.9587	4.5794
3399.8872	4.55244
3401.8157	4.53139
3403.7441	4.50179
3405.6726	4.46011
3407.6011	4.4183
3409.5295	4.39154
3411.4580	4.38283
3413.3865	4.3816
3415.3149	4.3772
3417.2434	4.3703
3419.1719	4.37046
3421.1003	4.38333
3423.0288	4.40195
3424.9573	4.41484
3426.8857	4.42
3428.8142	4.42698
3430.7427	4.44515
3432.6711	4.47211
3434.5996	4.4955
3436.5281	4.50609
3438.4565	4.50615
3440.3850	4.50459
3442.3135	4.50583
3444.2419	4.50644
3446.1704	4.50273
3448.0989	4.4981
3450.0273	4.49862
3451.9558	4.5025
3453.8843	4.49926
3455.8127	4.48167
3457.7412	4.45665
3459.6697	4.44148
3461.5981	4.44664
3463.5266	4.46352
3465.4551	4.47325
3467.3835	4.46751
3469.3120	4.457
3471.2405	4.45822
3473.1689	4.47432
3475.0974	4.49227
3477.0259	4.49893
3478.9543	4.4967
3480.8828	4.50033
3482.8113	4.518
3484.7397	4.54114
3486.6682	4.55709
3488.5967	4.56771
3490.5251	4.5894
3492.4536	4.63321
3494.3821	4.68805
3496.3105	4.72838
3498.2390	4.7404
3500.1675	4.73815
3502.0959	4.74991
3504.0244	4.78765
3505.9529	4.83511
3507.8813	4.86963
3509.8098	4.8901
3511.7383	4.91672
3513.6667	4.96381
3515.5952	5.02018
3517.5237	5.06095
3519.4521	5.07485
3521.3806	5.07731
3523.3091	5.09445
3525.2375	5.13165
3527.1660	5.16566
3529.0945	5.17617
3531.0229	5.17394
3532.9514	5.18882
3534.8799	5.23348
3536.8083	5.28659
3538.7368	5.31279
3540.6653	5.29763
3542.5938	5.26307
3544.5222	5.24565
3546.4507	5.25752
3548.3792	5.28152
3550.3076	5.30453
3552.2361	5.34281
3554.1646	5.42446
3556.0930	5.54866
3558.0215	5.67172
3559.9500	5.73642
3561.8784	5.72151
3563.8069	5.67715
3565.7354	5.69465
3567.6638	5.8032
3569.5923	5.93066
3571.5208	6.00181
3573.4492	6.01995
3575.3777	6.03993
3577.3062	6.10268
3579.2346	6.20416
3581.1631	6.31228
3583.0916	6.40768
3585.0200	6.50782
3586.9485	6.6399
3588.8770	6.78532
3590.8054	6.88243
3592.7339	6.90023
3594.6624	6.88117
3596.5908	6.90126
3598.5193	7.00006
3600.4478	7.15312
3602.3762	7.30624
3604.3047	7.4276
3606.2332	7.52583
3608.1616	7.6225
3610.0901	7.71602
3612.0186	7.78617
3613.9470	7.83713
3615.8755	7.91829
3617.8040	8.07898
3619.7324	8.30436
3621.6609	8.51551
3623.5894	8.62613
3625.5178	8.60112
3627.4463	8.49207
3629.3748	8.4062
3631.3032	8.39705
3633.2317	8.42528
3635.1602	8.4561
3637.0886	8.51682
3639.0171	8.65186
3640.9456	8.86369
3642.8740	9.08849
3644.8025	9.22226
3646.7310	9.21731
3648.6594	9.17016
3650.5879	9.2009
3652.5164	9.26746
3654.4448	9.26614
3656.3733	9.19698
3658.3018	9.14191
3660.2302	9.17497
3662.1587	9.31964
3664.0872	9.55194
3666.0156	9.81518
3667.9441	10.0324
3669.8726	10.1381
3671.8010	10.1381
3673.7295	10.1282
3675.6580	10.1885
3677.5864	10.3019
3679.5149	10.4211
3681.4434	10.514
3683.3718	10.527
3685.3003	10.3893
3687.2288	10.1211
3689.1572	9.92034
3691.0857	9.96106
3693.0142	10.1419
3694.9426	10.2531
3696.8711	10.2281
3698.7996	10.1622
3700.7280	10.2012
3702.6565	10.3976
3704.5850	10.6331
3706.5134	10.7124
3708.4419	10.5766
3710.3704	10.4173
3712.2988	10.4842
3714.2273	10.764
3716.1558	11.0177
3718.0842	11.0666
3720.0127	10.9334
3721.9412	10.8261
3723.8696	10.9873
3725.7981	11.4444
3727.7266	11.9466
3729.6550	12.1926
3731.5835	12.0942
3733.5120	11.9108
3735.4404	12.0328
3737.3689	12.4805
3739.2974	12.9218
3741.2258	13.1089
3743.1543	13.0138
3745.0828	12.7636
3747.0112	12.5353
3748.9397	12.3545
3750.8682	12.0733
3752.7966	11.6537
3754.7251	11.2361
3756.6536	10.9497
3758.5820	10.7998
3760.5105	10.6984
3762.4390	10.5558
3764.3674	10.3546
3766.2959	10.1619
3768.2244	10.0606
3770.1528	10.0639
3772.0813	10.112
3774.0098	10.1375
3775.9382	10.1067
3777.8667	10.0174
3779.7952	9.8863
3781.7236	9.74927
3783.6521	9.65955
3785.5806	9.66566
3787.5090	9.78286
3789.4375	9.9888
3791.3660	10.239
3793.2944	10.4813
3795.2229	10.6608
3797.1514	10.7303
3799.0798	10.6846
3801.0083	10.6005
3802.9368	10.5877
3804.8652	10.6793
3806.7937	10.839
3808.7222	11.0262
3810.6506	11.196
3812.5791	11.2739
3814.5076	11.1769
3816.4360	10.9198
3818.3645	10.7014
3820.2930	10.7248
3822.2214	10.9194
3824.1499	11.0697
3826.0784	11.109
3828.0068	11.1219
3829.9353	11.1854
3831.8638	11.2693
3833.7922	11.2598
3835.7207	11.0998
3837.6492	10.912
3839.5776	10.8949
3841.5061	11.0809
3843.4346	11.3451
3845.3630	11.5802
3847.2915	11.7131
3849.2200	11.6708
3851.1484	11.4803
3853.0769	11.372
3855.0054	11.4976
3856.9338	11.6649
3858.8623	11.6761
3860.7908	11.5415
3862.7192	11.3444
3864.6477	11.1433
3866.5762	10.9855
3868.5046	10.9104
3870.4331	10.9104
3872.3616	10.9348
3874.2900	10.9427
3876.2185	10.9232
3878.1470	10.8765
3880.0754	10.8026
3882.0039	10.7079
3883.9324	10.6147
3885.8608	10.5508
3887.7893	10.5324
3889.7178	10.5652
3891.6462	10.6533
3893.5747	10.7845
3895.5032	10.9036
3897.4316	10.9149
3899.3601	10.7538
3901.2886	10.4902
3903.2170	10.291
3905.1455	10.2192
3907.0740	10.1945
3909.0024	10.1409
3910.9309	10.0451
3912.8594	9.92416
3914.7878	9.80754
3916.7163	9.73629
3918.6448	9.73572
3920.5732	9.78169
3922.5017	9.82056
3924.4302	9.8172
3926.3586	9.77286
3928.2871	9.7112
3930.2156	9.65432
3932.1440	9.60997
3934.0725	9.57918
3936.0010	9.56699
3937.9294	9.57694
3939.8579	9.59894
3941.7864	9.60996
3943.7148	9.59063
3945.6433	9.54158
3947.5718	9.48352
3949.5002	9.43863
3951.4287	9.41437
3953.3572	9.40311
3955.2856	9.3929
3957.2141	9.37742
3959.1426	9.35744
3961.0710	9.33566
3962.9995	9.31374
3964.9280	9.29505
3966.8564	9.28523
3968.7849	9.28832
3970.7134	9.30077
3972.6418	9.3116
3974.5703	9.30961
3976.4988	9.29202
3978.4272	9.26709
3980.3557	9.24811
3982.2842	9.24405
3984.2126	9.2541
3986.1411	9.26963
3988.0696	9.28051
3989.9980	9.2802
3991.9265	9.2682
3993.8550	9.25048
3995.7834	9.23708
3997.7119	9.23655
3999.6404	9.24955
4001.5688	9.0142
