# Supplementary material for: Mineralogical and chemical characterization of Suez Bay surface sediments via multi-analytical techniques
Source: Sci Rep. 2025 Oct 28;15:37729. doi: 10.1038/s41598-025-22518-w (PMC12568952; doi:10.1038/s41598-025-22518-w)
Supplement: Supplementary file 5 — Supplementary Material 5 [file 41598_2025_22518_MOESM5_ESM.zip › FTIR raw data/7.CSV]

3.991926e+002	8.471338e+001
4.011211e+002	8.903391e+001
4.030496e+002	9.326345e+001
4.049780e+002	9.588014e+001
4.069065e+002	9.737550e+001
4.088350e+002	9.803025e+001
4.107634e+002	9.814320e+001
4.126919e+002	9.785631e+001
4.146204e+002	9.729264e+001
4.165488e+002	9.675666e+001
4.184773e+002	9.631297e+001
4.204058e+002	9.600877e+001
4.223342e+002	9.585740e+001
4.242627e+002	9.585565e+001
4.261912e+002	9.596973e+001
4.281196e+002	9.614514e+001
4.300481e+002	9.634502e+001
4.319766e+002	9.653671e+001
4.339050e+002	9.669709e+001
4.358335e+002	9.681355e+001
4.377620e+002	9.688447e+001
4.396904e+002	9.691479e+001
4.416189e+002	9.691085e+001
4.435474e+002	9.688013e+001
4.454758e+002	9.682954e+001
4.474043e+002	9.676488e+001
4.493328e+002	9.669073e+001
4.512612e+002	9.661097e+001
4.531897e+002	9.652959e+001
4.551182e+002	9.645105e+001
4.570466e+002	9.638039e+001
4.589751e+002	9.632281e+001
4.609036e+002	9.628292e+001
4.628320e+002	9.626425e+001
4.647605e+002	9.626907e+001
4.666890e+002	9.629837e+001
4.686174e+002	9.635207e+001
4.705459e+002	9.642904e+001
4.724744e+002	9.652731e+001
4.744028e+002	9.664413e+001
4.763313e+002	9.677625e+001
4.782598e+002	9.692007e+001
4.801882e+002	9.707174e+001
4.821167e+002	9.722701e+001
4.840452e+002	9.738138e+001
4.859736e+002	9.753046e+001
4.879021e+002	9.767033e+001
4.898306e+002	9.779790e+001
4.917590e+002	9.791128e+001
4.936875e+002	9.800964e+001
4.956160e+002	9.809340e+001
4.975444e+002	9.816386e+001
4.994729e+002	9.822302e+001
5.014014e+002	9.827309e+001
5.033298e+002	9.831612e+001
5.052583e+002	9.835356e+001
5.071868e+002	9.838615e+001
5.091152e+002	9.841375e+001
5.110437e+002	9.843559e+001
5.129722e+002	9.845052e+001
5.149006e+002	9.845735e+001
5.168291e+002	9.845524e+001
5.187576e+002	9.844403e+001
5.206860e+002	9.842451e+001
5.226145e+002	9.839847e+001
5.245430e+002	9.836852e+001
5.264714e+002	9.833794e+001
5.283999e+002	9.831018e+001
5.303284e+002	9.828834e+001
5.322568e+002	9.827474e+001
5.341853e+002	9.827061e+001
5.361138e+002	9.827591e+001
5.380422e+002	9.828943e+001
5.399707e+002	9.830899e+001
5.418992e+002	9.833195e+001
5.438276e+002	9.835566e+001
5.457561e+002	9.837797e+001
5.476846e+002	9.839763e+001
5.496130e+002	9.841441e+001
5.515415e+002	9.842899e+001
5.534700e+002	9.844274e+001
5.553984e+002	9.845721e+001
5.573269e+002	9.847367e+001
5.592554e+002	9.849277e+001
5.611838e+002	9.851414e+001
5.631123e+002	9.853653e+001
5.650408e+002	9.855804e+001
5.669692e+002	9.857643e+001
5.688977e+002	9.858965e+001
5.708262e+002	9.859615e+001
5.727546e+002	9.859523e+001
5.746831e+002	9.858710e+001
5.766116e+002	9.857275e+001
5.785400e+002	9.855358e+001
5.804685e+002	9.853100e+001
5.823970e+002	9.850603e+001
5.843254e+002	9.847907e+001
5.862539e+002	9.844990e+001
5.881824e+002	9.841781e+001
5.901108e+002	9.838179e+001
5.920393e+002	9.834094e+001
5.939678e+002	9.829469e+001
5.958962e+002	9.824316e+001
5.978247e+002	9.818719e+001
5.997532e+002	9.812820e+001
6.016816e+002	9.806789e+001
6.036101e+002	9.800793e+001
6.055386e+002	9.794965e+001
6.074670e+002	9.789384e+001
6.093955e+002	9.784065e+001
6.113240e+002	9.778965e+001
6.132524e+002	9.773988e+001
6.151809e+002	9.769016e+001
6.171094e+002	9.763943e+001
6.190378e+002	9.758694e+001
6.209663e+002	9.753237e+001
6.228948e+002	9.747578e+001
6.248232e+002	9.741757e+001
6.267517e+002	9.735835e+001
6.286802e+002	9.729877e+001
6.306086e+002	9.723936e+001
6.325371e+002	9.718027e+001
6.344656e+002	9.712135e+001
6.363940e+002	9.706206e+001
6.383225e+002	9.700169e+001
6.402510e+002	9.693943e+001
6.421794e+002	9.687447e+001
6.441079e+002	9.680602e+001
6.460364e+002	9.673347e+001
6.479648e+002	9.665633e+001
6.498933e+002	9.657436e+001
6.518218e+002	9.660854e+001
6.537502e+002	9.663776e+001
6.556787e+002	9.666217e+001
6.576072e+002	9.668217e+001
6.595356e+002	9.669850e+001
6.614641e+002	9.671227e+001
6.633926e+002	9.672468e+001
6.653210e+002	9.673684e+001
6.672495e+002	9.674941e+001
6.691780e+002	9.676237e+001
6.711064e+002	9.677482e+001
6.730349e+002	9.678485e+001
6.749634e+002	9.678966e+001
6.768918e+002	9.678595e+001
6.788203e+002	9.677061e+001
6.807488e+002	9.674147e+001
6.826772e+002	9.669788e+001
6.846057e+002	9.664071e+001
6.865342e+002	9.657172e+001
6.884626e+002	9.649275e+001
6.903911e+002	9.640496e+001
6.923196e+002	9.630838e+001
6.942480e+002	9.620183e+001
6.961765e+002	9.608336e+001
6.981050e+002	9.595153e+001
7.000334e+002	9.580713e+001
7.019619e+002	9.565486e+001
7.038904e+002	9.550450e+001
7.058188e+002	9.537068e+001
7.077473e+002	9.527096e+001
7.096758e+002	9.522282e+001
7.116042e+002	9.524046e+001
7.135327e+002	9.533190e+001
7.154612e+002	9.549700e+001
7.173896e+002	9.572680e+001
7.193181e+002	9.600442e+001
7.212466e+002	9.630759e+001
7.231750e+002	9.661226e+001
7.251035e+002	9.689640e+001
7.270320e+002	9.714337e+001
7.289604e+002	9.734361e+001
7.308889e+002	9.749460e+001
7.328174e+002	9.759957e+001
7.347458e+002	9.766555e+001
7.366743e+002	9.770123e+001
7.386028e+002	9.771506e+001
7.405313e+002	9.771393e+001
7.424597e+002	9.770264e+001
7.443882e+002	9.770033e+001
7.463167e+002	9.769194e+001
7.482451e+002	9.767812e+001
7.501736e+002	9.765935e+001
7.521021e+002	9.763622e+001
7.540305e+002	9.760912e+001
7.559590e+002	9.757820e+001
7.578875e+002	9.754332e+001
7.598159e+002	9.750417e+001
7.617444e+002	9.746068e+001
7.636729e+002	9.741313e+001
7.656013e+002	9.736240e+001
7.675298e+002	9.730989e+001
7.694583e+002	9.725755e+001
7.713867e+002	9.720765e+001
7.733152e+002	9.716253e+001
7.752437e+002	9.712409e+001
7.771721e+002	9.709344e+001
7.791006e+002	9.707067e+001
7.810291e+002	9.705510e+001
7.829575e+002	9.704558e+001
7.848860e+002	9.704092e+001
7.868145e+002	9.704018e+001
7.887429e+002	9.704293e+001
7.906714e+002	9.704932e+001
7.925999e+002	9.706020e+001
7.945283e+002	9.707692e+001
7.964568e+002	9.710099e+001
7.983853e+002	9.713364e+001
8.003137e+002	9.717548e+001
8.022422e+002	9.722632e+001
8.041707e+002	9.728526e+001
8.060991e+002	9.735065e+001
8.080276e+002	9.741998e+001
8.099561e+002	9.748994e+001
8.118845e+002	9.755656e+001
8.138130e+002	9.761568e+001
8.157415e+002	9.766323e+001
8.176699e+002	9.769579e+001
8.195984e+002	9.771082e+001
8.215269e+002	9.770699e+001
8.234553e+002	9.768411e+001
8.253838e+002	9.764265e+001
8.273123e+002	9.758225e+001
8.292407e+002	9.749969e+001
8.311692e+002	9.738693e+001
8.330977e+002	9.723010e+001
8.350261e+002	9.701022e+001
8.369546e+002	9.670585e+001
8.388831e+002	9.629754e+001
8.408115e+002	9.577350e+001
8.427400e+002	9.513539e+001
8.446685e+002	9.440255e+001
8.465969e+002	9.361322e+001
8.485254e+002	9.282133e+001
8.504539e+002	9.208934e+001
8.523823e+002	9.147853e+001
8.543108e+002	9.103924e+001
8.562393e+002	9.080281e+001
8.581677e+002	9.077694e+001
8.600962e+002	9.094481e+001
8.620247e+002	9.126873e+001
8.639531e+002	9.169757e+001
8.658816e+002	9.217690e+001
8.678101e+002	9.265953e+001
8.697385e+002	9.311397e+001
8.716670e+002	9.352848e+001
8.735955e+002	9.391003e+001
8.755239e+002	9.427879e+001
8.774524e+002	9.466015e+001
8.793809e+002	9.507630e+001
8.813093e+002	9.553928e+001
8.832378e+002	9.604723e+001
8.851663e+002	9.658436e+001
8.870947e+002	9.712447e+001
8.890232e+002	9.763663e+001
8.909517e+002	9.809164e+001
8.928801e+002	9.846742e+001
8.948085e+002	9.875236e+001
8.967370e+002	9.894602e+001
8.986655e+002	9.905774e+001
9.005939e+002	9.910350e+001
9.025224e+002	9.910217e+001
9.044509e+002	9.907209e+001
9.063793e+002	9.902859e+001
9.083078e+002	9.898282e+001
9.102363e+002	9.894149e+001
9.121647e+002	9.890758e+001
9.140932e+002	9.888119e+001
9.160217e+002	9.886070e+001
9.179501e+002	9.886346e+001
9.198786e+002	9.886729e+001
9.218071e+002	9.887007e+001
9.237355e+002	9.887024e+001
9.256640e+002	9.886673e+001
9.275925e+002	9.885902e+001
9.295209e+002	9.884708e+001
9.314494e+002	9.883119e+001
9.333779e+002	9.881177e+001
9.353063e+002	9.878913e+001
9.372348e+002	9.876342e+001
9.391633e+002	9.873458e+001
9.410917e+002	9.870242e+001
9.430202e+002	9.866654e+001
9.449487e+002	9.862644e+001
9.468771e+002	9.858153e+001
9.488056e+002	9.853130e+001
9.507341e+002	9.847549e+001
9.526625e+002	9.841401e+001
9.545910e+002	9.834700e+001
9.565195e+002	9.827464e+001
9.584479e+002	9.819716e+001
9.603764e+002	9.811479e+001
9.623049e+002	9.802781e+001
9.642333e+002	9.793642e+001
9.661618e+002	9.784074e+001
9.680903e+002	9.774081e+001
9.700187e+002	9.763659e+001
9.719472e+002	9.752812e+001
9.738757e+002	9.741547e+001
9.758041e+002	9.729871e+001
9.777326e+002	9.717785e+001
9.796611e+002	9.705286e+001
9.815895e+002	9.692374e+001
9.835180e+002	9.679047e+001
9.854465e+002	9.665324e+001
9.873749e+002	9.651229e+001
9.893034e+002	9.636813e+001
9.912319e+002	9.622160e+001
9.931603e+002	9.607394e+001
9.950888e+002	9.592676e+001
9.970173e+002	9.578201e+001
9.989457e+002	9.564172e+001
1.000874e+003	9.550783e+001
1.002803e+003	9.538197e+001
1.004731e+003	9.526531e+001
1.006660e+003	9.515835e+001
1.008588e+003	9.506081e+001
1.010517e+003	9.497174e+001
1.012445e+003	9.488961e+001
1.014373e+003	9.481271e+001
1.016302e+003	9.473949e+001
1.018230e+003	9.466889e+001
1.020159e+003	9.460069e+001
1.022087e+003	9.453554e+001
1.024016e+003	9.447511e+001
1.025944e+003	9.442182e+001
1.027873e+003	9.437864e+001
1.029801e+003	9.434850e+001
1.031730e+003	9.433385e+001
1.033658e+003	9.433628e+001
1.035587e+003	9.435617e+001
1.037515e+003	9.439271e+001
1.039444e+003	9.444399e+001
1.041372e+003	9.450731e+001
1.043301e+003	9.457951e+001
1.045229e+003	9.465737e+001
1.047157e+003	9.473801e+001
1.049086e+003	9.481896e+001
1.051014e+003	9.489823e+001
1.052943e+003	9.497408e+001
1.054871e+003	9.504455e+001
1.056800e+003	9.510718e+001
1.058728e+003	9.515876e+001
1.060657e+003	9.519563e+001
1.062585e+003	9.521403e+001
1.064514e+003	9.521097e+001
1.066442e+003	9.518513e+001
1.068371e+003	9.513766e+001
1.070299e+003	9.507278e+001
1.072228e+003	9.499780e+001
1.074156e+003	9.492261e+001
1.076084e+003	9.485828e+001
1.078013e+003	9.481532e+001
1.079941e+003	9.480189e+001
1.081870e+003	9.482243e+001
1.083798e+003	9.487682e+001
1.085727e+003	9.496052e+001
1.087655e+003	9.506523e+001
1.089584e+003	9.518044e+001
1.091512e+003	9.529523e+001
1.093441e+003	9.540008e+001
1.095369e+003	9.548837e+001
1.097298e+003	9.555714e+001
1.099226e+003	9.560706e+001
1.101155e+003	9.564152e+001
1.103083e+003	9.566575e+001
1.105011e+003	9.568558e+001
1.106940e+003	9.570638e+001
1.108868e+003	9.573235e+001
1.110797e+003	9.576625e+001
1.112725e+003	9.580939e+001
1.114654e+003	9.586189e+001
1.116582e+003	9.592308e+001
1.118511e+003	9.599187e+001
1.120439e+003	9.606689e+001
1.122368e+003	9.614673e+001
1.124296e+003	9.622975e+001
1.126225e+003	9.631426e+001
1.128153e+003	9.639840e+001
1.130082e+003	9.648019e+001
1.132010e+003	9.655774e+001
1.133938e+003	9.662942e+001
1.135867e+003	9.669392e+001
1.137795e+003	9.675039e+001
1.139724e+003	9.679832e+001
1.141652e+003	9.683761e+001
1.143581e+003	9.686850e+001
1.145509e+003	9.689153e+001
1.147438e+003	9.690745e+001
1.149366e+003	9.691716e+001
1.151295e+003	9.692171e+001
1.153223e+003	9.692243e+001
1.155152e+003	9.692095e+001
1.157080e+003	9.691924e+001
1.159009e+003	9.691948e+001
1.160937e+003	9.692386e+001
1.162865e+003	9.693442e+001
1.164794e+003	9.695286e+001
1.166722e+003	9.698045e+001
1.168651e+003	9.701782e+001
1.170579e+003	9.706488e+001
1.172508e+003	9.712084e+001
1.174436e+003	9.718438e+001
1.176365e+003	9.725375e+001
1.178293e+003	9.732703e+001
1.180222e+003	9.740226e+001
1.182150e+003	9.747757e+001
1.184079e+003	9.755126e+001
1.186007e+003	9.762199e+001
1.187936e+003	9.768877e+001
1.189864e+003	9.775096e+001
1.191792e+003	9.780825e+001
1.193721e+003	9.786055e+001
1.195649e+003	9.790800e+001
1.197578e+003	9.795086e+001
1.199506e+003	9.798948e+001
1.201435e+003	9.802420e+001
1.203363e+003	9.805527e+001
1.205292e+003	9.808284e+001
1.207220e+003	9.810700e+001
1.209149e+003	9.812777e+001
1.211077e+003	9.814508e+001
1.213006e+003	9.815884e+001
1.214934e+003	9.816899e+001
1.216863e+003	9.817550e+001
1.218791e+003	9.817845e+001
1.220719e+003	9.817804e+001
1.222648e+003	9.817458e+001
1.224576e+003	9.815599e+001
1.226505e+003	9.813525e+001
1.228433e+003	9.811295e+001
1.230362e+003	9.808963e+001
1.232290e+003	9.806580e+001
1.234219e+003	9.804185e+001
1.236147e+003	9.801808e+001
1.238076e+003	9.799464e+001
1.240004e+003	9.797155e+001
1.241933e+003	9.794867e+001
1.243861e+003	9.792581e+001
1.245790e+003	9.790269e+001
1.247718e+003	9.787901e+001
1.249646e+003	9.785449e+001
1.251575e+003	9.782886e+001
1.253503e+003	9.780182e+001
1.255432e+003	9.777312e+001
1.257360e+003	9.774252e+001
1.259289e+003	9.770988e+001
1.261217e+003	9.767513e+001
1.263146e+003	9.763828e+001
1.265074e+003	9.759951e+001
1.267003e+003	9.755910e+001
1.268931e+003	9.751753e+001
1.270860e+003	9.747539e+001
1.272788e+003	9.743330e+001
1.274717e+003	9.739178e+001
1.276645e+003	9.735110e+001
1.278573e+003	9.731120e+001
1.280502e+003	9.727167e+001
1.282430e+003	9.723174e+001
1.284359e+003	9.719039e+001
1.286287e+003	9.714656e+001
1.288216e+003	9.709929e+001
1.290144e+003	9.704806e+001
1.292073e+003	9.699300e+001
1.294001e+003	9.693493e+001
1.295930e+003	9.687522e+001
1.297858e+003	9.681549e+001
1.299787e+003	9.675721e+001
1.301715e+003	9.670128e+001
1.303644e+003	9.664773e+001
1.305572e+003	9.659553e+001
1.307500e+003	9.654263e+001
1.309429e+003	9.648627e+001
1.311357e+003	9.642365e+001
1.313286e+003	9.635268e+001
1.315214e+003	9.627274e+001
1.317143e+003	9.618491e+001
1.319071e+003	9.609193e+001
1.321000e+003	9.599758e+001
1.322928e+003	9.590591e+001
1.324857e+003	9.582025e+001
1.326785e+003	9.574227e+001
1.328714e+003	9.567139e+001
1.330642e+003	9.560446e+001
1.332571e+003	9.553631e+001
1.334499e+003	9.546088e+001
1.336427e+003	9.537264e+001
1.338356e+003	9.526778e+001
1.340284e+003	9.514497e+001
1.342213e+003	9.500561e+001
1.344141e+003	9.485341e+001
1.346070e+003	9.469370e+001
1.347998e+003	9.453232e+001
1.349927e+003	9.437436e+001
1.351855e+003	9.422311e+001
1.353784e+003	9.407931e+001
1.355712e+003	9.394115e+001
1.357641e+003	9.380493e+001
1.359569e+003	9.366568e+001
1.361498e+003	9.351805e+001
1.363426e+003	9.335697e+001
1.365354e+003	9.317833e+001
1.367283e+003	9.297953e+001
1.369211e+003	9.276010e+001
1.371140e+003	9.252187e+001
1.373068e+003	9.226875e+001
1.374997e+003	9.200614e+001
1.376925e+003	9.174007e+001
1.378854e+003	9.147648e+001
1.380782e+003	9.122018e+001
1.382711e+003	9.097401e+001
1.384639e+003	9.073801e+001
1.386568e+003	9.050902e+001
1.388496e+003	9.028101e+001
1.390424e+003	9.004623e+001
1.392353e+003	8.979668e+001
1.394281e+003	8.952557e+001
1.396210e+003	8.922848e+001
1.398138e+003	8.890407e+001
1.400067e+003	8.855430e+001
1.401995e+003	8.818407e+001
1.403924e+003	8.780037e+001
1.405852e+003	8.741116e+001
1.407781e+003	8.702407e+001
1.409709e+003	8.664551e+001
1.411638e+003	8.628029e+001
1.413566e+003	8.593168e+001
1.415495e+003	8.560152e+001
1.417423e+003	8.529037e+001
1.419351e+003	8.499759e+001
1.421280e+003	8.472144e+001
1.423208e+003	8.445927e+001
1.425137e+003	8.420751e+001
1.427065e+003	8.396201e+001
1.428994e+003	8.371844e+001
1.430922e+003	8.347288e+001
1.432851e+003	8.322237e+001
1.434779e+003	8.296564e+001
1.436708e+003	8.270321e+001
1.438636e+003	8.243726e+001
1.440565e+003	8.217104e+001
1.442493e+003	8.190801e+001
1.444422e+003	8.165096e+001
1.446350e+003	8.140102e+001
1.448278e+003	8.115724e+001
1.450207e+003	8.091647e+001
1.452135e+003	8.067401e+001
1.454064e+003	8.042432e+001
1.455992e+003	8.016203e+001
1.457921e+003	7.988304e+001
1.459849e+003	7.958566e+001
1.461778e+003	7.927138e+001
1.463706e+003	7.894529e+001
1.465635e+003	7.861607e+001
1.467563e+003	7.829535e+001
1.469492e+003	7.799684e+001
1.471420e+003	7.773505e+001
1.473349e+003	7.752405e+001
1.475277e+003	7.737604e+001
1.477205e+003	7.729997e+001
1.479134e+003	7.730058e+001
1.481062e+003	7.737804e+001
1.482991e+003	7.752837e+001
1.484919e+003	7.774436e+001
1.486848e+003	7.801654e+001
1.488776e+003	7.833456e+001
1.490705e+003	7.868837e+001
1.492633e+003	7.906915e+001
1.494562e+003	7.946989e+001
1.496490e+003	7.988536e+001
1.498419e+003	8.031160e+001
1.500347e+003	8.074506e+001
1.502276e+003	8.118194e+001
1.504204e+003	8.161796e+001
1.506132e+003	8.204848e+001
1.508061e+003	8.246888e+001
1.509989e+003	8.287494e+001
1.511918e+003	8.326358e+001
1.513846e+003	8.363346e+001
1.515775e+003	8.398553e+001
1.517703e+003	8.432321e+001
1.519632e+003	8.465209e+001
1.521560e+003	8.497923e+001
1.523489e+003	8.531223e+001
1.525417e+003	8.565828e+001
1.527346e+003	8.602329e+001
1.529274e+003	8.641116e+001
1.531203e+003	8.682317e+001
1.533131e+003	8.725735e+001
1.535059e+003	8.770850e+001
1.536988e+003	8.816859e+001
1.538916e+003	8.862771e+001
1.540845e+003	8.907525e+001
1.542773e+003	8.950112e+001
1.544702e+003	8.989689e+001
1.546630e+003	9.025673e+001
1.548559e+003	9.057800e+001
1.550487e+003	9.086144e+001
1.552416e+003	9.111106e+001
1.554344e+003	9.133302e+001
1.556273e+003	9.153417e+001
1.558201e+003	9.172079e+001
1.560130e+003	9.189762e+001
1.562058e+003	9.206746e+001
1.563986e+003	9.223105e+001
1.565915e+003	9.238745e+001
1.567843e+003	9.253471e+001
1.569772e+003	9.267075e+001
1.571700e+003	9.279415e+001
1.573629e+003	9.290495e+001
1.575557e+003	9.300494e+001
1.577486e+003	9.309701e+001
1.579414e+003	9.318444e+001
1.581343e+003	9.327023e+001
1.583271e+003	9.335651e+001
1.585200e+003	9.344415e+001
1.587128e+003	9.353275e+001
1.589057e+003	9.362075e+001
1.590985e+003	9.370585e+001
1.592913e+003	9.378542e+001
1.594842e+003	9.385706e+001
1.596770e+003	9.391903e+001
1.598699e+003	9.397054e+001
1.600627e+003	9.401156e+001
1.602556e+003	9.404283e+001
1.604484e+003	9.406568e+001
1.606413e+003	9.408173e+001
1.608341e+003	9.409282e+001
1.610270e+003	9.410080e+001
1.612198e+003	9.410739e+001
1.614127e+003	9.411393e+001
1.616055e+003	9.412132e+001
1.617984e+003	9.413016e+001
1.619912e+003	9.414104e+001
1.621840e+003	9.415497e+001
1.623769e+003	9.417355e+001
1.625697e+003	9.419897e+001
1.627626e+003	9.423351e+001
1.629554e+003	9.427899e+001
1.631483e+003	9.433617e+001
1.633411e+003	9.440428e+001
1.635340e+003	9.448061e+001
1.637268e+003	9.456042e+001
1.639197e+003	9.463751e+001
1.641125e+003	9.470551e+001
1.643054e+003	9.475941e+001
1.644982e+003	9.479712e+001
1.646911e+003	9.482047e+001
1.648839e+003	9.483501e+001
1.650767e+003	9.484893e+001
1.652696e+003	9.487164e+001
1.654624e+003	9.491214e+001
1.656553e+003	9.497752e+001
1.658481e+003	9.507143e+001
1.660410e+003	9.519332e+001
1.662338e+003	9.533859e+001
1.664267e+003	9.549976e+001
1.666195e+003	9.566808e+001
1.668124e+003	9.583530e+001
1.670052e+003	9.599490e+001
1.671981e+003	9.614243e+001
1.673909e+003	9.627540e+001
1.675838e+003	9.639307e+001
1.677766e+003	9.649630e+001
1.679694e+003	9.658691e+001
1.681623e+003	9.666698e+001
1.683551e+003	9.673830e+001
1.685480e+003	9.680231e+001
1.687408e+003	9.686048e+001
1.689337e+003	9.691463e+001
1.691265e+003	9.696716e+001
1.693194e+003	9.702098e+001
1.695122e+003	9.707855e+001
1.697051e+003	9.714143e+001
1.698979e+003	9.720998e+001
1.700908e+003	9.728331e+001
1.702836e+003	9.735906e+001
1.704765e+003	9.743353e+001
1.706693e+003	9.750201e+001
1.708621e+003	9.755950e+001
1.710550e+003	9.760182e+001
1.712478e+003	9.762657e+001
1.714407e+003	9.763364e+001
1.716335e+003	9.762516e+001
1.718264e+003	9.760496e+001
1.720192e+003	9.757801e+001
1.722121e+003	9.755005e+001
1.724049e+003	9.752688e+001
1.725978e+003	9.751370e+001
1.727906e+003	9.751457e+001
1.729835e+003	9.753174e+001
1.731763e+003	9.756558e+001
1.733692e+003	9.761485e+001
1.735620e+003	9.767673e+001
1.737548e+003	9.774693e+001
1.739477e+003	9.782000e+001
1.741405e+003	9.788981e+001
1.743334e+003	9.795071e+001
1.745262e+003	9.799873e+001
1.747191e+003	9.803236e+001
1.749119e+003	9.805301e+001
1.751048e+003	9.806477e+001
1.752976e+003	9.807362e+001
1.754905e+003	9.808635e+001
1.756833e+003	9.810926e+001
1.758762e+003	9.814631e+001
1.760690e+003	9.819781e+001
1.762619e+003	9.825980e+001
1.764547e+003	9.832462e+001
1.766475e+003	9.838242e+001
1.768404e+003	9.842310e+001
1.770332e+003	9.843806e+001
1.772261e+003	9.842194e+001
1.774189e+003	9.837380e+001
1.776118e+003	9.829739e+001
1.778046e+003	9.820076e+001
1.779975e+003	9.809478e+001
1.781903e+003	9.799103e+001
1.783832e+003	9.789986e+001
1.785760e+003	9.782900e+001
1.787689e+003	9.778284e+001
1.789617e+003	9.776224e+001
1.791546e+003	9.776484e+001
1.793474e+003	9.778571e+001
1.795402e+003	9.781860e+001
1.797331e+003	9.785724e+001
1.799259e+003	9.789635e+001
1.801188e+003	9.793235e+001
1.803116e+003	9.796359e+001
1.805045e+003	9.799019e+001
1.806973e+003	9.801367e+001
1.808902e+003	9.803660e+001
1.810830e+003	9.806187e+001
1.812759e+003	9.809193e+001
1.814687e+003	9.812820e+001
1.816616e+003	9.817073e+001
1.818544e+003	9.821831e+001
1.820473e+003	9.826877e+001
1.822401e+003	9.831937e+001
1.824329e+003	9.836740e+001
1.826258e+003	9.841052e+001
1.828186e+003	9.844722e+001
1.830115e+003	9.847684e+001
1.832043e+003	9.849949e+001
1.833972e+003	9.851562e+001
1.835900e+003	9.852560e+001
1.837829e+003	9.852947e+001
1.839757e+003	9.852714e+001
1.841686e+003	9.851871e+001
1.843614e+003	9.850491e+001
1.845543e+003	9.848751e+001
1.847471e+003	9.846934e+001
1.849400e+003	9.845413e+001
1.851328e+003	9.844582e+001
1.853256e+003	9.844774e+001
1.855185e+003	9.846171e+001
1.857113e+003	9.848716e+001
1.859042e+003	9.852087e+001
1.860970e+003	9.855740e+001
1.862899e+003	9.859026e+001
1.864827e+003	9.861334e+001
1.866756e+003	9.862217e+001
1.868684e+003	9.861494e+001
1.870613e+003	9.859293e+001
1.872541e+003	9.856006e+001
1.874470e+003	9.852216e+001
1.876398e+003	9.848558e+001
1.878327e+003	9.845578e+001
1.880255e+003	9.843607e+001
1.882183e+003	9.842711e+001
1.884112e+003	9.842723e+001
1.886040e+003	9.843312e+001
1.887969e+003	9.844084e+001
1.889897e+003	9.844683e+001
1.891826e+003	9.844871e+001
1.893754e+003	9.847057e+001
1.895683e+003	9.848855e+001
1.897611e+003	9.850495e+001
1.899540e+003	9.852266e+001
1.901468e+003	9.854427e+001
1.903397e+003	9.857147e+001
1.905325e+003	9.860464e+001
1.907254e+003	9.864291e+001
1.909182e+003	9.868424e+001
1.911110e+003	9.872576e+001
1.913039e+003	9.876434e+001
1.914967e+003	9.879710e+001
1.916896e+003	9.882212e+001
1.918824e+003	9.883881e+001
1.920753e+003	9.884805e+001
1.922681e+003	9.885193e+001
1.924610e+003	9.885345e+001
1.926538e+003	9.885599e+001
1.928467e+003	9.886264e+001
1.930395e+003	9.887574e+001
1.932324e+003	9.889618e+001
1.934252e+003	9.892328e+001
1.936181e+003	9.895490e+001
1.938109e+003	9.898791e+001
1.940037e+003	9.901909e+001
1.941966e+003	9.904573e+001
1.943894e+003	9.906628e+001
1.945823e+003	9.908056e+001
1.947751e+003	9.908974e+001
1.949680e+003	9.909609e+001
1.951608e+003	9.910236e+001
1.953537e+003	9.911104e+001
1.955465e+003	9.912371e+001
1.957394e+003	9.914064e+001
1.959322e+003	9.916080e+001
1.961251e+003	9.918227e+001
1.963179e+003	9.920281e+001
1.965108e+003	9.922055e+001
1.967036e+003	9.923445e+001
1.968964e+003	9.924462e+001
1.970893e+003	9.925233e+001
1.972821e+003	9.925973e+001
1.974750e+003	9.926933e+001
1.976678e+003	9.928332e+001
1.978607e+003	9.930297e+001
1.980535e+003	9.932825e+001
1.982464e+003	9.935780e+001
1.984392e+003	9.938920e+001
1.986321e+003	9.941956e+001
1.988249e+003	9.944602e+001
1.990178e+003	9.946648e+001
1.992106e+003	9.947997e+001
1.994035e+003	9.948681e+001
1.995963e+003	9.948865e+001
1.997891e+003	9.948794e+001
1.999820e+003	9.948748e+001
2.001748e+003	9.948980e+001
2.003677e+003	9.949662e+001
2.005605e+003	9.950863e+001
2.007534e+003	9.952531e+001
2.009462e+003	9.954517e+001
2.011391e+003	9.956615e+001
2.013319e+003	9.958601e+001
2.015248e+003	9.960292e+001
2.017176e+003	9.961573e+001
2.019105e+003	9.962420e+001
2.021033e+003	9.962897e+001
2.022962e+003	9.963136e+001
2.024890e+003	9.963306e+001
2.026818e+003	9.963578e+001
2.028747e+003	9.964081e+001
2.030675e+003	9.964883e+001
2.032604e+003	9.965982e+001
2.034532e+003	9.967315e+001
2.036461e+003	9.968778e+001
2.038389e+003	9.970264e+001
2.040318e+003	9.971677e+001
2.042246e+003	9.972964e+001
2.044175e+003	9.974117e+001
2.046103e+003	9.975175e+001
2.048032e+003	9.976211e+001
2.049960e+003	9.977300e+001
2.051889e+003	9.978508e+001
2.053817e+003	9.979860e+001
2.055746e+003	9.981339e+001
2.057674e+003	9.982888e+001
2.059603e+003	9.984424e+001
2.061531e+003	9.985858e+001
2.063459e+003	9.987120e+001
2.065388e+003	9.988171e+001
2.067316e+003	9.989015e+001
2.069245e+003	9.989702e+001
2.071173e+003	9.990313e+001
2.073102e+003	9.990942e+001
2.075030e+003	9.991677e+001
2.076959e+003	9.992590e+001
2.078887e+003	9.993710e+001
2.080816e+003	9.995035e+001
2.082744e+003	9.996526e+001
2.084673e+003	9.998125e+001
2.086601e+003	9.999768e+001
2.088530e+003	1.000140e+002
2.090458e+003	1.000298e+002
2.092386e+003	1.000450e+002
2.094315e+003	1.000597e+002
2.096243e+003	1.000740e+002
2.098172e+003	1.000882e+002
2.100100e+003	1.001026e+002
2.102029e+003	1.001171e+002
2.103957e+003	1.001319e+002
2.105886e+003	1.001465e+002
2.107814e+003	1.001607e+002
2.109743e+003	1.001740e+002
2.111671e+003	1.001863e+002
2.113600e+003	1.001974e+002
2.115528e+003	1.002073e+002
2.117457e+003	1.002163e+002
2.119385e+003	1.002245e+002
2.121313e+003	1.002324e+002
2.123242e+003	1.002403e+002
2.125170e+003	1.002485e+002
2.127099e+003	1.002573e+002
2.129027e+003	1.002666e+002
2.130956e+003	1.002763e+002
2.132884e+003	1.002863e+002
2.134813e+003	1.002965e+002
2.136741e+003	1.003065e+002
2.138670e+003	1.003165e+002
2.140598e+003	1.003262e+002
2.142527e+003	1.003356e+002
2.144455e+003	1.003450e+002
2.146384e+003	1.003543e+002
2.148312e+003	1.003637e+002
2.150240e+003	1.003733e+002
2.152169e+003	1.003832e+002
2.154097e+003	1.003932e+002
2.156026e+003	1.004035e+002
2.157954e+003	1.004140e+002
2.159883e+003	1.004245e+002
2.161811e+003	1.004351e+002
2.163740e+003	1.004456e+002
2.165668e+003	1.004562e+002
2.167597e+003	1.004666e+002
2.169525e+003	1.004769e+002
2.171454e+003	1.004869e+002
2.173382e+003	1.004966e+002
2.175311e+003	1.005058e+002
2.177239e+003	1.005145e+002
2.179167e+003	1.005227e+002
2.181096e+003	1.005304e+002
2.183024e+003	1.005378e+002
2.184953e+003	1.005452e+002
2.186881e+003	1.005528e+002
2.188810e+003	1.005611e+002
2.190738e+003	1.005701e+002
2.192667e+003	1.005800e+002
2.194595e+003	1.005908e+002
2.196524e+003	1.006023e+002
2.198452e+003	1.006140e+002
2.200381e+003	1.006258e+002
2.202309e+003	1.006372e+002
2.204238e+003	1.006480e+002
2.206166e+003	1.006581e+002
2.208094e+003	1.006677e+002
2.210023e+003	1.006767e+002
2.211951e+003	1.006855e+002
2.213880e+003	1.006944e+002
2.215808e+003	1.007036e+002
2.217737e+003	1.007132e+002
2.219665e+003	1.007232e+002
2.221594e+003	1.007335e+002
2.223522e+003	1.007439e+002
2.225451e+003	1.007543e+002
2.227379e+003	1.007645e+002
2.229308e+003	1.007741e+002
2.231236e+003	1.007833e+002
2.233165e+003	1.007919e+002
2.235093e+003	1.007999e+002
2.237021e+003	1.008077e+002
2.238950e+003	1.008152e+002
2.240878e+003	1.008226e+002
2.242807e+003	1.008301e+002
2.244735e+003	1.008378e+002
2.246664e+003	1.008456e+002
2.248592e+003	1.008536e+002
2.250521e+003	1.008618e+002
2.252449e+003	1.008700e+002
2.254378e+003	1.008783e+002
2.256306e+003	1.008865e+002
2.258235e+003	1.008948e+002
2.260163e+003	1.009030e+002
2.262092e+003	1.009111e+002
2.264020e+003	1.009192e+002
2.265948e+003	1.009272e+002
2.267877e+003	1.009350e+002
2.269805e+003	1.009426e+002
2.271734e+003	1.009500e+002
2.273662e+003	1.009571e+002
2.275591e+003	1.009639e+002
2.277519e+003	1.009704e+002
2.279448e+003	1.009768e+002
2.281376e+003	1.009833e+002
2.283305e+003	1.009898e+002
2.285233e+003	1.009966e+002
2.287162e+003	1.010036e+002
2.289090e+003	1.010109e+002
2.291019e+003	1.010185e+002
2.292947e+003	1.010262e+002
2.294875e+003	1.010338e+002
2.296804e+003	1.010412e+002
2.298732e+003	1.010483e+002
2.300661e+003	1.010548e+002
2.302589e+003	1.010607e+002
2.304518e+003	1.010658e+002
2.306446e+003	1.010704e+002
2.308375e+003	1.010742e+002
2.310303e+003	1.010774e+002
2.312232e+003	1.010800e+002
2.314160e+003	1.010822e+002
2.316089e+003	1.010838e+002
2.318017e+003	1.010852e+002
2.319946e+003	1.010861e+002
2.321874e+003	1.010866e+002
2.323802e+003	1.010867e+002
2.325731e+003	1.010864e+002
2.327659e+003	1.010856e+002
2.329588e+003	1.010844e+002
2.331516e+003	1.010827e+002
2.333445e+003	1.010806e+002
2.335373e+003	1.010783e+002
2.337302e+003	1.010760e+002
2.339230e+003	1.010738e+002
2.341159e+003	1.010720e+002
2.343087e+003	1.010708e+002
2.345016e+003	1.010704e+002
2.346944e+003	1.010710e+002
2.348873e+003	1.010725e+002
2.350801e+003	1.010752e+002
2.352729e+003	1.010788e+002
2.354658e+003	1.010833e+002
2.356586e+003	1.010886e+002
2.358515e+003	1.010946e+002
2.360443e+003	1.011010e+002
2.362372e+003	1.011077e+002
2.364300e+003	1.011146e+002
2.366229e+003	1.011215e+002
2.368157e+003	1.011281e+002
2.370086e+003	1.011344e+002
2.372014e+003	1.011401e+002
2.373942e+003	1.011450e+002
2.375871e+003	1.011492e+002
2.377799e+003	1.011525e+002
2.379728e+003	1.011549e+002
2.381656e+003	1.011567e+002
2.383585e+003	1.011580e+002
2.385513e+003	1.011590e+002
2.387442e+003	1.011600e+002
2.389370e+003	1.011611e+002
2.391299e+003	1.011624e+002
2.393227e+003	1.011641e+002
2.395156e+003	1.011662e+002
2.397084e+003	1.011685e+002
2.399012e+003	1.011711e+002
2.400941e+003	1.011738e+002
2.402869e+003	1.011765e+002
2.404798e+003	1.011791e+002
2.406726e+003	1.011815e+002
2.408655e+003	1.011837e+002
2.410583e+003	1.011855e+002
2.412512e+003	1.011869e+002
2.414440e+003	1.011879e+002
2.416369e+003	1.011885e+002
2.418297e+003	1.011887e+002
2.420226e+003	1.011885e+002
2.422154e+003	1.011881e+002
2.424083e+003	1.011876e+002
2.426011e+003	1.011868e+002
2.427939e+003	1.011859e+002
2.429868e+003	1.011848e+002
2.431796e+003	1.011835e+002
2.433725e+003	1.011819e+002
2.435653e+003	1.011799e+002
2.437582e+003	1.011774e+002
2.439510e+003	1.011744e+002
2.441439e+003	1.011708e+002
2.443367e+003	1.011666e+002
2.445296e+003	1.011617e+002
2.447224e+003	1.011560e+002
2.449153e+003	1.011496e+002
2.451081e+003	1.011422e+002
2.453010e+003	1.011337e+002
2.454938e+003	1.011236e+002
2.456866e+003	1.011118e+002
2.458795e+003	1.010975e+002
2.460723e+003	1.010804e+002
2.462652e+003	1.010598e+002
2.464580e+003	1.010352e+002
2.466509e+003	1.010061e+002
2.468437e+003	1.009722e+002
2.470366e+003	1.009331e+002
2.472294e+003	1.008890e+002
2.474223e+003	1.008398e+002
2.476151e+003	1.007860e+002
2.478080e+003	1.007282e+002
2.480008e+003	1.006674e+002
2.481937e+003	1.006045e+002
2.483865e+003	1.005409e+002
2.485793e+003	1.004782e+002
2.487722e+003	1.004178e+002
2.489650e+003	1.003613e+002
2.491579e+003	1.003099e+002
2.493507e+003	1.002645e+002
2.495436e+003	1.002253e+002
2.497364e+003	1.001918e+002
2.499293e+003	1.001626e+002
2.501221e+003	1.001358e+002
2.503150e+003	1.001092e+002
2.505078e+003	1.000806e+002
2.507007e+003	1.000484e+002
2.508935e+003	1.000118e+002
2.510864e+003	9.997141e+001
2.512792e+003	9.992898e+001
2.514720e+003	9.988751e+001
2.516649e+003	9.985073e+001
2.518577e+003	9.982253e+001
2.520506e+003	9.980630e+001
2.522434e+003	9.980440e+001
2.524363e+003	9.981760e+001
2.526291e+003	9.984505e+001
2.528220e+003	9.988427e+001
2.530148e+003	9.993169e+001
2.532077e+003	9.998310e+001
2.534005e+003	1.000344e+002
2.535934e+003	1.000824e+002
2.537862e+003	1.001247e+002
2.539791e+003	1.001607e+002
2.541719e+003	1.001909e+002
2.543647e+003	1.002169e+002
2.545576e+003	1.002408e+002
2.547504e+003	1.002648e+002
2.549433e+003	1.002906e+002
2.551361e+003	1.003192e+002
2.553290e+003	1.003509e+002
2.555218e+003	1.003851e+002
2.557147e+003	1.004207e+002
2.559075e+003	1.004562e+002
2.561004e+003	1.004904e+002
2.562932e+003	1.005221e+002
2.564861e+003	1.005508e+002
2.566789e+003	1.005761e+002
2.568718e+003	1.005983e+002
2.570646e+003	1.006176e+002
2.572574e+003	1.006347e+002
2.574503e+003	1.006499e+002
2.576431e+003	1.006637e+002
2.578360e+003	1.006763e+002
2.580288e+003	1.006878e+002
2.582217e+003	1.006983e+002
2.584145e+003	1.007078e+002
2.586074e+003	1.007163e+002
2.588002e+003	1.007237e+002
2.589931e+003	1.007302e+002
2.591859e+003	1.007357e+002
2.593788e+003	1.007405e+002
2.595716e+003	1.007444e+002
2.597645e+003	1.007477e+002
2.599573e+003	1.007502e+002
2.601501e+003	1.007521e+002
2.603430e+003	1.007533e+002
2.605358e+003	1.007539e+002
2.607287e+003	1.007538e+002
2.609215e+003	1.007532e+002
2.611144e+003	1.007521e+002
2.613072e+003	1.007509e+002
2.615001e+003	1.007496e+002
2.616929e+003	1.007488e+002
2.618858e+003	1.007486e+002
2.620786e+003	1.007495e+002
2.622715e+003	1.007517e+002
2.624643e+003	1.007556e+002
2.626572e+003	1.007613e+002
2.628500e+003	1.007690e+002
2.630428e+003	1.007786e+002
2.632357e+003	1.007899e+002
2.634285e+003	1.008029e+002
2.636214e+003	1.008172e+002
2.638142e+003	1.008325e+002
2.640071e+003	1.008485e+002
2.641999e+003	1.008648e+002
2.643928e+003	1.008811e+002
2.645856e+003	1.008971e+002
2.647785e+003	1.009127e+002
2.649713e+003	1.009276e+002
2.651642e+003	1.009416e+002
2.653570e+003	1.009546e+002
2.655499e+003	1.009664e+002
2.657427e+003	1.009767e+002
2.659355e+003	1.009854e+002
2.661284e+003	1.009923e+002
2.663212e+003	1.009974e+002
2.665141e+003	1.010007e+002
2.667069e+003	1.010024e+002
2.668998e+003	1.010027e+002
2.670926e+003	1.010021e+002
2.672855e+003	1.010010e+002
2.674783e+003	1.009998e+002
2.676712e+003	1.009986e+002
2.678640e+003	1.009977e+002
2.680569e+003	1.009968e+002
2.682497e+003	1.009960e+002
2.684426e+003	1.009948e+002
2.686354e+003	1.009931e+002
2.688282e+003	1.009907e+002
2.690211e+003	1.009875e+002
2.692139e+003	1.009837e+002
2.694068e+003	1.009793e+002
2.695996e+003	1.009748e+002
2.697925e+003	1.009701e+002
2.699853e+003	1.009655e+002
2.701782e+003	1.009610e+002
2.703710e+003	1.009562e+002
2.705639e+003	1.009511e+002
2.707567e+003	1.009453e+002
2.709496e+003	1.009387e+002
2.711424e+003	1.009311e+002
2.713353e+003	1.009228e+002
2.715281e+003	1.009141e+002
2.717209e+003	1.009054e+002
2.719138e+003	1.008972e+002
2.721066e+003	1.008901e+002
2.722995e+003	1.008842e+002
2.724923e+003	1.008797e+002
2.726852e+003	1.008763e+002
2.728780e+003	1.008736e+002
2.730709e+003	1.008711e+002
2.732637e+003	1.008682e+002
2.734566e+003	1.008645e+002
2.736494e+003	1.008596e+002
2.738423e+003	1.008535e+002
2.740351e+003	1.008464e+002
2.742280e+003	1.008386e+002
2.744208e+003	1.008308e+002
2.746136e+003	1.008232e+002
2.748065e+003	1.008163e+002
2.749993e+003	1.008102e+002
2.751922e+003	1.008048e+002
2.753850e+003	1.008000e+002
2.755779e+003	1.007952e+002
2.757707e+003	1.007902e+002
2.759636e+003	1.007846e+002
2.761564e+003	1.007782e+002
2.763493e+003	1.007710e+002
2.765421e+003	1.007630e+002
2.767350e+003	1.007543e+002
2.769278e+003	1.007452e+002
2.771207e+003	1.007356e+002
2.773135e+003	1.007257e+002
2.775063e+003	1.007154e+002
2.776992e+003	1.007046e+002
2.778920e+003	1.006932e+002
2.780849e+003	1.006812e+002
2.782777e+003	1.006686e+002
2.784706e+003	1.006556e+002
2.786634e+003	1.006423e+002
2.788563e+003	1.006291e+002
2.790491e+003	1.006160e+002
2.792420e+003	1.006033e+002
2.794348e+003	1.005909e+002
2.796277e+003	1.005786e+002
2.798205e+003	1.005663e+002
2.800134e+003	1.005537e+002
2.802062e+003	1.005405e+002
2.803990e+003	1.005265e+002
2.805919e+003	1.005115e+002
2.807847e+003	1.004956e+002
2.809776e+003	1.004788e+002
2.811704e+003	1.004611e+002
2.813633e+003	1.004425e+002
2.815561e+003	1.004229e+002
2.817490e+003	1.004021e+002
2.819418e+003	1.003796e+002
2.821347e+003	1.003545e+002
2.823275e+003	1.003256e+002
2.825204e+003	1.002911e+002
2.827132e+003	1.002484e+002
2.829061e+003	1.001948e+002
2.830989e+003	1.001269e+002
2.832917e+003	1.000419e+002
2.834846e+003	9.993742e+001
2.836774e+003	9.981277e+001
2.838703e+003	9.966933e+001
2.840631e+003	9.951099e+001
2.842560e+003	9.934429e+001
2.844488e+003	9.917790e+001
2.846417e+003	9.902171e+001
2.848345e+003	9.888560e+001
2.850274e+003	9.877812e+001
2.852202e+003	9.870522e+001
2.854131e+003	9.866938e+001
2.856059e+003	9.866934e+001
2.857988e+003	9.870037e+001
2.859916e+003	9.875513e+001
2.861844e+003	9.882488e+001
2.863773e+003	9.890086e+001
2.865701e+003	9.897544e+001
2.867630e+003	9.904283e+001
2.869558e+003	9.909944e+001
2.871487e+003	9.914367e+001
2.873415e+003	9.917538e+001
2.875344e+003	9.919535e+001
2.877272e+003	9.920451e+001
2.879201e+003	9.920368e+001
2.881129e+003	9.919334e+001
2.883058e+003	9.917369e+001
2.884986e+003	9.914490e+001
2.886915e+003	9.910728e+001
2.888843e+003	9.906135e+001
2.890771e+003	9.900768e+001
2.892700e+003	9.894663e+001
2.894628e+003	9.887799e+001
2.896557e+003	9.880072e+001
2.898485e+003	9.871288e+001
2.900414e+003	9.861176e+001
2.902342e+003	9.849445e+001
2.904271e+003	9.835853e+001
2.906199e+003	9.820299e+001
2.908128e+003	9.802901e+001
2.910056e+003	9.784054e+001
2.911985e+003	9.764449e+001
2.913913e+003	9.745035e+001
2.915842e+003	9.726939e+001
2.917770e+003	9.711353e+001
2.919698e+003	9.699391e+001
2.921627e+003	9.691954e+001
2.923555e+003	9.689613e+001
2.925484e+003	9.692532e+001
2.927412e+003	9.700440e+001
2.929341e+003	9.712662e+001
2.931269e+003	9.728193e+001
2.933198e+003	9.745821e+001
2.935126e+003	9.764260e+001
2.937055e+003	9.782293e+001
2.938983e+003	9.798889e+001
2.940912e+003	9.813297e+001
2.942840e+003	9.825089e+001
2.944769e+003	9.834179e+001
2.946697e+003	9.840768e+001
2.948625e+003	9.845290e+001
2.950554e+003	9.848317e+001
2.952482e+003	9.850481e+001
2.954411e+003	9.852387e+001
2.956339e+003	9.854549e+001
2.958268e+003	9.857344e+001
2.960196e+003	9.860986e+001
2.962125e+003	9.865528e+001
2.964053e+003	9.870888e+001
2.965982e+003	9.876874e+001
2.967910e+003	9.883234e+001
2.969839e+003	9.889696e+001
2.971767e+003	9.896000e+001
2.973696e+003	9.901936e+001
2.975624e+003	9.907359e+001
2.977552e+003	9.912189e+001
2.979481e+003	9.916407e+001
2.981409e+003	9.920043e+001
2.983338e+003	9.923161e+001
2.985266e+003	9.925837e+001
2.987195e+003	9.928157e+001
2.989123e+003	9.930203e+001
2.991052e+003	9.932047e+001
2.992980e+003	9.933751e+001
2.994909e+003	9.935367e+001
2.996837e+003	9.936930e+001
2.998766e+003	9.938465e+001
3.000694e+003	9.939976e+001
3.002623e+003	9.941451e+001
3.004551e+003	9.942860e+001
3.006479e+003	9.944164e+001
3.008408e+003	9.945315e+001
3.010336e+003	9.946268e+001
3.012265e+003	9.946983e+001
3.014193e+003	9.947435e+001
3.016122e+003	9.947615e+001
3.018050e+003	9.947531e+001
3.019979e+003	9.947203e+001
3.021907e+003	9.946655e+001
3.023836e+003	9.945920e+001
3.025764e+003	9.945020e+001
3.027693e+003	9.943980e+001
3.029621e+003	9.942817e+001
3.031550e+003	9.941551e+001
3.033478e+003	9.940199e+001
3.035406e+003	9.938786e+001
3.037335e+003	9.937342e+001
3.039263e+003	9.935904e+001
3.041192e+003	9.934507e+001
3.043120e+003	9.933179e+001
3.045049e+003	9.931931e+001
3.046977e+003	9.930760e+001
3.048906e+003	9.929639e+001
3.050834e+003	9.928522e+001
3.052763e+003	9.927359e+001
3.054691e+003	9.926094e+001
3.056620e+003	9.924683e+001
3.058548e+003	9.923102e+001
3.060477e+003	9.921345e+001
3.062405e+003	9.919428e+001
3.064333e+003	9.917385e+001
3.066262e+003	9.915253e+001
3.068190e+003	9.913068e+001
3.070119e+003	9.910860e+001
3.072047e+003	9.908643e+001
3.073976e+003	9.906424e+001
3.075904e+003	9.904206e+001
3.077833e+003	9.901986e+001
3.079761e+003	9.899766e+001
3.081690e+003	9.897548e+001
3.083618e+003	9.895341e+001
3.085547e+003	9.893149e+001
3.087475e+003	9.890977e+001
3.089404e+003	9.888817e+001
3.091332e+003	9.886659e+001
3.093260e+003	9.884486e+001
3.095189e+003	9.882277e+001
3.097117e+003	9.880020e+001
3.099046e+003	9.877708e+001
3.100974e+003	9.875340e+001
3.102903e+003	9.872923e+001
3.104831e+003	9.870469e+001
3.106760e+003	9.867989e+001
3.108688e+003	9.865491e+001
3.110617e+003	9.862975e+001
3.112545e+003	9.860441e+001
3.114474e+003	9.857884e+001
3.116402e+003	9.855299e+001
3.118331e+003	9.852686e+001
3.120259e+003	9.850048e+001
3.122188e+003	9.847395e+001
3.124116e+003	9.844730e+001
3.126044e+003	9.842061e+001
3.127973e+003	9.839391e+001
3.129901e+003	9.836713e+001
3.131830e+003	9.834018e+001
3.133758e+003	9.831292e+001
3.135687e+003	9.828522e+001
3.137615e+003	9.825697e+001
3.139544e+003	9.822810e+001
3.141472e+003	9.819868e+001
3.143401e+003	9.816880e+001
3.145329e+003	9.813865e+001
3.147258e+003	9.810844e+001
3.149186e+003	9.807835e+001
3.151115e+003	9.804858e+001
3.153043e+003	9.801923e+001
3.154971e+003	9.799030e+001
3.156900e+003	9.796169e+001
3.158828e+003	9.793324e+001
3.160757e+003	9.790468e+001
3.162685e+003	9.787572e+001
3.164614e+003	9.784609e+001
3.166542e+003	9.781555e+001
3.168471e+003	9.778394e+001
3.170399e+003	9.775120e+001
3.172328e+003	9.771734e+001
3.174256e+003	9.768253e+001
3.176185e+003	9.764696e+001
3.178113e+003	9.761090e+001
3.180042e+003	9.757458e+001
3.181970e+003	9.753822e+001
3.183898e+003	9.750193e+001
3.185827e+003	9.746581e+001
3.187755e+003	9.742984e+001
3.189684e+003	9.739395e+001
3.191612e+003	9.735804e+001
3.193541e+003	9.732199e+001
3.195469e+003	9.728577e+001
3.197398e+003	9.724937e+001
3.199326e+003	9.721288e+001
3.201255e+003	9.717640e+001
3.203183e+003	9.714005e+001
3.205112e+003	9.710395e+001
3.207040e+003	9.706821e+001
3.208969e+003	9.703283e+001
3.210897e+003	9.699773e+001
3.212825e+003	9.696275e+001
3.214754e+003	9.692771e+001
3.216682e+003	9.689240e+001
3.218611e+003	9.685668e+001
3.220539e+003	9.682050e+001
3.222468e+003	9.678387e+001
3.224396e+003	9.674689e+001
3.226325e+003	9.670977e+001
3.228253e+003	9.667275e+001
3.230182e+003	9.663612e+001
3.232110e+003	9.660007e+001
3.234039e+003	9.656476e+001
3.235967e+003	9.653023e+001
3.237896e+003	9.649645e+001
3.239824e+003	9.646336e+001
3.241752e+003	9.643087e+001
3.243681e+003	9.639884e+001
3.245609e+003	9.636716e+001
3.247538e+003	9.633572e+001
3.249466e+003	9.630444e+001
3.251395e+003	9.627331e+001
3.253323e+003	9.624228e+001
3.255252e+003	9.621131e+001
3.257180e+003	9.618038e+001
3.259109e+003	9.614951e+001
3.261037e+003	9.611875e+001
3.262966e+003	9.608820e+001
3.264894e+003	9.605798e+001
3.266823e+003	9.602824e+001
3.268751e+003	9.599908e+001
3.270679e+003	9.597051e+001
3.272608e+003	9.594248e+001
3.274536e+003	9.591480e+001
3.276465e+003	9.588715e+001
3.278393e+003	9.585918e+001
3.280322e+003	9.583051e+001
3.282250e+003	9.580079e+001
3.284179e+003	9.576984e+001
3.286107e+003	9.573759e+001
3.288036e+003	9.570415e+001
3.289964e+003	9.566971e+001
3.291893e+003	9.563453e+001
3.293821e+003	9.559886e+001
3.295750e+003	9.556290e+001
3.297678e+003	9.552670e+001
3.299606e+003	9.549020e+001
3.301535e+003	9.545325e+001
3.303463e+003	9.541561e+001
3.305392e+003	9.537708e+001
3.307320e+003	9.533743e+001
3.309249e+003	9.529652e+001
3.311177e+003	9.525432e+001
3.313106e+003	9.521083e+001
3.315034e+003	9.516612e+001
3.316963e+003	9.512025e+001
3.318891e+003	9.507323e+001
3.320820e+003	9.502506e+001
3.322748e+003	9.497565e+001
3.324677e+003	9.492490e+001
3.326605e+003	9.487262e+001
3.328533e+003	9.481865e+001
3.330462e+003	9.476290e+001
3.332390e+003	9.470541e+001
3.334319e+003	9.464628e+001
3.336247e+003	9.458581e+001
3.338176e+003	9.452437e+001
3.340104e+003	9.446239e+001
3.342033e+003	9.440034e+001
3.343961e+003	9.433866e+001
3.345890e+003	9.427763e+001
3.347818e+003	9.421735e+001
3.349747e+003	9.415776e+001
3.351675e+003	9.409859e+001
3.353604e+003	9.403950e+001
3.355532e+003	9.398001e+001
3.357460e+003	9.391977e+001
3.359389e+003	9.385847e+001
3.361317e+003	9.379605e+001
3.363246e+003	9.373268e+001
3.365174e+003	9.366883e+001
3.367103e+003	9.360516e+001
3.369031e+003	9.354246e+001
3.370960e+003	9.348151e+001
3.372888e+003	9.342306e+001
3.374817e+003	9.336759e+001
3.376745e+003	9.331535e+001
3.378674e+003	9.326627e+001
3.380602e+003	9.321996e+001
3.382531e+003	9.317575e+001
3.384459e+003	9.313288e+001
3.386387e+003	9.309058e+001
3.388316e+003	9.304813e+001
3.390244e+003	9.300505e+001
3.392173e+003	9.296109e+001
3.394101e+003	9.291637e+001
3.396030e+003	9.287138e+001
3.397958e+003	9.282695e+001
3.399887e+003	9.278410e+001
3.401815e+003	9.274394e+001
3.403744e+003	9.270750e+001
3.405672e+003	9.267552e+001
3.407601e+003	9.264833e+001
3.409529e+003	9.262574e+001
3.411458e+003	9.260698e+001
3.413386e+003	9.259084e+001
3.415314e+003	9.257584e+001
3.417243e+003	9.256061e+001
3.419171e+003	9.254419e+001
3.421100e+003	9.252626e+001
3.423028e+003	9.250728e+001
3.424957e+003	9.248843e+001
3.426885e+003	9.247141e+001
3.428814e+003	9.245811e+001
3.430742e+003	9.245015e+001
3.432671e+003	9.244852e+001
3.434599e+003	9.245335e+001
3.436528e+003	9.246376e+001
3.438456e+003	9.247817e+001
3.440385e+003	9.249459e+001
3.442313e+003	9.251105e+001
3.444241e+003	9.252600e+001
3.446170e+003	9.253864e+001
3.448098e+003	9.254895e+001
3.450027e+003	9.255762e+001
3.451955e+003	9.256586e+001
3.453884e+003	9.257506e+001
3.455812e+003	9.258651e+001
3.457741e+003	9.260122e+001
3.459669e+003	9.261980e+001
3.461598e+003	9.264255e+001
3.463526e+003	9.266950e+001
3.465455e+003	9.270053e+001
3.467383e+003	9.273540e+001
3.469312e+003	9.277372e+001
3.471240e+003	9.281493e+001
3.473168e+003	9.285819e+001
3.475097e+003	9.290259e+001
3.477025e+003	9.294721e+001
3.478954e+003	9.299141e+001
3.480882e+003	9.303502e+001
3.482811e+003	9.307849e+001
3.484739e+003	9.312291e+001
3.486668e+003	9.316974e+001
3.488596e+003	9.322046e+001
3.490525e+003	9.327614e+001
3.492453e+003	9.333688e+001
3.494382e+003	9.340157e+001
3.496310e+003	9.346811e+001
3.498239e+003	9.353373e+001
3.500167e+003	9.359583e+001
3.502095e+003	9.365257e+001
3.504024e+003	9.370358e+001
3.505952e+003	9.375002e+001
3.507881e+003	9.379464e+001
3.509809e+003	9.384097e+001
3.511738e+003	9.389257e+001
3.513666e+003	9.395191e+001
3.515595e+003	9.401965e+001
3.517523e+003	9.409443e+001
3.519452e+003	9.417319e+001
3.521380e+003	9.425203e+001
3.523309e+003	9.432716e+001
3.525237e+003	9.439590e+001
3.527166e+003	9.445728e+001
3.529094e+003	9.451229e+001
3.531022e+003	9.456350e+001
3.532951e+003	9.461429e+001
3.534879e+003	9.466777e+001
3.536808e+003	9.472588e+001
3.538736e+003	9.478914e+001
3.540665e+003	9.485680e+001
3.542593e+003	9.492753e+001
3.544522e+003	9.500001e+001
3.546450e+003	9.507367e+001
3.548379e+003	9.514893e+001
3.550307e+003	9.522711e+001
3.552236e+003	9.530991e+001
3.554164e+003	9.539856e+001
3.556093e+003	9.549281e+001
3.558021e+003	9.559039e+001
3.559949e+003	9.568716e+001
3.561878e+003	9.577805e+001
3.563806e+003	9.585821e+001
3.565735e+003	9.592417e+001
3.567663e+003	9.597469e+001
3.569592e+003	9.601128e+001
3.571520e+003	9.603793e+001
3.573449e+003	9.606030e+001
3.575377e+003	9.608445e+001
3.577306e+003	9.611534e+001
3.579234e+003	9.615558e+001
3.581163e+003	9.620511e+001
3.583091e+003	9.626165e+001
3.585020e+003	9.632170e+001
3.586948e+003	9.638180e+001
3.588876e+003	9.643967e+001
3.590805e+003	9.649520e+001
3.592733e+003	9.655083e+001
3.594662e+003	9.661114e+001
3.596590e+003	9.668179e+001
3.598519e+003	9.676787e+001
3.600447e+003	9.687222e+001
3.602376e+003	9.699421e+001
3.604304e+003	9.712933e+001
3.606233e+003	9.726961e+001
3.608161e+003	9.740474e+001
3.610090e+003	9.752391e+001
3.612018e+003	9.761774e+001
3.613947e+003	9.768032e+001
3.615875e+003	9.771039e+001
3.617803e+003	9.771176e+001
3.619732e+003	9.769276e+001
3.621660e+003	9.766504e+001
3.623589e+003	9.764176e+001
3.625517e+003	9.763585e+001
3.627446e+003	9.765821e+001
3.629374e+003	9.771640e+001
3.631303e+003	9.781381e+001
3.633231e+003	9.794927e+001
3.635160e+003	9.811728e+001
3.637088e+003	9.830853e+001
3.639017e+003	9.851067e+001
3.640945e+003	9.870966e+001
3.642874e+003	9.889147e+001
3.644802e+003	9.904414e+001
3.646730e+003	9.915939e+001
3.648659e+003	9.923391e+001
3.650587e+003	9.926996e+001
3.652516e+003	9.927500e+001
3.654444e+003	9.926054e+001
3.656373e+003	9.924010e+001
3.658301e+003	9.922669e+001
3.660230e+003	9.923048e+001
3.662158e+003	9.925691e+001
3.664087e+003	9.931612e+001
3.666015e+003	9.939348e+001
3.667944e+003	9.948080e+001
3.669872e+003	9.956808e+001
3.671801e+003	9.964529e+001
3.673729e+003	9.970406e+001
3.675657e+003	9.973880e+001
3.677586e+003	9.974698e+001
3.679514e+003	9.972877e+001
3.681443e+003	9.968619e+001
3.683371e+003	9.962247e+001
3.685300e+003	9.954179e+001
3.687228e+003	9.944933e+001
3.689157e+003	9.935157e+001
3.691085e+003	9.925618e+001
3.693014e+003	9.917168e+001
3.694942e+003	9.910685e+001
3.696871e+003	9.906958e+001
3.698799e+003	9.906563e+001
3.700728e+003	9.909707e+001
3.702656e+003	9.916116e+001
3.704584e+003	9.925018e+001
3.706513e+003	9.935238e+001
3.708441e+003	9.945396e+001
3.710370e+003	9.954149e+001
3.712298e+003	9.960440e+001
3.714227e+003	9.963692e+001
3.716155e+003	9.963903e+001
3.718084e+003	9.961636e+001
3.720012e+003	9.957915e+001
3.721941e+003	9.954009e+001
3.723869e+003	9.951188e+001
3.725798e+003	9.950475e+001
3.727726e+003	9.952502e+001
3.729655e+003	9.957462e+001
3.731583e+003	9.965136e+001
3.733511e+003	9.974989e+001
3.735440e+003	9.986309e+001
3.737368e+003	9.998322e+001
3.739297e+003	1.001027e+002
3.741225e+003	1.002152e+002
3.743154e+003	1.003153e+002
3.745082e+003	1.003995e+002
3.747011e+003	1.004647e+002
3.748939e+003	1.005089e+002
3.750868e+003	1.005309e+002
3.752796e+003	1.005305e+002
3.754725e+003	1.005089e+002
3.756653e+003	1.004688e+002
3.758582e+003	1.004147e+002
3.760510e+003	1.003519e+002
3.762438e+003	1.002857e+002
3.764367e+003	1.002217e+002
3.766295e+003	1.001641e+002
3.768224e+003	1.001158e+002
3.770152e+003	1.000780e+002
3.772081e+003	1.000502e+002
3.774009e+003	1.000309e+002
3.775938e+003	1.000185e+002
3.777866e+003	1.000116e+002
3.779795e+003	1.000101e+002
3.781723e+003	1.000146e+002
3.783652e+003	1.000262e+002
3.785580e+003	1.000462e+002
3.787509e+003	1.000749e+002
3.789437e+003	1.001113e+002
3.791365e+003	1.001527e+002
3.793294e+003	1.001950e+002
3.795222e+003	1.002335e+002
3.797151e+003	1.002643e+002
3.799079e+003	1.002846e+002
3.801008e+003	1.002943e+002
3.802936e+003	1.002955e+002
3.804865e+003	1.002924e+002
3.806793e+003	1.002900e+002
3.808722e+003	1.002932e+002
3.810650e+003	1.003052e+002
3.812579e+003	1.003269e+002
3.814507e+003	1.003572e+002
3.816436e+003	1.003932e+002
3.818364e+003	1.004314e+002
3.820292e+003	1.004684e+002
3.822221e+003	1.005023e+002
3.824149e+003	1.005324e+002
3.826078e+003	1.005590e+002
3.828006e+003	1.005830e+002
3.829935e+003	1.006047e+002
3.831863e+003	1.006228e+002
3.833792e+003	1.006347e+002
3.835720e+003	1.006368e+002
3.837649e+003	1.006259e+002
3.839577e+003	1.005998e+002
3.841506e+003	1.005587e+002
3.843434e+003	1.005055e+002
3.845363e+003	1.004464e+002
3.847291e+003	1.003891e+002
3.849219e+003	1.003420e+002
3.851148e+003	1.003118e+002
3.853076e+003	1.003026e+002
3.855005e+003	1.003146e+002
3.856933e+003	1.003444e+002
3.858862e+003	1.003862e+002
3.860790e+003	1.004323e+002
3.862719e+003	1.004748e+002
3.864647e+003	1.005071e+002
3.866576e+003	1.005249e+002
3.868504e+003	1.005269e+002
3.870433e+003	1.005145e+002
3.872361e+003	1.004910e+002
3.874290e+003	1.004606e+002
3.876218e+003	1.004278e+002
3.878146e+003	1.003970e+002
3.880075e+003	1.003718e+002
3.882003e+003	1.003548e+002
3.883932e+003	1.003474e+002
3.885860e+003	1.003495e+002
3.887789e+003	1.003596e+002
3.889717e+003	1.003754e+002
3.891646e+003	1.003935e+002
3.893574e+003	1.004099e+002
3.895503e+003	1.004200e+002
3.897431e+003	1.004204e+002
3.899360e+003	1.004087e+002
3.901288e+003	1.003849e+002
3.903217e+003	1.003511e+002
3.905145e+003	1.003117e+002
3.907073e+003	1.002720e+002
3.909002e+003	1.002378e+002
3.910930e+003	1.002140e+002
3.912859e+003	1.002038e+002
3.914787e+003	1.002079e+002
3.916716e+003	1.002243e+002
3.918644e+003	1.002488e+002
3.920573e+003	1.002762e+002
3.922501e+003	1.003010e+002
3.924430e+003	1.003189e+002
3.926358e+003	1.003275e+002
3.928287e+003	1.003261e+002
3.930215e+003	1.003166e+002
3.932144e+003	1.003017e+002
3.934072e+003	1.002851e+002
3.936000e+003	1.002701e+002
3.937929e+003	1.002587e+002
3.939857e+003	1.002518e+002
3.941786e+003	1.002487e+002
3.943714e+003	1.002476e+002
3.945643e+003	1.002462e+002
3.947571e+003	1.002424e+002
3.949500e+003	1.002346e+002
3.951428e+003	1.002225e+002
3.953357e+003	1.002067e+002
3.955285e+003	1.001886e+002
3.957214e+003	1.001704e+002
3.959142e+003	1.001541e+002
3.961071e+003	1.001412e+002
3.962999e+003	1.001328e+002
3.964927e+003	1.001288e+002
3.966856e+003	1.001286e+002
3.968784e+003	1.001308e+002
3.970713e+003	1.001342e+002
3.972641e+003	1.001375e+002
3.974570e+003	1.001398e+002
3.976498e+003	1.001408e+002
3.978427e+003	1.001404e+002
3.980355e+003	1.001390e+002
3.982284e+003	1.001371e+002
3.984212e+003	1.001351e+002
3.986141e+003	1.001330e+002
3.988069e+003	1.001300e+002
3.989998e+003	1.001262e+002
3.991926e+003	1.001211e+002
3.993854e+003	1.001136e+002
3.995783e+003	1.001020e+002
3.997711e+003	1.000862e+002
3.999640e+003	1.000704e+002
4.001568e+003	0.000000e+000
