# Supplementary material for: Mineralogical and chemical characterization of Suez Bay surface sediments via multi-analytical techniques
Source: Sci Rep. 2025 Oct 28;15:37729. doi: 10.1038/s41598-025-22518-w (PMC12568952; doi:10.1038/s41598-025-22518-w)
Supplement: Supplementary file 5 — Supplementary Material 5 [file 41598_2025_22518_MOESM5_ESM.zip › FTIR raw data/8.CSV]

3.991926e+002	7.287308e+001
4.011211e+002	7.362277e+001
4.030496e+002	7.427911e+001
4.049780e+002	7.460808e+001
4.069065e+002	7.486645e+001
4.088350e+002	7.510023e+001
4.107634e+002	7.536572e+001
4.126919e+002	7.562429e+001
4.146204e+002	7.593919e+001
4.165488e+002	7.633879e+001
4.184773e+002	7.679723e+001
4.204058e+002	7.730859e+001
4.223342e+002	7.786684e+001
4.242627e+002	7.846864e+001
4.261912e+002	7.910074e+001
4.281196e+002	7.975761e+001
4.300481e+002	8.043838e+001
4.319766e+002	8.113623e+001
4.339050e+002	8.184162e+001
4.358335e+002	8.253968e+001
4.377620e+002	8.321010e+001
4.396904e+002	8.382545e+001
4.416189e+002	8.435437e+001
4.435474e+002	8.476144e+001
4.454758e+002	8.501129e+001
4.474043e+002	8.507262e+001
4.493328e+002	8.492413e+001
4.512612e+002	8.455754e+001
4.531897e+002	8.398257e+001
4.551182e+002	8.323013e+001
4.570466e+002	8.235295e+001
4.589751e+002	8.142143e+001
4.609036e+002	8.051836e+001
4.628320e+002	7.973074e+001
4.647605e+002	7.914124e+001
4.666890e+002	7.881889e+001
4.686174e+002	7.881277e+001
4.705459e+002	7.914618e+001
4.724744e+002	7.981386e+001
4.744028e+002	8.078128e+001
4.763313e+002	8.198811e+001
4.782598e+002	8.335387e+001
4.801882e+002	8.478598e+001
4.821167e+002	8.618932e+001
4.840452e+002	8.747680e+001
4.859736e+002	8.857793e+001
4.879021e+002	8.944608e+001
4.898306e+002	9.005981e+001
4.917590e+002	9.042113e+001
4.936875e+002	9.054981e+001
4.956160e+002	9.047793e+001
4.975444e+002	9.024281e+001
4.994729e+002	8.988227e+001
5.014014e+002	8.943098e+001
5.033298e+002	8.891829e+001
5.052583e+002	8.836752e+001
5.071868e+002	8.779625e+001
5.091152e+002	8.721680e+001
5.110437e+002	8.663748e+001
5.129722e+002	8.606249e+001
5.149006e+002	8.549296e+001
5.168291e+002	8.492834e+001
5.187576e+002	8.436818e+001
5.206860e+002	8.381319e+001
5.226145e+002	8.326736e+001
5.245430e+002	8.273937e+001
5.264714e+002	8.224341e+001
5.283999e+002	8.179872e+001
5.303284e+002	8.142828e+001
5.322568e+002	8.115605e+001
5.341853e+002	8.100387e+001
5.361138e+002	8.098785e+001
5.380422e+002	8.111612e+001
5.399707e+002	8.138710e+001
5.418992e+002	8.178883e+001
5.438276e+002	8.229965e+001
5.457561e+002	8.289124e+001
5.476846e+002	8.353178e+001
5.496130e+002	8.419024e+001
5.515415e+002	8.483951e+001
5.534700e+002	8.545891e+001
5.553984e+002	8.603511e+001
5.573269e+002	8.656198e+001
5.592554e+002	8.703934e+001
5.611838e+002	8.747118e+001
5.631123e+002	8.786312e+001
5.650408e+002	8.822044e+001
5.669692e+002	8.854723e+001
5.688977e+002	8.884634e+001
5.708262e+002	8.911949e+001
5.727546e+002	8.936781e+001
5.746831e+002	8.959188e+001
5.766116e+002	8.979150e+001
5.785400e+002	8.996562e+001
5.804685e+002	9.011234e+001
5.823970e+002	9.022916e+001
5.843254e+002	9.031337e+001
5.862539e+002	9.036240e+001
5.881824e+002	9.037480e+001
5.901108e+002	9.035145e+001
5.920393e+002	9.029607e+001
5.939678e+002	9.021556e+001
5.958962e+002	9.011937e+001
5.978247e+002	9.001807e+001
5.997532e+002	8.992142e+001
6.016816e+002	8.983661e+001
6.036101e+002	9.021793e+001
6.055386e+002	9.061484e+001
6.074670e+002	9.102155e+001
6.093955e+002	9.142800e+001
6.113240e+002	9.182096e+001
6.132524e+002	9.218581e+001
6.151809e+002	9.250830e+001
6.171094e+002	9.277626e+001
6.190378e+002	9.298087e+001
6.209663e+002	9.311716e+001
6.228948e+002	9.318379e+001
6.248232e+002	9.318275e+001
6.267517e+002	9.311865e+001
6.286802e+002	9.299822e+001
6.306086e+002	9.282944e+001
6.325371e+002	9.262106e+001
6.344656e+002	9.238209e+001
6.363940e+002	9.212173e+001
6.383225e+002	9.184915e+001
6.402510e+002	9.157336e+001
6.421794e+002	9.130283e+001
6.441079e+002	9.104522e+001
6.460364e+002	9.080665e+001
6.479648e+002	9.059126e+001
6.498933e+002	9.040072e+001
6.518218e+002	9.023436e+001
6.537502e+002	9.008930e+001
6.556787e+002	8.996115e+001
6.576072e+002	8.984461e+001
6.595356e+002	8.973433e+001
6.614641e+002	8.962539e+001
6.633926e+002	8.951360e+001
6.653210e+002	8.939510e+001
6.672495e+002	8.926584e+001
6.691780e+002	8.912066e+001
6.711064e+002	8.895234e+001
6.730349e+002	8.875156e+001
6.749634e+002	8.850862e+001
6.768918e+002	8.821595e+001
6.788203e+002	8.787096e+001
6.807488e+002	8.747857e+001
6.826772e+002	8.705266e+001
6.846057e+002	8.661508e+001
6.865342e+002	8.619202e+001
6.884626e+002	8.580891e+001
6.903911e+002	8.548659e+001
6.923196e+002	8.523787e+001
6.942480e+002	8.506509e+001
6.961765e+002	8.495959e+001
6.981050e+002	8.490163e+001
7.000334e+002	8.486003e+001
7.019619e+002	8.479115e+001
7.038904e+002	8.463815e+001
7.058188e+002	8.433149e+001
7.077473e+002	8.379056e+001
7.096758e+002	8.293061e+001
7.116042e+002	8.168127e+001
7.135327e+002	8.001426e+001
7.154612e+002	7.796829e+001
7.173896e+002	7.566100e+001
7.193181e+002	7.328201e+001
7.212466e+002	7.106818e+001
7.231750e+002	6.926907e+001
7.251035e+002	6.811374e+001
7.270320e+002	6.778464e+001
7.289604e+002	6.839812e+001
7.308889e+002	6.998704e+001
7.328174e+002	7.248591e+001
7.347458e+002	7.572416e+001
7.366743e+002	7.943201e+001
7.386028e+002	8.326508e+001
7.405313e+002	8.685310e+001
7.424597e+002	8.986652e+001
7.443882e+002	9.208180e+001
7.463167e+002	9.342107e+001
7.482451e+002	9.410889e+001
7.501736e+002	9.415854e+001
7.521021e+002	9.378189e+001
7.540305e+002	9.317664e+001
7.559590e+002	9.249040e+001
7.578875e+002	9.181159e+001
7.598159e+002	9.117711e+001
7.617444e+002	9.058755e+001
7.636729e+002	9.002480e+001
7.656013e+002	8.946804e+001
7.675298e+002	8.890480e+001
7.694583e+002	8.833592e+001
7.713867e+002	8.777435e+001
7.733152e+002	8.723939e+001
7.752437e+002	8.674909e+001
7.771721e+002	8.631435e+001
7.791006e+002	8.593658e+001
7.810291e+002	8.560893e+001
7.829575e+002	8.531953e+001
7.848860e+002	8.505575e+001
7.868145e+002	8.480910e+001
7.887429e+002	8.457881e+001
7.906714e+002	8.437345e+001
7.925999e+002	8.421003e+001
7.945283e+002	8.411081e+001
7.964568e+002	8.409838e+001
7.983853e+002	8.419022e+001
8.003137e+002	8.439380e+001
8.022422e+002	8.470344e+001
8.041707e+002	8.509989e+001
8.060991e+002	8.555270e+001
8.080276e+002	8.602442e+001
8.099561e+002	8.647533e+001
8.118845e+002	8.686786e+001
8.138130e+002	8.717029e+001
8.157415e+002	8.735925e+001
8.176699e+002	8.742066e+001
8.195984e+002	8.734911e+001
8.215269e+002	8.714577e+001
8.234553e+002	8.681571e+001
8.253838e+002	8.636511e+001
8.273123e+002	8.579956e+001
8.292407e+002	8.512273e+001
8.311692e+002	8.433488e+001
8.330977e+002	8.343125e+001
8.350261e+002	8.240302e+001
8.369546e+002	8.124120e+001
8.388831e+002	7.994236e+001
8.408115e+002	7.851437e+001
8.427400e+002	7.698028e+001
8.446685e+002	7.537854e+001
8.465969e+002	7.375842e+001
8.485254e+002	7.217133e+001
8.504539e+002	7.065922e+001
8.523823e+002	6.924160e+001
8.543108e+002	6.790424e+001
8.562393e+002	6.659410e+001
8.581677e+002	6.522523e+001
8.600962e+002	6.369579e+001
8.620247e+002	6.191399e+001
8.639531e+002	5.982792e+001
8.658816e+002	5.745061e+001
8.678101e+002	5.487038e+001
8.697385e+002	5.224121e+001
8.716670e+002	4.975623e+001
8.735955e+002	4.761416e+001
8.755239e+002	4.598997e+001
8.774524e+002	4.501670e+001
8.793809e+002	4.477846e+001
8.813093e+002	4.530933e+001
8.832378e+002	4.659177e+001
8.851663e+002	4.855198e+001
8.870947e+002	5.105489e+001
8.890232e+002	5.390545e+001
8.909517e+002	5.686280e+001
8.928801e+002	5.967054e+001
8.948085e+002	6.209869e+001
8.967370e+002	6.398528e+001
8.986655e+002	6.526257e+001
9.005939e+002	6.595943e+001
9.025224e+002	6.618059e+001
9.044509e+002	6.607272e+001
9.063793e+002	6.578931e+001
9.083078e+002	6.546416e+001
9.102363e+002	6.519702e+001
9.121647e+002	6.504948e+001
9.140932e+002	6.504768e+001
9.160217e+002	6.518832e+001
9.179501e+002	6.544655e+001
9.198786e+002	6.578443e+001
9.218071e+002	6.615874e+001
9.237355e+002	6.652792e+001
9.256640e+002	6.685724e+001
9.275925e+002	6.712223e+001
9.295209e+002	6.730994e+001
9.314494e+002	6.741846e+001
9.333779e+002	6.745461e+001
9.353063e+002	6.743054e+001
9.372348e+002	6.735973e+001
9.391633e+002	6.725345e+001
9.410917e+002	6.711858e+001
9.430202e+002	6.695678e+001
9.449487e+002	6.676473e+001
9.468771e+002	6.653564e+001
9.488056e+002	6.626108e+001
9.507341e+002	6.593284e+001
9.526625e+002	6.554460e+001
9.545910e+002	6.509286e+001
9.565195e+002	6.457712e+001
9.584479e+002	6.399958e+001
9.603764e+002	6.336446e+001
9.623049e+002	6.267720e+001
9.642333e+002	6.194382e+001
9.661618e+002	6.117036e+001
9.680903e+002	6.036274e+001
9.700187e+002	5.952662e+001
9.719472e+002	5.866735e+001
9.738757e+002	5.778996e+001
9.758041e+002	5.689887e+001
9.777326e+002	5.599759e+001
9.796611e+002	5.508836e+001
9.815895e+002	5.417208e+001
9.835180e+002	5.324852e+001
9.854465e+002	5.231711e+001
9.873749e+002	5.137803e+001
9.893034e+002	5.043359e+001
9.912319e+002	4.948973e+001
9.931603e+002	4.855696e+001
9.950888e+002	4.765046e+001
9.970173e+002	4.678927e+001
9.989457e+002	4.599421e+001
1.000874e+003	4.528504e+001
1.002803e+003	4.467732e+001
1.004731e+003	4.417966e+001
1.006660e+003	4.379155e+001
1.008588e+003	4.350260e+001
1.010517e+003	4.329303e+001
1.012445e+003	4.313614e+001
1.014373e+003	4.300211e+001
1.016302e+003	4.286290e+001
1.018230e+003	4.269717e+001
1.020159e+003	4.249427e+001
1.022087e+003	4.225609e+001
1.024016e+003	4.199681e+001
1.025944e+003	4.174015e+001
1.027873e+003	4.151515e+001
1.029801e+003	4.135128e+001
1.031730e+003	4.127389e+001
1.033658e+003	4.130075e+001
1.035587e+003	4.144033e+001
1.037515e+003	4.169149e+001
1.039444e+003	4.204463e+001
1.041372e+003	4.248372e+001
1.043301e+003	4.298891e+001
1.045229e+003	4.353910e+001
1.047157e+003	4.411427e+001
1.049086e+003	4.469709e+001
1.051014e+003	4.527366e+001
1.052943e+003	4.583334e+001
1.054871e+003	4.636807e+001
1.056800e+003	4.687140e+001
1.058728e+003	4.733778e+001
1.060657e+003	4.776217e+001
1.062585e+003	4.814008e+001
1.064514e+003	4.846805e+001
1.066442e+003	4.874451e+001
1.068371e+003	4.897047e+001
1.070299e+003	4.915000e+001
1.072228e+003	4.929000e+001
1.074156e+003	4.939959e+001
1.076084e+003	4.948896e+001
1.078013e+003	4.956819e+001
1.079941e+003	4.964592e+001
1.081870e+003	4.972861e+001
1.083798e+003	4.981995e+001
1.085727e+003	4.992097e+001
1.087655e+003	5.003070e+001
1.089584e+003	5.014717e+001
1.091512e+003	5.026835e+001
1.093441e+003	5.039293e+001
1.095369e+003	5.052073e+001
1.097298e+003	5.065305e+001
1.099226e+003	5.079262e+001
1.101155e+003	5.094339e+001
1.103083e+003	5.111032e+001
1.105011e+003	5.129899e+001
1.106940e+003	5.151523e+001
1.108868e+003	5.176474e+001
1.110797e+003	5.205256e+001
1.112725e+003	5.238247e+001
1.114654e+003	5.275609e+001
1.116582e+003	5.317215e+001
1.118511e+003	5.362592e+001
1.120439e+003	5.410912e+001
1.122368e+003	5.461028e+001
1.124296e+003	5.511572e+001
1.126225e+003	5.561095e+001
1.128153e+003	5.608241e+001
1.130082e+003	5.651897e+001
1.132010e+003	5.691329e+001
1.133938e+003	5.726233e+001
1.135867e+003	5.756736e+001
1.137795e+003	5.783319e+001
1.139724e+003	5.806693e+001
1.141652e+003	5.827648e+001
1.143581e+003	5.846904e+001
1.145509e+003	5.865000e+001
1.147438e+003	5.882242e+001
1.149366e+003	5.898697e+001
1.151295e+003	5.914242e+001
1.153223e+003	5.928653e+001
1.155152e+003	5.941698e+001
1.157080e+003	5.953232e+001
1.159009e+003	5.963273e+001
1.160937e+003	5.972031e+001
1.162865e+003	5.979889e+001
1.164794e+003	5.987342e+001
1.166722e+003	5.994915e+001
1.168651e+003	6.003084e+001
1.170579e+003	6.012225e+001
1.172508e+003	6.022572e+001
1.174436e+003	6.034226e+001
1.176365e+003	6.047167e+001
1.178293e+003	6.061299e+001
1.180222e+003	6.076475e+001
1.182150e+003	6.092537e+001
1.184079e+003	6.109322e+001
1.186007e+003	6.126665e+001
1.187936e+003	6.144367e+001
1.189864e+003	6.162195e+001
1.191792e+003	6.179868e+001
1.193721e+003	6.197063e+001
1.195649e+003	6.213438e+001
1.197578e+003	6.228656e+001
1.199506e+003	6.242409e+001
1.201435e+003	6.254448e+001
1.203363e+003	6.264593e+001
1.205292e+003	6.272750e+001
1.207220e+003	6.278900e+001
1.209149e+003	6.283101e+001
1.211077e+003	6.285474e+001
1.213006e+003	6.286195e+001
1.214934e+003	6.285484e+001
1.216863e+003	6.283593e+001
1.218791e+003	6.280785e+001
1.220719e+003	6.277328e+001
1.222648e+003	6.273465e+001
1.224576e+003	6.269395e+001
1.226505e+003	6.265255e+001
1.228433e+003	6.261118e+001
1.230362e+003	6.256984e+001
1.232290e+003	6.252798e+001
1.234219e+003	6.248456e+001
1.236147e+003	6.243835e+001
1.238076e+003	6.238812e+001
1.240004e+003	6.233278e+001
1.241933e+003	6.227151e+001
1.243861e+003	6.220390e+001
1.245790e+003	6.212986e+001
1.247718e+003	6.204959e+001
1.249646e+003	6.196352e+001
1.251575e+003	6.187217e+001
1.253503e+003	6.177594e+001
1.255432e+003	6.167507e+001
1.257360e+003	6.156947e+001
1.259289e+003	6.145875e+001
1.261217e+003	6.134213e+001
1.263146e+003	6.121856e+001
1.265074e+003	6.108685e+001
1.267003e+003	6.094596e+001
1.268931e+003	6.079517e+001
1.270860e+003	6.063416e+001
1.272788e+003	6.046324e+001
1.274717e+003	6.028328e+001
1.276645e+003	6.009563e+001
1.278573e+003	5.990198e+001
1.280502e+003	5.970414e+001
1.282430e+003	5.950386e+001
1.284359e+003	5.930259e+001
1.286287e+003	5.910132e+001
1.288216e+003	5.890057e+001
1.290144e+003	5.870023e+001
1.292073e+003	5.849962e+001
1.294001e+003	5.829759e+001
1.295930e+003	5.809251e+001
1.297858e+003	5.788247e+001
1.299787e+003	5.766552e+001
1.301715e+003	5.744001e+001
1.303644e+003	5.720490e+001
1.305572e+003	5.695999e+001
1.307500e+003	5.670579e+001
1.309429e+003	5.644353e+001
1.311357e+003	5.617471e+001
1.313286e+003	5.590084e+001
1.315214e+003	5.562299e+001
1.317143e+003	5.534160e+001
1.319071e+003	5.505594e+001
1.321000e+003	5.476432e+001
1.322928e+003	5.446476e+001
1.324857e+003	5.415582e+001
1.326785e+003	5.383701e+001
1.328714e+003	5.350917e+001
1.330642e+003	5.317427e+001
1.332571e+003	5.283507e+001
1.334499e+003	5.249441e+001
1.336427e+003	5.215474e+001
1.338356e+003	5.181730e+001
1.340284e+003	5.148160e+001
1.342213e+003	5.114481e+001
1.344141e+003	5.080243e+001
1.346070e+003	5.044960e+001
1.347998e+003	5.008205e+001
1.349927e+003	4.969689e+001
1.351855e+003	4.929305e+001
1.353784e+003	4.887099e+001
1.355712e+003	4.843266e+001
1.357641e+003	4.798116e+001
1.359569e+003	4.752047e+001
1.361498e+003	4.705475e+001
1.363426e+003	4.658747e+001
1.365354e+003	4.612076e+001
1.367283e+003	4.565561e+001
1.369211e+003	4.519254e+001
1.371140e+003	4.473157e+001
1.373068e+003	4.427205e+001
1.374997e+003	4.381211e+001
1.376925e+003	4.334837e+001
1.378854e+003	4.287675e+001
1.380782e+003	4.239333e+001
1.382711e+003	4.189512e+001
1.384639e+003	4.138025e+001
1.386568e+003	4.084825e+001
1.388496e+003	4.030022e+001
1.390424e+003	3.973952e+001
1.392353e+003	3.917171e+001
1.394281e+003	3.860371e+001
1.396210e+003	3.804225e+001
1.398138e+003	3.749210e+001
1.400067e+003	3.695590e+001
1.401995e+003	3.643429e+001
1.403924e+003	3.592564e+001
1.405852e+003	3.542624e+001
1.407781e+003	3.493073e+001
1.409709e+003	3.443322e+001
1.411638e+003	3.392896e+001
1.413566e+003	3.341561e+001
1.415495e+003	3.289410e+001
1.417423e+003	3.236939e+001
1.419351e+003	3.185018e+001
1.421280e+003	3.134765e+001
1.423208e+003	3.087481e+001
1.425137e+003	3.044471e+001
1.427065e+003	3.006788e+001
1.428994e+003	2.975113e+001
1.430922e+003	2.949676e+001
1.432851e+003	2.930271e+001
1.434779e+003	2.916338e+001
1.436708e+003	2.907011e+001
1.438636e+003	2.901375e+001
1.440565e+003	2.898760e+001
1.442493e+003	2.898834e+001
1.444422e+003	2.901522e+001
1.446350e+003	2.906989e+001
1.448278e+003	2.915498e+001
1.450207e+003	2.927226e+001
1.452135e+003	2.942121e+001
1.454064e+003	2.959862e+001
1.455992e+003	2.979856e+001
1.457921e+003	3.001276e+001
1.459849e+003	3.023148e+001
1.461778e+003	3.044744e+001
1.463706e+003	3.065682e+001
1.465635e+003	3.085845e+001
1.467563e+003	3.105258e+001
1.469492e+003	3.124090e+001
1.471420e+003	3.142647e+001
1.473349e+003	3.161251e+001
1.475277e+003	3.180142e+001
1.477205e+003	3.199563e+001
1.479134e+003	3.219775e+001
1.481062e+003	3.241102e+001
1.482991e+003	3.263944e+001
1.484919e+003	3.288852e+001
1.486848e+003	3.316191e+001
1.488776e+003	3.346098e+001
1.490705e+003	3.378453e+001
1.492633e+003	3.413000e+001
1.494562e+003	3.449486e+001
1.496490e+003	3.487567e+001
1.498419e+003	3.526865e+001
1.500347e+003	3.567162e+001
1.502276e+003	3.608508e+001
1.504204e+003	3.651283e+001
1.506132e+003	3.696041e+001
1.508061e+003	3.743306e+001
1.509989e+003	3.793266e+001
1.511918e+003	3.845961e+001
1.513846e+003	3.901213e+001
1.515775e+003	3.958688e+001
1.517703e+003	4.017930e+001
1.519632e+003	4.078173e+001
1.521560e+003	4.138601e+001
1.523489e+003	4.198577e+001
1.525417e+003	4.257883e+001
1.527346e+003	4.316746e+001
1.529274e+003	4.375615e+001
1.531203e+003	4.435014e+001
1.533131e+003	4.495432e+001
1.535059e+003	4.557389e+001
1.536988e+003	4.621213e+001
1.538916e+003	4.686874e+001
1.540845e+003	4.754013e+001
1.542773e+003	4.821879e+001
1.544702e+003	4.889705e+001
1.546630e+003	4.956868e+001
1.548559e+003	5.023026e+001
1.550487e+003	5.088110e+001
1.552416e+003	5.152202e+001
1.554344e+003	5.215553e+001
1.556273e+003	5.278550e+001
1.558201e+003	5.341697e+001
1.560130e+003	5.405410e+001
1.562058e+003	5.469815e+001
1.563986e+003	5.534985e+001
1.565915e+003	5.600813e+001
1.567843e+003	5.667043e+001
1.569772e+003	5.733188e+001
1.571700e+003	5.798486e+001
1.573629e+003	5.861961e+001
1.575557e+003	5.922527e+001
1.577486e+003	5.979182e+001
1.579414e+003	6.031176e+001
1.581343e+003	6.078122e+001
1.583271e+003	6.119925e+001
1.585200e+003	6.156769e+001
1.587128e+003	6.189294e+001
1.589057e+003	6.218277e+001
1.590985e+003	6.244503e+001
1.592913e+003	6.268644e+001
1.594842e+003	6.291191e+001
1.596770e+003	6.312521e+001
1.598699e+003	6.332978e+001
1.600627e+003	6.352882e+001
1.602556e+003	6.372515e+001
1.604484e+003	6.392062e+001
1.606413e+003	6.411517e+001
1.608341e+003	6.430731e+001
1.610270e+003	6.449493e+001
1.612198e+003	6.467526e+001
1.614127e+003	6.484593e+001
1.616055e+003	6.500524e+001
1.617984e+003	6.515310e+001
1.619912e+003	6.529200e+001
1.621840e+003	6.542719e+001
1.623769e+003	6.556520e+001
1.625697e+003	6.571237e+001
1.627626e+003	6.587367e+001
1.629554e+003	6.605190e+001
1.631483e+003	6.624890e+001
1.633411e+003	6.646675e+001
1.635340e+003	6.670861e+001
1.637268e+003	6.697805e+001
1.639197e+003	6.727762e+001
1.641125e+003	6.760847e+001
1.643054e+003	6.796991e+001
1.644982e+003	6.835890e+001
1.646911e+003	6.876916e+001
1.648839e+003	6.919067e+001
1.650767e+003	6.961036e+001
1.652696e+003	7.001493e+001
1.654624e+003	7.039533e+001
1.656553e+003	7.074909e+001
1.658481e+003	7.108093e+001
1.660410e+003	7.139999e+001
1.662338e+003	7.171734e+001
1.664267e+003	7.204362e+001
1.666195e+003	7.238836e+001
1.668124e+003	7.275885e+001
1.670052e+003	7.315841e+001
1.671981e+003	7.358542e+001
1.673909e+003	7.403497e+001
1.675838e+003	7.450238e+001
1.677766e+003	7.498607e+001
1.679694e+003	7.548752e+001
1.681623e+003	7.600993e+001
1.683551e+003	7.655457e+001
1.685480e+003	7.711900e+001
1.687408e+003	7.769600e+001
1.689337e+003	7.827569e+001
1.691265e+003	7.884565e+001
1.693194e+003	7.939185e+001
1.695122e+003	7.990069e+001
1.697051e+003	8.036328e+001
1.698979e+003	8.077850e+001
1.700908e+003	8.115312e+001
1.702836e+003	8.150002e+001
1.704765e+003	8.183504e+001
1.706693e+003	8.217274e+001
1.708621e+003	8.252364e+001
1.710550e+003	8.289310e+001
1.712478e+003	8.328247e+001
1.714407e+003	8.368924e+001
1.716335e+003	8.410833e+001
1.718264e+003	8.453335e+001
1.720192e+003	8.495894e+001
1.722121e+003	8.538084e+001
1.724049e+003	8.579514e+001
1.725978e+003	8.619775e+001
1.727906e+003	8.658377e+001
1.729835e+003	8.694686e+001
1.731763e+003	8.728074e+001
1.733692e+003	8.758122e+001
1.735620e+003	8.784946e+001
1.737548e+003	8.809296e+001
1.739477e+003	8.832468e+001
1.741405e+003	8.856068e+001
1.743334e+003	8.881805e+001
1.745262e+003	8.911124e+001
1.747191e+003	8.944930e+001
1.749119e+003	8.983428e+001
1.751048e+003	9.026015e+001
1.752976e+003	9.071384e+001
1.754905e+003	9.117844e+001
1.756833e+003	9.163645e+001
1.758762e+003	9.207320e+001
1.760690e+003	9.247813e+001
1.762619e+003	9.284532e+001
1.764547e+003	9.317347e+001
1.766475e+003	9.346555e+001
1.768404e+003	9.372735e+001
1.770332e+003	9.396600e+001
1.772261e+003	9.418816e+001
1.774189e+003	9.439854e+001
1.776118e+003	9.460016e+001
1.778046e+003	9.479494e+001
1.779975e+003	9.498348e+001
1.781903e+003	9.489914e+001
1.783832e+003	9.480669e+001
1.785760e+003	9.470537e+001
1.787689e+003	9.459562e+001
1.789617e+003	9.447910e+001
1.791546e+003	9.435770e+001
1.793474e+003	9.423260e+001
1.795402e+003	9.410281e+001
1.797331e+003	9.396477e+001
1.799259e+003	9.381239e+001
1.801188e+003	9.363766e+001
1.803116e+003	9.343128e+001
1.805045e+003	9.318423e+001
1.806973e+003	9.289029e+001
1.808902e+003	9.254871e+001
1.810830e+003	9.216560e+001
1.812759e+003	9.175452e+001
1.814687e+003	9.133559e+001
1.816616e+003	9.093401e+001
1.818544e+003	9.057737e+001
1.820473e+003	9.029256e+001
1.822401e+003	9.010260e+001
1.824329e+003	9.002377e+001
1.826258e+003	9.006283e+001
1.828186e+003	9.021556e+001
1.830115e+003	9.046749e+001
1.832043e+003	9.079578e+001
1.833972e+003	9.117210e+001
1.835900e+003	9.156673e+001
1.837829e+003	9.195221e+001
1.839757e+003	9.230652e+001
1.841686e+003	9.261475e+001
1.843614e+003	9.286986e+001
1.845543e+003	9.307188e+001
1.847471e+003	9.322570e+001
1.849400e+003	9.333766e+001
1.851328e+003	9.341358e+001
1.853256e+003	9.345827e+001
1.855185e+003	9.347579e+001
1.857113e+003	9.347009e+001
1.859042e+003	9.344606e+001
1.860970e+003	9.340980e+001
1.862899e+003	9.336840e+001
1.864827e+003	9.332946e+001
1.866756e+003	9.330025e+001
1.868684e+003	9.328619e+001
1.870613e+003	9.328893e+001
1.872541e+003	9.330553e+001
1.874470e+003	9.346957e+001
1.876398e+003	9.363413e+001
1.878327e+003	9.379217e+001
1.880255e+003	9.393854e+001
1.882183e+003	9.407107e+001
1.884112e+003	9.419075e+001
1.886040e+003	9.430161e+001
1.887969e+003	9.440959e+001
1.889897e+003	9.452122e+001
1.891826e+003	9.464162e+001
1.893754e+003	9.477308e+001
1.895683e+003	9.491526e+001
1.897611e+003	9.506604e+001
1.899540e+003	9.522198e+001
1.901468e+003	9.537908e+001
1.903397e+003	9.553334e+001
1.905325e+003	9.568161e+001
1.907254e+003	9.582221e+001
1.909182e+003	9.595522e+001
1.911110e+003	9.608218e+001
1.913039e+003	9.620547e+001
1.914967e+003	9.632758e+001
1.916896e+003	9.645082e+001
1.918824e+003	9.657722e+001
1.920753e+003	9.670801e+001
1.922681e+003	9.684283e+001
1.924610e+003	9.697956e+001
1.926538e+003	9.711456e+001
1.928467e+003	9.724374e+001
1.930395e+003	9.736372e+001
1.932324e+003	9.747267e+001
1.934252e+003	9.757051e+001
1.936181e+003	9.765900e+001
1.938109e+003	9.774161e+001
1.940037e+003	9.782297e+001
1.941966e+003	9.790802e+001
1.943894e+003	9.800076e+001
1.945823e+003	9.810283e+001
1.947751e+003	9.821322e+001
1.949680e+003	9.832862e+001
1.951608e+003	9.844463e+001
1.953537e+003	9.855669e+001
1.955465e+003	9.866105e+001
1.957394e+003	9.875523e+001
1.959322e+003	9.883849e+001
1.961251e+003	9.891184e+001
1.963179e+003	9.897796e+001
1.965108e+003	9.904030e+001
1.967036e+003	9.910236e+001
1.968964e+003	9.916669e+001
1.970893e+003	9.923449e+001
1.972821e+003	9.930573e+001
1.974750e+003	9.937950e+001
1.976678e+003	9.945443e+001
1.978607e+003	9.952910e+001
1.980535e+003	9.960237e+001
1.982464e+003	9.967373e+001
1.984392e+003	9.974350e+001
1.986321e+003	9.981279e+001
1.988249e+003	9.988326e+001
1.990178e+003	9.995659e+001
1.992106e+003	1.000340e+002
1.994035e+003	1.001161e+002
1.995963e+003	1.002022e+002
1.997891e+003	1.002910e+002
1.999820e+003	1.003808e+002
2.001748e+003	1.004697e+002
2.003677e+003	1.005561e+002
2.005605e+003	1.006392e+002
2.007534e+003	1.007186e+002
2.009462e+003	1.007951e+002
2.011391e+003	1.008696e+002
2.013319e+003	1.009437e+002
2.015248e+003	1.010186e+002
2.017176e+003	1.010953e+002
2.019105e+003	1.011738e+002
2.021033e+003	1.012538e+002
2.022962e+003	1.013347e+002
2.024890e+003	1.014155e+002
2.026818e+003	1.014955e+002
2.028747e+003	1.015743e+002
2.030675e+003	1.016518e+002
2.032604e+003	1.017285e+002
2.034532e+003	1.018049e+002
2.036461e+003	1.018819e+002
2.038389e+003	1.019603e+002
2.040318e+003	1.020404e+002
2.042246e+003	1.021224e+002
2.044175e+003	1.022056e+002
2.046103e+003	1.022891e+002
2.048032e+003	1.023717e+002
2.049960e+003	1.024521e+002
2.051889e+003	1.025292e+002
2.053817e+003	1.026024e+002
2.055746e+003	1.026714e+002
2.057674e+003	1.027364e+002
2.059603e+003	1.027981e+002
2.061531e+003	1.028576e+002
2.063459e+003	1.029159e+002
2.065388e+003	1.029739e+002
2.067316e+003	1.030320e+002
2.069245e+003	1.030904e+002
2.071173e+003	1.031490e+002
2.073102e+003	1.032072e+002
2.075030e+003	1.032645e+002
2.076959e+003	1.033207e+002
2.078887e+003	1.033754e+002
2.080816e+003	1.034287e+002
2.082744e+003	1.034807e+002
2.084673e+003	1.035319e+002
2.086601e+003	1.035825e+002
2.088530e+003	1.036329e+002
2.090458e+003	1.036833e+002
2.092386e+003	1.037337e+002
2.094315e+003	1.037839e+002
2.096243e+003	1.038338e+002
2.098172e+003	1.038831e+002
2.100100e+003	1.039316e+002
2.102029e+003	1.039788e+002
2.103957e+003	1.040247e+002
2.105886e+003	1.040688e+002
2.107814e+003	1.041109e+002
2.109743e+003	1.041506e+002
2.111671e+003	1.041878e+002
2.113600e+003	1.042223e+002
2.115528e+003	1.042539e+002
2.117457e+003	1.042829e+002
2.119385e+003	1.043092e+002
2.121313e+003	1.043329e+002
2.123242e+003	1.043542e+002
2.125170e+003	1.043729e+002
2.127099e+003	1.043887e+002
2.129027e+003	1.044010e+002
2.130956e+003	1.044091e+002
2.132884e+003	1.044123e+002
2.134813e+003	1.044102e+002
2.136741e+003	1.044024e+002
2.138670e+003	1.043889e+002
2.140598e+003	1.043705e+002
2.142527e+003	1.043481e+002
2.144455e+003	1.043231e+002
2.146384e+003	1.042970e+002
2.148312e+003	1.042714e+002
2.150240e+003	1.042475e+002
2.152169e+003	1.042264e+002
2.154097e+003	1.042084e+002
2.156026e+003	1.041941e+002
2.157954e+003	1.041832e+002
2.159883e+003	1.041759e+002
2.161811e+003	1.041722e+002
2.163740e+003	1.041723e+002
2.165668e+003	1.041766e+002
2.167597e+003	1.041857e+002
2.169525e+003	1.042000e+002
2.171454e+003	1.042197e+002
2.173382e+003	1.042448e+002
2.175311e+003	1.042745e+002
2.177239e+003	1.043080e+002
2.179167e+003	1.043439e+002
2.181096e+003	1.043809e+002
2.183024e+003	1.044176e+002
2.184953e+003	1.044529e+002
2.186881e+003	1.044860e+002
2.188810e+003	1.045164e+002
2.190738e+003	1.045441e+002
2.192667e+003	1.045689e+002
2.194595e+003	1.045911e+002
2.196524e+003	1.046106e+002
2.198452e+003	1.046275e+002
2.200381e+003	1.046419e+002
2.202309e+003	1.046539e+002
2.204238e+003	1.046639e+002
2.206166e+003	1.046721e+002
2.208094e+003	1.046793e+002
2.210023e+003	1.046859e+002
2.211951e+003	1.046927e+002
2.213880e+003	1.047002e+002
2.215808e+003	1.047085e+002
2.217737e+003	1.047176e+002
2.219665e+003	1.047269e+002
2.221594e+003	1.047359e+002
2.223522e+003	1.047433e+002
2.225451e+003	1.047481e+002
2.227379e+003	1.047493e+002
2.229308e+003	1.047459e+002
2.231236e+003	1.047375e+002
2.233165e+003	1.047238e+002
2.235093e+003	1.047049e+002
2.237021e+003	1.046813e+002
2.238950e+003	1.046538e+002
2.240878e+003	1.046234e+002
2.242807e+003	1.045911e+002
2.244735e+003	1.045582e+002
2.246664e+003	1.045256e+002
2.248592e+003	1.044942e+002
2.250521e+003	1.044649e+002
2.252449e+003	1.044382e+002
2.254378e+003	1.044144e+002
2.256306e+003	1.043935e+002
2.258235e+003	1.043755e+002
2.260163e+003	1.043599e+002
2.262092e+003	1.043464e+002
2.264020e+003	1.043344e+002
2.265948e+003	1.043232e+002
2.267877e+003	1.043121e+002
2.269805e+003	1.043007e+002
2.271734e+003	1.042883e+002
2.273662e+003	1.042746e+002
2.275591e+003	1.042594e+002
2.277519e+003	1.042425e+002
2.279448e+003	1.042237e+002
2.281376e+003	1.042032e+002
2.283305e+003	1.041806e+002
2.285233e+003	1.041559e+002
2.287162e+003	1.041288e+002
2.289090e+003	1.040989e+002
2.291019e+003	1.040657e+002
2.292947e+003	1.040287e+002
2.294875e+003	1.039875e+002
2.296804e+003	1.039420e+002
2.298732e+003	1.038924e+002
2.300661e+003	1.038389e+002
2.302589e+003	1.037823e+002
2.304518e+003	1.037234e+002
2.306446e+003	1.036630e+002
2.308375e+003	1.036021e+002
2.310303e+003	1.035412e+002
2.312232e+003	1.034810e+002
2.314160e+003	1.034215e+002
2.316089e+003	1.033627e+002
2.318017e+003	1.033043e+002
2.319946e+003	1.032457e+002
2.321874e+003	1.031866e+002
2.323802e+003	1.031262e+002
2.325731e+003	1.030643e+002
2.327659e+003	1.030005e+002
2.329588e+003	1.029351e+002
2.331516e+003	1.028683e+002
2.333445e+003	1.028010e+002
2.335373e+003	1.027340e+002
2.337302e+003	1.026684e+002
2.339230e+003	1.026054e+002
2.341159e+003	1.025456e+002
2.343087e+003	1.024896e+002
2.345016e+003	1.024375e+002
2.346944e+003	1.023888e+002
2.348873e+003	1.023428e+002
2.350801e+003	1.022984e+002
2.352729e+003	1.022545e+002
2.354658e+003	1.022102e+002
2.356586e+003	1.021647e+002
2.358515e+003	1.021175e+002
2.360443e+003	1.020686e+002
2.362372e+003	1.020181e+002
2.364300e+003	1.019663e+002
2.366229e+003	1.019138e+002
2.368157e+003	1.018608e+002
2.370086e+003	1.018077e+002
2.372014e+003	1.017546e+002
2.373942e+003	1.017015e+002
2.375871e+003	1.016481e+002
2.377799e+003	1.015941e+002
2.379728e+003	1.015391e+002
2.381656e+003	1.014827e+002
2.383585e+003	1.014242e+002
2.385513e+003	1.013634e+002
2.387442e+003	1.012997e+002
2.389370e+003	1.012328e+002
2.391299e+003	1.011627e+002
2.393227e+003	1.010892e+002
2.395156e+003	1.010126e+002
2.397084e+003	1.009333e+002
2.399012e+003	1.008516e+002
2.400941e+003	1.007681e+002
2.402869e+003	1.006836e+002
2.404798e+003	1.005985e+002
2.406726e+003	1.005133e+002
2.408655e+003	1.004284e+002
2.410583e+003	1.003440e+002
2.412512e+003	1.002599e+002
2.414440e+003	1.001761e+002
2.416369e+003	1.000922e+002
2.418297e+003	1.000079e+002
2.420226e+003	9.992284e+001
2.422154e+003	9.983665e+001
2.424083e+003	9.974911e+001
2.426011e+003	9.966004e+001
2.427939e+003	9.956926e+001
2.429868e+003	9.947664e+001
2.431796e+003	9.938204e+001
2.433725e+003	9.928533e+001
2.435653e+003	9.918635e+001
2.437582e+003	9.908492e+001
2.439510e+003	9.898086e+001
2.441439e+003	9.887398e+001
2.443367e+003	9.876412e+001
2.445296e+003	9.877309e+001
2.447224e+003	9.877866e+001
2.449153e+003	9.878067e+001
2.451081e+003	9.877892e+001
2.453010e+003	9.877310e+001
2.454938e+003	9.876283e+001
2.456866e+003	9.874756e+001
2.458795e+003	9.872653e+001
2.460723e+003	9.869885e+001
2.462652e+003	9.866345e+001
2.464580e+003	9.861919e+001
2.466509e+003	9.856488e+001
2.468437e+003	9.849936e+001
2.470366e+003	9.842142e+001
2.472294e+003	9.832987e+001
2.474223e+003	9.822337e+001
2.476151e+003	9.810031e+001
2.478080e+003	9.795885e+001
2.480008e+003	9.779702e+001
2.481937e+003	9.761292e+001
2.483865e+003	9.740505e+001
2.485793e+003	9.717244e+001
2.487722e+003	9.691457e+001
2.489650e+003	9.663095e+001
2.491579e+003	9.632046e+001
2.493507e+003	9.598035e+001
2.495436e+003	9.560543e+001
2.497364e+003	9.518751e+001
2.499293e+003	9.471590e+001
2.501221e+003	9.417889e+001
2.503150e+003	9.356658e+001
2.505078e+003	9.287402e+001
2.507007e+003	9.210452e+001
2.508935e+003	9.127166e+001
2.510864e+003	9.039980e+001
2.512792e+003	8.952248e+001
2.514720e+003	8.867908e+001
2.516649e+003	8.790996e+001
2.518577e+003	8.725135e+001
2.520506e+003	8.673077e+001
2.522434e+003	8.636370e+001
2.524363e+003	8.615243e+001
2.526291e+003	8.608668e+001
2.528220e+003	8.614597e+001
2.530148e+003	8.630319e+001
2.532077e+003	8.652853e+001
2.534005e+003	8.679362e+001
2.535934e+003	8.707508e+001
2.537862e+003	8.735690e+001
2.539791e+003	8.763170e+001
2.541719e+003	8.790031e+001
2.543647e+003	8.817032e+001
2.545576e+003	8.845369e+001
2.547504e+003	8.876399e+001
2.549433e+003	8.911346e+001
2.551361e+003	8.951028e+001
2.553290e+003	8.995661e+001
2.555218e+003	9.044718e+001
2.557147e+003	9.096952e+001
2.559075e+003	9.150520e+001
2.561004e+003	9.203236e+001
2.562932e+003	9.252885e+001
2.564861e+003	9.297546e+001
2.566789e+003	9.335884e+001
2.568718e+003	9.367330e+001
2.570646e+003	9.392155e+001
2.572574e+003	9.411395e+001
2.574503e+003	9.426666e+001
2.576431e+003	9.439921e+001
2.578360e+003	9.453170e+001
2.580288e+003	9.468243e+001
2.582217e+003	9.486601e+001
2.584145e+003	9.509194e+001
2.586074e+003	9.536388e+001
2.588002e+003	9.567942e+001
2.589931e+003	9.603041e+001
2.591859e+003	9.640379e+001
2.593788e+003	9.678282e+001
2.595716e+003	9.714851e+001
2.597645e+003	9.748151e+001
2.599573e+003	9.776381e+001
2.601501e+003	9.798037e+001
2.603430e+003	9.812036e+001
2.605358e+003	9.817789e+001
2.607287e+003	9.815218e+001
2.609215e+003	9.804757e+001
2.611144e+003	9.787323e+001
2.613072e+003	9.764281e+001
2.615001e+003	9.737380e+001
2.616929e+003	9.708674e+001
2.618858e+003	9.680406e+001
2.620786e+003	9.654861e+001
2.622715e+003	9.634200e+001
2.624643e+003	9.620262e+001
2.626572e+003	9.614395e+001
2.628500e+003	9.617287e+001
2.630428e+003	9.628908e+001
2.632357e+003	9.648530e+001
2.634285e+003	9.674844e+001
2.636214e+003	9.706150e+001
2.638142e+003	9.740578e+001
2.640071e+003	9.776318e+001
2.641999e+003	9.811814e+001
2.643928e+003	9.845901e+001
2.645856e+003	9.877858e+001
2.647785e+003	9.907386e+001
2.649713e+003	9.934512e+001
2.651642e+003	9.959467e+001
2.653570e+003	9.982563e+001
2.655499e+003	1.000409e+002
2.657427e+003	1.002426e+002
2.659355e+003	1.004316e+002
2.661284e+003	1.006079e+002
2.663212e+003	1.007703e+002
2.665141e+003	1.009174e+002
2.667069e+003	1.010482e+002
2.668998e+003	1.011617e+002
2.670926e+003	1.012581e+002
2.672855e+003	1.013381e+002
2.674783e+003	1.014030e+002
2.676712e+003	1.014550e+002
2.678640e+003	1.014961e+002
2.680569e+003	1.015284e+002
2.682497e+003	1.015536e+002
2.684426e+003	1.015732e+002
2.686354e+003	1.015884e+002
2.688282e+003	1.016000e+002
2.690211e+003	1.016088e+002
2.692139e+003	1.016153e+002
2.694068e+003	1.016203e+002
2.695996e+003	1.016243e+002
2.697925e+003	1.016278e+002
2.699853e+003	1.016312e+002
2.701782e+003	1.016346e+002
2.703710e+003	1.016377e+002
2.705639e+003	1.016400e+002
2.707567e+003	1.016409e+002
2.709496e+003	1.016397e+002
2.711424e+003	1.016362e+002
2.713353e+003	1.016302e+002
2.715281e+003	1.016222e+002
2.717209e+003	1.016127e+002
2.719138e+003	1.016027e+002
2.721066e+003	1.015932e+002
2.722995e+003	1.015848e+002
2.724923e+003	1.015782e+002
2.726852e+003	1.015731e+002
2.728780e+003	1.015694e+002
2.730709e+003	1.015660e+002
2.732637e+003	1.015621e+002
2.734566e+003	1.015567e+002
2.736494e+003	1.015493e+002
2.738423e+003	1.015396e+002
2.740351e+003	1.015277e+002
2.742280e+003	1.015143e+002
2.744208e+003	1.015000e+002
2.746136e+003	1.014855e+002
2.748065e+003	1.014717e+002
2.749993e+003	1.014589e+002
2.751922e+003	1.014468e+002
2.753850e+003	1.014352e+002
2.755779e+003	1.014231e+002
2.757707e+003	1.014100e+002
2.759636e+003	1.013950e+002
2.761564e+003	1.013778e+002
2.763493e+003	1.013584e+002
2.765421e+003	1.013368e+002
2.767350e+003	1.013136e+002
2.769278e+003	1.012890e+002
2.771207e+003	1.012635e+002
2.773135e+003	1.012374e+002
2.775063e+003	1.012104e+002
2.776992e+003	1.011825e+002
2.778920e+003	1.011531e+002
2.780849e+003	1.011220e+002
2.782777e+003	1.010890e+002
2.784706e+003	1.010543e+002
2.786634e+003	1.010181e+002
2.788563e+003	1.009810e+002
2.790491e+003	1.009431e+002
2.792420e+003	1.009045e+002
2.794348e+003	1.008649e+002
2.796277e+003	1.008236e+002
2.798205e+003	1.007796e+002
2.800134e+003	1.007317e+002
2.802062e+003	1.006791e+002
2.803990e+003	1.006212e+002
2.805919e+003	1.005583e+002
2.807847e+003	1.004913e+002
2.809776e+003	1.004216e+002
2.811704e+003	1.003507e+002
2.813633e+003	1.002801e+002
2.815561e+003	1.002107e+002
2.817490e+003	1.001422e+002
2.819418e+003	1.000736e+002
2.821347e+003	1.000022e+002
2.823275e+003	9.992380e+001
2.825204e+003	9.983311e+001
2.827132e+003	9.972362e+001
2.829061e+003	9.958801e+001
2.830989e+003	9.941866e+001
2.832917e+003	9.920841e+001
2.834846e+003	9.895157e+001
2.836774e+003	9.864500e+001
2.838703e+003	9.828925e+001
2.840631e+003	9.788910e+001
2.842560e+003	9.745370e+001
2.844488e+003	9.699603e+001
2.846417e+003	9.653156e+001
2.848345e+003	9.607641e+001
2.850274e+003	9.564532e+001
2.852202e+003	9.524974e+001
2.854131e+003	9.489650e+001
2.856059e+003	9.458748e+001
2.857988e+003	9.432012e+001
2.859916e+003	9.408871e+001
2.861844e+003	9.388598e+001
2.863773e+003	9.370467e+001
2.865701e+003	9.353884e+001
2.867630e+003	9.338445e+001
2.869558e+003	9.323923e+001
2.871487e+003	9.310206e+001
2.873415e+003	9.297198e+001
2.875344e+003	9.284721e+001
2.877272e+003	9.272478e+001
2.879201e+003	9.260075e+001
2.881129e+003	9.247109e+001
2.883058e+003	9.233282e+001
2.884986e+003	9.218514e+001
2.886915e+003	9.203037e+001
2.888843e+003	9.187421e+001
2.890771e+003	9.172523e+001
2.892700e+003	9.159364e+001
2.894628e+003	9.148936e+001
2.896557e+003	9.141994e+001
2.898485e+003	9.138861e+001
2.900414e+003	9.139316e+001
2.902342e+003	9.142573e+001
2.904271e+003	9.147367e+001
2.906199e+003	9.152146e+001
2.908128e+003	9.155342e+001
2.910056e+003	9.155672e+001
2.911985e+003	9.152415e+001
2.913913e+003	9.145589e+001
2.915842e+003	9.136018e+001
2.917770e+003	9.125229e+001
2.919698e+003	9.115221e+001
2.921627e+003	9.108138e+001
2.923555e+003	9.105927e+001
2.925484e+003	9.110019e+001
2.927412e+003	9.121106e+001
2.929341e+003	9.139045e+001
2.931269e+003	9.162885e+001
2.933198e+003	9.191026e+001
2.935126e+003	9.221466e+001
2.937055e+003	9.252116e+001
2.938983e+003	9.281104e+001
2.940912e+003	9.307023e+001
2.942840e+003	9.329075e+001
2.944769e+003	9.347107e+001
2.946697e+003	9.361541e+001
2.948625e+003	9.373221e+001
2.950554e+003	9.383202e+001
2.952482e+003	9.392538e+001
2.954411e+003	9.402085e+001
2.956339e+003	9.412366e+001
2.958268e+003	9.423533e+001
2.960196e+003	9.435390e+001
2.962125e+003	9.447481e+001
2.964053e+003	9.459194e+001
2.965982e+003	9.469897e+001
2.967910e+003	9.479042e+001
2.969839e+003	9.486259e+001
2.971767e+003	9.491397e+001
2.973696e+003	9.494527e+001
2.975624e+003	9.495908e+001
2.977552e+003	9.495924e+001
2.979481e+003	9.495042e+001
2.981409e+003	9.493748e+001
2.983338e+003	9.492497e+001
2.985266e+003	9.491689e+001
2.987195e+003	9.491622e+001
2.989123e+003	9.492477e+001
2.991052e+003	9.494284e+001
2.992980e+003	9.496914e+001
2.994909e+003	9.500055e+001
2.996837e+003	9.503231e+001
2.998766e+003	9.505843e+001
3.000694e+003	9.507214e+001
3.002623e+003	9.506686e+001
3.004551e+003	9.503750e+001
3.006479e+003	9.498168e+001
3.008408e+003	9.490109e+001
3.010336e+003	9.480216e+001
3.012265e+003	9.469616e+001
3.014193e+003	9.459847e+001
3.016122e+003	9.452707e+001
3.018050e+003	9.450024e+001
3.019979e+003	9.453394e+001
3.021907e+003	9.463908e+001
3.023836e+003	9.481924e+001
3.025764e+003	9.506960e+001
3.027693e+003	9.537704e+001
3.029621e+003	9.572174e+001
3.031550e+003	9.607957e+001
3.033478e+003	9.642534e+001
3.035406e+003	9.673623e+001
3.037335e+003	9.699485e+001
3.039263e+003	9.719122e+001
3.041192e+003	9.732320e+001
3.043120e+003	9.739553e+001
3.045049e+003	9.741776e+001
3.046977e+003	9.740199e+001
3.048906e+003	9.736044e+001
3.050834e+003	9.730376e+001
3.052763e+003	9.723981e+001
3.054691e+003	9.716267e+001
3.056620e+003	9.708505e+001
3.058548e+003	9.700706e+001
3.060477e+003	9.692800e+001
3.062405e+003	9.684707e+001
3.064333e+003	9.676376e+001
3.066262e+003	9.667796e+001
3.068190e+003	9.659006e+001
3.070119e+003	9.650069e+001
3.072047e+003	9.641066e+001
3.073976e+003	9.632069e+001
3.075904e+003	9.623135e+001
3.077833e+003	9.614311e+001
3.079761e+003	9.605620e+001
3.081690e+003	9.597084e+001
3.083618e+003	9.588725e+001
3.085547e+003	9.580551e+001
3.087475e+003	9.572536e+001
3.089404e+003	9.564622e+001
3.091332e+003	9.556712e+001
3.093260e+003	9.548695e+001
3.095189e+003	9.540442e+001
3.097117e+003	9.531838e+001
3.099046e+003	9.522811e+001
3.100974e+003	9.513334e+001
3.102903e+003	9.503436e+001
3.104831e+003	9.493202e+001
3.106760e+003	9.482764e+001
3.108688e+003	9.472255e+001
3.110617e+003	9.461783e+001
3.112545e+003	9.451407e+001
3.114474e+003	9.441142e+001
3.116402e+003	9.430950e+001
3.118331e+003	9.420753e+001
3.120259e+003	9.410446e+001
3.122188e+003	9.399924e+001
3.124116e+003	9.389095e+001
3.126044e+003	9.377911e+001
3.127973e+003	9.366367e+001
3.129901e+003	9.354489e+001
3.131830e+003	9.342317e+001
3.133758e+003	9.329887e+001
3.135687e+003	9.317242e+001
3.137615e+003	9.304424e+001
3.139544e+003	9.291472e+001
3.141472e+003	9.278413e+001
3.143401e+003	9.265269e+001
3.145329e+003	9.252059e+001
3.147258e+003	9.238813e+001
3.149186e+003	9.225563e+001
3.151115e+003	9.212341e+001
3.153043e+003	9.199153e+001
3.154971e+003	9.185983e+001
3.156900e+003	9.172784e+001
3.158828e+003	9.159516e+001
3.160757e+003	9.146130e+001
3.162685e+003	9.132574e+001
3.164614e+003	9.118803e+001
3.166542e+003	9.104780e+001
3.168471e+003	9.090495e+001
3.170399e+003	9.075953e+001
3.172328e+003	9.061176e+001
3.174256e+003	9.046198e+001
3.176185e+003	9.031051e+001
3.178113e+003	9.015775e+001
3.180042e+003	9.000424e+001
3.181970e+003	8.985059e+001
3.183898e+003	8.969743e+001
3.185827e+003	8.954518e+001
3.187755e+003	8.939407e+001
3.189684e+003	8.924423e+001
3.191612e+003	8.909558e+001
3.193541e+003	8.894787e+001
3.195469e+003	8.880075e+001
3.197398e+003	8.865389e+001
3.199326e+003	8.850708e+001
3.201255e+003	8.836033e+001
3.203183e+003	8.821391e+001
3.205112e+003	8.806823e+001
3.207040e+003	8.792358e+001
3.208969e+003	8.778016e+001
3.210897e+003	8.763789e+001
3.212825e+003	8.749658e+001
3.214754e+003	8.735574e+001
3.216682e+003	8.721481e+001
3.218611e+003	8.707322e+001
3.220539e+003	8.693063e+001
3.222468e+003	8.678698e+001
3.224396e+003	8.664261e+001
3.226325e+003	8.649814e+001
3.228253e+003	8.635432e+001
3.230182e+003	8.621189e+001
3.232110e+003	8.607152e+001
3.234039e+003	8.593369e+001
3.235967e+003	8.579866e+001
3.237896e+003	8.566648e+001
3.239824e+003	8.553701e+001
3.241752e+003	8.541006e+001
3.243681e+003	8.528539e+001
3.245609e+003	8.516275e+001
3.247538e+003	8.504179e+001
3.249466e+003	8.492218e+001
3.251395e+003	8.480335e+001
3.253323e+003	8.468468e+001
3.255252e+003	8.456554e+001
3.257180e+003	8.444555e+001
3.259109e+003	8.432452e+001
3.261037e+003	8.420263e+001
3.262966e+003	8.408028e+001
3.264894e+003	8.395816e+001
3.266823e+003	8.383693e+001
3.268751e+003	8.371715e+001
3.270679e+003	8.359905e+001
3.272608e+003	8.348243e+001
3.274536e+003	8.336662e+001
3.276465e+003	8.325061e+001
3.278393e+003	8.313337e+001
3.280322e+003	8.301401e+001
3.282250e+003	8.289195e+001
3.284179e+003	8.276692e+001
3.286107e+003	8.263897e+001
3.288036e+003	8.250847e+001
3.289964e+003	8.237602e+001
3.291893e+003	8.224236e+001
3.293821e+003	8.210818e+001
3.295750e+003	8.197411e+001
3.297678e+003	8.184051e+001
3.299606e+003	8.170756e+001
3.301535e+003	8.157522e+001
3.303463e+003	8.144318e+001
3.305392e+003	8.131089e+001
3.307320e+003	8.117751e+001
3.309249e+003	8.104202e+001
3.311177e+003	8.090350e+001
3.313106e+003	8.076120e+001
3.315034e+003	8.061476e+001
3.316963e+003	8.046419e+001
3.318891e+003	8.030988e+001
3.320820e+003	8.015247e+001
3.322748e+003	7.999261e+001
3.324677e+003	7.983099e+001
3.326605e+003	7.966800e+001
3.328533e+003	7.950379e+001
3.330462e+003	7.933826e+001
3.332390e+003	7.917115e+001
3.334319e+003	7.900223e+001
3.336247e+003	7.883150e+001
3.338176e+003	7.865927e+001
3.340104e+003	7.848618e+001
3.342033e+003	7.831309e+001
3.343961e+003	7.814093e+001
3.345890e+003	7.797057e+001
3.347818e+003	7.780262e+001
3.349747e+003	7.763741e+001
3.351675e+003	7.747481e+001
3.353604e+003	7.731435e+001
3.355532e+003	7.715533e+001
3.357460e+003	7.699696e+001
3.359389e+003	7.683864e+001
3.361317e+003	7.668003e+001
3.363246e+003	7.652114e+001
3.365174e+003	7.636243e+001
3.367103e+003	7.620476e+001
3.369031e+003	7.604926e+001
3.370960e+003	7.589716e+001
3.372888e+003	7.574959e+001
3.374817e+003	7.560749e+001
3.376745e+003	7.547145e+001
3.378674e+003	7.534171e+001
3.380602e+003	7.521818e+001
3.382531e+003	7.510050e+001
3.384459e+003	7.498804e+001
3.386387e+003	7.488002e+001
3.388316e+003	7.477576e+001
3.390244e+003	7.467470e+001
3.392173e+003	7.457635e+001
3.394101e+003	7.448031e+001
3.396030e+003	7.438646e+001
3.397958e+003	7.429494e+001
3.399887e+003	7.420615e+001
3.401815e+003	7.412079e+001
3.403744e+003	7.403972e+001
3.405672e+003	7.396385e+001
3.407601e+003	7.389394e+001
3.409529e+003	7.383047e+001
3.411458e+003	7.377356e+001
3.413386e+003	7.372284e+001
3.415314e+003	7.367742e+001
3.417243e+003	7.363615e+001
3.419171e+003	7.359786e+001
3.421100e+003	7.356162e+001
3.423028e+003	7.352699e+001
3.424957e+003	7.349424e+001
3.426885e+003	7.346423e+001
3.428814e+003	7.343839e+001
3.430742e+003	7.341833e+001
3.432671e+003	7.340551e+001
3.434599e+003	7.340092e+001
3.436528e+003	7.340483e+001
3.438456e+003	7.341673e+001
3.440385e+003	7.343544e+001
3.442313e+003	7.345945e+001
3.444241e+003	7.348711e+001
3.446170e+003	7.351711e+001
3.448098e+003	7.354865e+001
3.450027e+003	7.358150e+001
3.451955e+003	7.361612e+001
3.453884e+003	7.365324e+001
3.455812e+003	7.369383e+001
3.457741e+003	7.373872e+001
3.459669e+003	7.378844e+001
3.461598e+003	7.384325e+001
3.463526e+003	7.390330e+001
3.465455e+003	7.396866e+001
3.467383e+003	7.403934e+001
3.469312e+003	7.411531e+001
3.471240e+003	7.419649e+001
3.473168e+003	7.428266e+001
3.475097e+003	7.437339e+001
3.477025e+003	7.446798e+001
3.478954e+003	7.456562e+001
3.480882e+003	7.466529e+001
3.482811e+003	7.476604e+001
3.484739e+003	7.486752e+001
3.486668e+003	7.497021e+001
3.488596e+003	7.507496e+001
3.490525e+003	7.518282e+001
3.492453e+003	7.529472e+001
3.494382e+003	7.541116e+001
3.496310e+003	7.553181e+001
3.498239e+003	7.565546e+001
3.500167e+003	7.578027e+001
3.502095e+003	7.590385e+001
3.504024e+003	7.602390e+001
3.505952e+003	7.613906e+001
3.507881e+003	7.624948e+001
3.509809e+003	7.635660e+001
3.511738e+003	7.646254e+001
3.513666e+003	7.656976e+001
3.515595e+003	7.668019e+001
3.517523e+003	7.679471e+001
3.519452e+003	7.691281e+001
3.521380e+003	7.703260e+001
3.523309e+003	7.715097e+001
3.525237e+003	7.726430e+001
3.527166e+003	7.736992e+001
3.529094e+003	7.746707e+001
3.531022e+003	7.755686e+001
3.532951e+003	7.764191e+001
3.534879e+003	7.772588e+001
3.536808e+003	7.781254e+001
3.538736e+003	7.790492e+001
3.540665e+003	7.800494e+001
3.542593e+003	7.811298e+001
3.544522e+003	7.822779e+001
3.546450e+003	7.834689e+001
3.548379e+003	7.846822e+001
3.550307e+003	7.859125e+001
3.552236e+003	7.871673e+001
3.554164e+003	7.884607e+001
3.556093e+003	7.898097e+001
3.558021e+003	7.912286e+001
3.559949e+003	7.927215e+001
3.561878e+003	7.942788e+001
3.563806e+003	7.958770e+001
3.565735e+003	7.974781e+001
3.567663e+003	7.990369e+001
3.569592e+003	8.005176e+001
3.571520e+003	8.019096e+001
3.573449e+003	8.032247e+001
3.575377e+003	8.044878e+001
3.577306e+003	8.057310e+001
3.579234e+003	8.069891e+001
3.581163e+003	8.082931e+001
3.583091e+003	8.096658e+001
3.585020e+003	8.111160e+001
3.586948e+003	8.126353e+001
3.588876e+003	8.141984e+001
3.590805e+003	8.157719e+001
3.592733e+003	8.173166e+001
3.594662e+003	8.187823e+001
3.596590e+003	8.200941e+001
3.598519e+003	8.211489e+001
3.600447e+003	8.218220e+001
3.602376e+003	8.219836e+001
3.604304e+003	8.215276e+001
3.606233e+003	8.204018e+001
3.608161e+003	8.186330e+001
3.610090e+003	8.163543e+001
3.612018e+003	8.138116e+001
3.613947e+003	8.113438e+001
3.615875e+003	8.093364e+001
3.617803e+003	8.081625e+001
3.619732e+003	8.081203e+001
3.621660e+003	8.093792e+001
3.623589e+003	8.119513e+001
3.625517e+003	8.156840e+001
3.627446e+003	8.202794e+001
3.629374e+003	8.253458e+001
3.631303e+003	8.304628e+001
3.633231e+003	8.352611e+001
3.635160e+003	8.394720e+001
3.637088e+003	8.429599e+001
3.639017e+003	8.457256e+001
3.640945e+003	8.478874e+001
3.642874e+003	8.496397e+001
3.644802e+003	8.512031e+001
3.646730e+003	8.527808e+001
3.648659e+003	8.545204e+001
3.650587e+003	8.565027e+001
3.652516e+003	8.587563e+001
3.654444e+003	8.612719e+001
3.656373e+003	8.640207e+001
3.658301e+003	8.669653e+001
3.660230e+003	8.700781e+001
3.662158e+003	8.733492e+001
3.664087e+003	8.767822e+001
3.666015e+003	8.803799e+001
3.667944e+003	8.841216e+001
3.669872e+003	8.879410e+001
3.671801e+003	8.917087e+001
3.673729e+003	8.952390e+001
3.675657e+003	8.983038e+001
3.677586e+003	9.006522e+001
3.679514e+003	9.020537e+001
3.681443e+003	9.023524e+001
3.683371e+003	9.015257e+001
3.685300e+003	8.997166e+001
3.687228e+003	8.972388e+001
3.689157e+003	8.945454e+001
3.691085e+003	8.921716e+001
3.693014e+003	8.906663e+001
3.694942e+003	8.905168e+001
3.696871e+003	8.920816e+001
3.698799e+003	8.955398e+001
3.700728e+003	9.008691e+001
3.702656e+003	9.078609e+001
3.704584e+003	9.161605e+001
3.706513e+003	9.253313e+001
3.708441e+003	9.349168e+001
3.710370e+003	9.444968e+001
3.712298e+003	9.537267e+001
3.714227e+003	9.623594e+001
3.716155e+003	9.702556e+001
3.718084e+003	9.773612e+001
3.720012e+003	9.836765e+001
3.721941e+003	9.892299e+001
3.723869e+003	9.940565e+001
3.725798e+003	9.981824e+001
3.727726e+003	1.001630e+002
3.729655e+003	1.004433e+002
3.731583e+003	1.006637e+002
3.733511e+003	1.008306e+002
3.735440e+003	1.009512e+002
3.737368e+003	1.010341e+002
3.739297e+003	1.010894e+002
3.741225e+003	1.011267e+002
3.743154e+003	1.011549e+002
3.745082e+003	1.011819e+002
3.747011e+003	1.011863e+002
3.748939e+003	1.011974e+002
3.750868e+003	1.012157e+002
3.752796e+003	1.012406e+002
3.754725e+003	1.012704e+002
3.756653e+003	1.013022e+002
3.758582e+003	1.013329e+002
3.760510e+003	1.013599e+002
3.762438e+003	1.013816e+002
3.764367e+003	1.013974e+002
3.766295e+003	1.014082e+002
3.768224e+003	1.014154e+002
3.770152e+003	1.014208e+002
3.772081e+003	1.014256e+002
3.774009e+003	1.014313e+002
3.775938e+003	1.014388e+002
3.777866e+003	1.014483e+002
3.779795e+003	1.014595e+002
3.781723e+003	1.014717e+002
3.783652e+003	1.014839e+002
3.785580e+003	1.014950e+002
3.787509e+003	1.015038e+002
3.789437e+003	1.015094e+002
3.791365e+003	1.015110e+002
3.793294e+003	1.015083e+002
3.795222e+003	1.015014e+002
3.797151e+003	1.014907e+002
3.799079e+003	1.014769e+002
3.801008e+003	1.014613e+002
3.802936e+003	1.014452e+002
3.804865e+003	1.014300e+002
3.806793e+003	1.014164e+002
3.808722e+003	1.014049e+002
3.810650e+003	1.013961e+002
3.812579e+003	1.013895e+002
3.814507e+003	1.013843e+002
3.816436e+003	1.013797e+002
3.818364e+003	1.013750e+002
3.820292e+003	1.013695e+002
3.822221e+003	1.013630e+002
3.824149e+003	1.013558e+002
3.826078e+003	1.013482e+002
3.828006e+003	1.013404e+002
3.829935e+003	1.013325e+002
3.831863e+003	1.013251e+002
3.833792e+003	1.013183e+002
3.835720e+003	1.013106e+002
3.837649e+003	1.013001e+002
3.839577e+003	1.012845e+002
3.841506e+003	1.012623e+002
3.843434e+003	1.012328e+002
3.845363e+003	1.011968e+002
3.847291e+003	1.011562e+002
3.849219e+003	1.011137e+002
3.851148e+003	1.010724e+002
3.853076e+003	1.010358e+002
3.855005e+003	1.010070e+002
3.856933e+003	1.009873e+002
3.858862e+003	1.009748e+002
3.860790e+003	1.009665e+002
3.862719e+003	1.009586e+002
3.864647e+003	1.009477e+002
3.866576e+003	1.009320e+002
3.868504e+003	1.009108e+002
3.870433e+003	1.008848e+002
3.872361e+003	1.008559e+002
3.874290e+003	1.008267e+002
3.876218e+003	1.008006e+002
3.878146e+003	1.007799e+002
3.880075e+003	1.007656e+002
3.882003e+003	1.007565e+002
3.883932e+003	1.007507e+002
3.885860e+003	1.007455e+002
3.887789e+003	1.007390e+002
3.889717e+003	1.007291e+002
3.891646e+003	1.007144e+002
3.893574e+003	1.006939e+002
3.895503e+003	1.006677e+002
3.897431e+003	1.006365e+002
3.899360e+003	1.006019e+002
3.901288e+003	1.005658e+002
3.903217e+003	1.005298e+002
3.905145e+003	1.004953e+002
3.907073e+003	1.004639e+002
3.909002e+003	1.004364e+002
3.910930e+003	1.004139e+002
3.912859e+003	1.003962e+002
3.914787e+003	1.003827e+002
3.916716e+003	1.003722e+002
3.918644e+003	1.003635e+002
3.920573e+003	1.003547e+002
3.922501e+003	1.003443e+002
3.924430e+003	1.003306e+002
3.926358e+003	1.003123e+002
3.928287e+003	1.002887e+002
3.930215e+003	1.002601e+002
3.932144e+003	1.002272e+002
3.934072e+003	1.001915e+002
3.936000e+003	1.001546e+002
3.937929e+003	1.001183e+002
3.939857e+003	1.000841e+002
3.941786e+003	1.000526e+002
3.943714e+003	1.000242e+002
3.945643e+003	9.999820e+001
3.947571e+003	9.997343e+001
3.949500e+003	9.994860e+001
3.951428e+003	9.992267e+001
3.953357e+003	9.989500e+001
3.955285e+003	9.986559e+001
3.957214e+003	9.983504e+001
3.959142e+003	9.980434e+001
3.961071e+003	9.977462e+001
3.962999e+003	9.974680e+001
3.964927e+003	9.972159e+001
3.966856e+003	9.969918e+001
3.968784e+003	9.967918e+001
3.970713e+003	9.966075e+001
3.972641e+003	9.964291e+001
3.974570e+003	9.962476e+001
3.976498e+003	9.960579e+001
3.978427e+003	9.958583e+001
3.980355e+003	9.956476e+001
3.982284e+003	9.954281e+001
3.984212e+003	9.952052e+001
3.986141e+003	9.949829e+001
3.988069e+003	9.947552e+001
3.989998e+003	9.945179e+001
3.991926e+003	9.942754e+001
3.993854e+003	9.940152e+001
3.995783e+003	9.937235e+001
3.997711e+003	9.933666e+001
3.999640e+003	9.930013e+001
4.001568e+003	0.000000e+000
