# Supplementary material for: Mineralogical and chemical characterization of Suez Bay surface sediments via multi-analytical techniques
Source: Sci Rep. 2025 Oct 28;15:37729. doi: 10.1038/s41598-025-22518-w (PMC12568952; doi:10.1038/s41598-025-22518-w)
Supplement: Supplementary file 5 — Supplementary Material 5 [file 41598_2025_22518_MOESM5_ESM.zip › FTIR raw data/9.CSV]

3.991926e+002	7.558624e+001
4.011211e+002	8.161042e+001
4.030496e+002	8.750353e+001
4.049780e+002	9.047345e+001
4.069065e+002	9.155634e+001
4.088350e+002	9.128760e+001
4.107634e+002	9.025976e+001
4.126919e+002	8.868041e+001
4.146204e+002	8.684133e+001
4.165488e+002	8.525559e+001
4.184773e+002	8.398500e+001
4.204058e+002	8.308481e+001
4.223342e+002	8.256380e+001
4.242627e+002	8.241318e+001
4.261912e+002	8.256819e+001
4.281196e+002	8.293771e+001
4.300481e+002	8.346224e+001
4.319766e+002	8.407652e+001
4.339050e+002	8.471858e+001
4.358335e+002	8.533064e+001
4.377620e+002	8.586485e+001
4.396904e+002	8.628031e+001
4.416189e+002	8.653809e+001
4.435474e+002	8.660410e+001
4.454758e+002	8.645048e+001
4.474043e+002	8.605693e+001
4.493328e+002	8.541605e+001
4.512612e+002	8.453618e+001
4.531897e+002	8.344472e+001
4.551182e+002	8.219007e+001
4.570466e+002	8.084103e+001
4.589751e+002	7.948383e+001
4.609036e+002	7.821758e+001
4.628320e+002	7.714445e+001
4.647605e+002	7.635963e+001
4.666890e+002	7.594113e+001
4.686174e+002	7.594240e+001
4.705459e+002	7.638671e+001
4.724744e+002	7.726395e+001
4.744028e+002	7.852871e+001
4.763313e+002	8.010252e+001
4.782598e+002	8.188026e+001
4.801882e+002	8.374041e+001
4.821167e+002	8.555896e+001
4.840452e+002	8.722432e+001
4.859736e+002	8.864935e+001
4.879021e+002	8.978008e+001
4.898306e+002	9.059760e+001
4.917590e+002	9.111398e+001
4.936875e+002	9.136384e+001
4.956160e+002	9.139433e+001
4.975444e+002	9.125463e+001
4.994729e+002	9.098909e+001
5.014014e+002	9.063316e+001
5.033298e+002	9.021236e+001
5.052583e+002	8.974349e+001
5.071868e+002	8.923694e+001
5.091152e+002	8.869868e+001
5.110437e+002	8.813271e+001
5.129722e+002	8.754189e+001
5.149006e+002	8.692921e+001
5.168291e+002	8.629874e+001
5.187576e+002	8.565653e+001
5.206860e+002	8.501115e+001
5.226145e+002	8.437460e+001
5.245430e+002	8.376284e+001
5.264714e+002	8.319601e+001
5.283999e+002	8.269816e+001
5.303284e+002	8.229561e+001
5.322568e+002	8.201426e+001
5.341853e+002	8.187650e+001
5.361138e+002	8.189792e+001
5.380422e+002	8.208511e+001
5.399707e+002	8.243413e+001
5.418992e+002	8.293013e+001
5.438276e+002	8.354842e+001
5.457561e+002	8.425712e+001
5.476846e+002	8.502059e+001
5.496130e+002	8.580396e+001
5.515415e+002	8.657706e+001
5.534700e+002	8.731682e+001
5.553984e+002	8.800855e+001
5.573269e+002	8.864574e+001
5.592554e+002	8.922864e+001
5.611838e+002	8.976205e+001
5.631123e+002	9.025292e+001
5.650408e+002	9.070791e+001
5.669692e+002	9.113218e+001
5.688977e+002	9.152896e+001
5.708262e+002	9.189977e+001
5.727546e+002	9.224543e+001
5.746831e+002	9.256640e+001
5.766116e+002	9.286272e+001
5.785400e+002	9.313413e+001
5.804685e+002	9.338001e+001
5.823970e+002	9.359917e+001
5.843254e+002	9.378973e+001
5.862539e+002	9.394933e+001
5.881824e+002	9.407545e+001
5.901108e+002	9.416671e+001
5.920393e+002	9.422369e+001
5.939678e+002	9.424988e+001
5.958962e+002	9.425203e+001
5.978247e+002	9.423903e+001
5.997532e+002	9.422066e+001
6.016816e+002	9.420599e+001
6.036101e+002	9.420175e+001
6.055386e+002	9.421102e+001
6.074670e+002	9.423233e+001
6.093955e+002	9.425980e+001
6.113240e+002	9.428390e+001
6.132524e+002	9.467536e+001
6.151809e+002	9.504169e+001
6.171094e+002	9.537243e+001
6.190378e+002	9.566001e+001
6.209663e+002	9.590057e+001
6.228948e+002	9.609373e+001
6.248232e+002	9.624214e+001
6.267517e+002	9.635061e+001
6.286802e+002	9.642507e+001
6.306086e+002	9.647150e+001
6.325371e+002	9.649528e+001
6.344656e+002	9.650060e+001
6.363940e+002	9.649078e+001
6.383225e+002	9.646815e+001
6.402510e+002	9.643458e+001
6.421794e+002	9.639180e+001
6.441079e+002	9.634164e+001
6.460364e+002	9.628595e+001
6.479648e+002	9.622662e+001
6.498933e+002	9.616531e+001
6.518218e+002	9.610338e+001
6.537502e+002	9.604173e+001
6.556787e+002	9.598067e+001
6.576072e+002	9.591975e+001
6.595356e+002	9.585773e+001
6.614641e+002	9.579295e+001
6.633926e+002	9.572341e+001
6.653210e+002	9.564687e+001
6.672495e+002	9.556042e+001
6.691780e+002	9.545927e+001
6.711064e+002	9.533521e+001
6.730349e+002	9.517651e+001
6.749634e+002	9.497045e+001
6.768918e+002	9.470676e+001
6.788203e+002	9.438080e+001
6.807488e+002	9.399527e+001
6.826772e+002	9.356215e+001
6.846057e+002	9.318402e+001
6.865342e+002	9.280645e+001
6.884626e+002	9.245787e+001
6.903911e+002	9.216093e+001
6.923196e+002	9.192351e+001
6.942480e+002	9.173371e+001
6.961765e+002	9.156380e+001
6.981050e+002	9.138052e+001
7.000334e+002	9.115547e+001
7.019619e+002	9.087350e+001
7.038904e+002	9.053773e+001
7.058188e+002	9.017197e+001
7.077473e+002	8.981714e+001
7.096758e+002	8.952167e+001
7.116042e+002	8.933066e+001
7.135327e+002	8.927505e+001
7.154612e+002	8.936272e+001
7.173896e+002	8.957932e+001
7.193181e+002	8.989922e+001
7.212466e+002	9.029733e+001
7.231750e+002	9.075652e+001
7.251035e+002	9.127038e+001
7.270320e+002	9.184215e+001
7.289604e+002	9.247999e+001
7.308889e+002	9.318767e+001
7.328174e+002	9.395566e+001
7.347458e+002	9.475623e+001
7.366743e+002	9.554319e+001
7.386028e+002	9.625690e+001
7.405313e+002	9.683722e+001
7.424597e+002	9.723915e+001
7.443882e+002	9.744226e+001
7.463167e+002	9.745308e+001
7.482451e+002	9.730154e+001
7.501736e+002	9.703244e+001
7.521021e+002	9.669403e+001
7.540305e+002	9.632703e+001
7.559590e+002	9.595817e+001
7.578875e+002	9.559867e+001
7.598159e+002	9.524680e+001
7.617444e+002	9.489273e+001
7.636729e+002	9.452548e+001
7.656013e+002	9.413832e+001
7.675298e+002	9.373178e+001
7.694583e+002	9.331373e+001
7.713867e+002	9.289774e+001
7.733152e+002	9.249940e+001
7.752437e+002	9.213242e+001
7.771721e+002	9.180505e+001
7.791006e+002	9.151909e+001
7.810291e+002	9.127019e+001
7.829575e+002	9.105059e+001
7.848860e+002	9.085247e+001
7.868145e+002	9.067199e+001
7.887429e+002	9.051169e+001
7.906714e+002	9.038184e+001
7.925999e+002	9.029916e+001
7.945283e+002	9.028404e+001
7.964568e+002	9.035605e+001
7.983853e+002	9.052915e+001
8.003137e+002	9.080725e+001
8.022422e+002	9.151847e+001
8.041707e+002	9.230939e+001
8.060991e+002	9.314935e+001
8.080276e+002	9.400191e+001
8.099561e+002	9.482933e+001
8.118845e+002	9.559608e+001
8.138130e+002	9.627145e+001
8.157415e+002	9.683155e+001
8.176699e+002	9.726170e+001
8.195984e+002	9.755756e+001
8.215269e+002	9.772471e+001
8.234553e+002	9.777567e+001
8.253838e+002	9.772569e+001
8.273123e+002	9.758836e+001
8.292407e+002	9.736921e+001
8.311692e+002	9.705875e+001
8.330977e+002	9.662470e+001
8.350261e+002	9.600706e+001
8.369546e+002	9.512481e+001
8.388831e+002	9.389565e+001
8.408115e+002	9.226381e+001
8.427400e+002	9.022577e+001
8.446685e+002	8.784421e+001
8.465969e+002	8.524475e+001
8.485254e+002	8.259708e+001
8.504539e+002	8.008392e+001
8.523823e+002	7.786472e+001
8.543108e+002	7.604414e+001
8.562393e+002	7.465145e+001
8.581677e+002	7.363641e+001
8.600962e+002	7.288518e+001
8.620247e+002	7.225233e+001
8.639531e+002	7.160136e+001
8.658816e+002	7.084451e+001
8.678101e+002	6.997254e+001
8.697385e+002	6.906357e+001
8.716670e+002	6.826860e+001
8.735955e+002	6.777738e+001
8.755239e+002	6.777610e+001
8.774524e+002	6.841017e+001
8.793809e+002	6.975669e+001
8.813093e+002	7.180856e+001
8.832378e+002	7.446867e+001
8.851663e+002	7.755372e+001
8.870947e+002	8.081089e+001
8.890232e+002	8.395145e+001
8.909517e+002	8.669901e+001
8.928801e+002	8.883980e+001
8.948085e+002	9.025901e+001
8.967370e+002	9.095126e+001
8.986655e+002	9.100479e+001
9.005939e+002	9.056973e+001
9.025224e+002	8.982245e+001
9.044509e+002	8.893483e+001
9.063793e+002	8.805386e+001
9.083078e+002	8.729085e+001
9.102363e+002	8.671852e+001
9.121647e+002	8.637383e+001
9.140932e+002	8.626272e+001
9.160217e+002	8.636526e+001
9.179501e+002	8.664112e+001
9.198786e+002	8.703596e+001
9.218071e+002	8.748901e+001
9.237355e+002	8.794135e+001
9.256640e+002	8.834342e+001
9.275925e+002	8.866058e+001
9.295209e+002	8.887534e+001
9.314494e+002	8.898685e+001
9.333779e+002	8.900687e+001
9.353063e+002	8.895443e+001
9.372348e+002	8.884947e+001
9.391633e+002	8.870772e+001
9.410917e+002	8.853761e+001
9.430202e+002	8.833916e+001
9.449487e+002	8.810524e+001
9.468771e+002	8.782391e+001
9.488056e+002	8.748134e+001
9.507341e+002	8.706493e+001
9.526625e+002	8.656532e+001
9.545910e+002	8.597752e+001
9.565195e+002	8.530078e+001
9.584479e+002	8.453796e+001
9.603764e+002	8.369411e+001
9.623049e+002	8.277552e+001
9.642333e+002	8.178872e+001
9.661618e+002	8.073995e+001
9.680903e+002	7.963522e+001
9.700187e+002	7.848034e+001
9.719472e+002	7.728107e+001
9.738757e+002	7.604308e+001
9.758041e+002	7.477138e+001
9.777326e+002	7.346970e+001
9.796611e+002	7.213987e+001
9.815895e+002	7.078162e+001
9.835180e+002	6.939304e+001
9.854465e+002	6.797205e+001
9.873749e+002	6.651830e+001
9.893034e+002	6.503573e+001
9.912319e+002	6.353529e+001
9.931603e+002	6.203624e+001
9.950888e+002	6.056641e+001
9.970173e+002	5.916002e+001
9.989457e+002	5.785398e+001
1.000874e+003	5.668270e+001
1.002803e+003	5.567310e+001
1.004731e+003	5.483986e+001
1.006660e+003	5.418232e+001
1.008588e+003	5.368320e+001
1.010517e+003	5.330999e+001
1.012445e+003	5.301889e+001
1.014373e+003	5.276136e+001
1.016302e+003	5.249231e+001
1.018230e+003	5.217807e+001
1.020159e+003	5.180277e+001
1.022087e+003	5.137141e+001
1.024016e+003	5.090867e+001
1.025944e+003	5.045432e+001
1.027873e+003	5.005608e+001
1.029801e+003	4.976144e+001
1.031730e+003	4.961090e+001
1.033658e+003	4.963282e+001
1.035587e+003	4.984130e+001
1.037515e+003	5.023611e+001
1.039444e+003	5.080463e+001
1.041372e+003	5.152473e+001
1.043301e+003	5.236865e+001
1.045229e+003	5.330683e+001
1.047157e+003	5.431128e+001
1.049086e+003	5.535789e+001
1.051014e+003	5.642693e+001
1.052943e+003	5.750273e+001
1.054871e+003	5.857180e+001
1.056800e+003	5.962128e+001
1.058728e+003	6.063754e+001
1.060657e+003	6.160533e+001
1.062585e+003	6.250769e+001
1.064514e+003	6.332722e+001
1.066442e+003	6.404916e+001
1.068371e+003	6.466497e+001
1.070299e+003	6.517481e+001
1.072228e+003	6.558855e+001
1.074156e+003	6.592471e+001
1.076084e+003	6.620809e+001
1.078013e+003	6.646609e+001
1.079941e+003	6.672469e+001
1.081870e+003	6.700455e+001
1.083798e+003	6.731762e+001
1.085727e+003	6.766490e+001
1.087655e+003	6.803770e+001
1.089584e+003	6.842133e+001
1.091512e+003	6.879926e+001
1.093441e+003	6.915665e+001
1.095369e+003	6.948328e+001
1.097298e+003	6.977584e+001
1.099226e+003	7.003871e+001
1.101155e+003	7.028392e+001
1.103083e+003	7.052968e+001
1.105011e+003	7.079771e+001
1.106940e+003	7.111018e+001
1.108868e+003	7.148715e+001
1.110797e+003	7.194532e+001
1.112725e+003	7.249713e+001
1.114654e+003	7.314909e+001
1.116582e+003	7.390057e+001
1.118511e+003	7.474303e+001
1.120439e+003	7.566048e+001
1.122368e+003	7.663041e+001
1.124296e+003	7.762616e+001
1.126225e+003	7.861926e+001
1.128153e+003	7.958228e+001
1.130082e+003	8.049161e+001
1.132010e+003	8.132973e+001
1.133938e+003	8.208672e+001
1.135867e+003	8.276041e+001
1.137795e+003	8.335513e+001
1.139724e+003	8.387976e+001
1.141652e+003	8.434547e+001
1.143581e+003	8.476363e+001
1.145509e+003	8.514416e+001
1.147438e+003	8.549459e+001
1.149366e+003	8.582012e+001
1.151295e+003	8.612392e+001
1.153223e+003	8.640827e+001
1.155152e+003	8.667535e+001
1.157080e+003	8.692818e+001
1.159009e+003	8.717120e+001
1.160937e+003	8.741042e+001
1.162865e+003	8.765272e+001
1.164794e+003	8.790543e+001
1.166722e+003	8.817509e+001
1.168651e+003	8.846674e+001
1.170579e+003	8.878337e+001
1.172508e+003	8.912561e+001
1.174436e+003	8.949215e+001
1.176365e+003	8.987986e+001
1.178293e+003	9.028442e+001
1.180222e+003	9.070086e+001
1.182150e+003	9.112409e+001
1.184079e+003	9.154901e+001
1.186007e+003	9.197098e+001
1.187936e+003	9.238550e+001
1.189864e+003	9.278852e+001
1.191792e+003	9.317623e+001
1.193721e+003	9.354530e+001
1.195649e+003	9.389270e+001
1.197578e+003	9.421593e+001
1.199506e+003	9.451315e+001
1.201435e+003	9.478304e+001
1.203363e+003	9.502475e+001
1.205292e+003	9.523807e+001
1.207220e+003	9.542316e+001
1.209149e+003	9.558077e+001
1.211077e+003	9.571201e+001
1.213006e+003	9.581834e+001
1.214934e+003	9.588808e+001
1.216863e+003	9.593652e+001
1.218791e+003	9.596558e+001
1.220719e+003	9.597708e+001
1.222648e+003	9.597266e+001
1.224576e+003	9.595353e+001
1.226505e+003	9.592088e+001
1.228433e+003	9.587566e+001
1.230362e+003	9.581884e+001
1.232290e+003	9.575131e+001
1.234219e+003	9.567404e+001
1.236147e+003	9.558798e+001
1.238076e+003	9.549408e+001
1.240004e+003	9.539313e+001
1.241933e+003	9.528564e+001
1.243861e+003	9.517192e+001
1.245790e+003	9.505176e+001
1.247718e+003	9.492456e+001
1.249646e+003	9.478961e+001
1.251575e+003	9.464610e+001
1.253503e+003	9.449322e+001
1.255432e+003	9.433002e+001
1.257360e+003	9.415578e+001
1.259289e+003	9.396986e+001
1.261217e+003	9.377187e+001
1.263146e+003	9.356168e+001
1.265074e+003	9.333941e+001
1.267003e+003	9.310576e+001
1.268931e+003	9.286143e+001
1.270860e+003	9.260769e+001
1.272788e+003	9.234599e+001
1.274717e+003	9.207772e+001
1.276645e+003	9.180401e+001
1.278573e+003	9.152551e+001
1.280502e+003	9.124225e+001
1.282430e+003	9.095360e+001
1.284359e+003	9.065853e+001
1.286287e+003	9.035571e+001
1.288216e+003	9.004399e+001
1.290144e+003	8.972236e+001
1.292073e+003	8.939049e+001
1.294001e+003	8.904847e+001
1.295930e+003	8.869694e+001
1.297858e+003	8.833672e+001
1.299787e+003	8.796864e+001
1.301715e+003	8.759309e+001
1.303644e+003	8.720991e+001
1.305572e+003	8.681816e+001
1.307500e+003	8.641660e+001
1.309429e+003	8.600362e+001
1.311357e+003	8.557812e+001
1.313286e+003	8.513925e+001
1.315214e+003	8.468708e+001
1.317143e+003	8.422254e+001
1.319071e+003	8.374748e+001
1.321000e+003	8.326451e+001
1.322928e+003	8.277601e+001
1.324857e+003	8.228340e+001
1.326785e+003	8.178670e+001
1.328714e+003	8.128467e+001
1.330642e+003	8.077483e+001
1.332571e+003	8.025414e+001
1.334499e+003	7.971928e+001
1.336427e+003	7.916712e+001
1.338356e+003	7.859559e+001
1.340284e+003	7.800383e+001
1.342213e+003	7.739265e+001
1.344141e+003	7.676382e+001
1.346070e+003	7.611884e+001
1.347998e+003	7.545847e+001
1.349927e+003	7.478262e+001
1.351855e+003	7.409043e+001
1.353784e+003	7.338058e+001
1.355712e+003	7.265146e+001
1.357641e+003	7.190136e+001
1.359569e+003	7.112855e+001
1.361498e+003	7.033199e+001
1.363426e+003	6.951157e+001
1.365354e+003	6.866784e+001
1.367283e+003	6.780165e+001
1.369211e+003	6.691343e+001
1.371140e+003	6.600326e+001
1.373068e+003	6.507114e+001
1.374997e+003	6.411759e+001
1.376925e+003	6.314364e+001
1.378854e+003	6.215063e+001
1.380782e+003	6.113957e+001
1.382711e+003	6.011158e+001
1.384639e+003	5.906787e+001
1.386568e+003	5.800960e+001
1.388496e+003	5.693776e+001
1.390424e+003	5.585286e+001
1.392353e+003	5.475492e+001
1.394281e+003	5.364372e+001
1.396210e+003	5.251971e+001
1.398138e+003	5.138444e+001
1.400067e+003	5.024062e+001
1.401995e+003	4.909185e+001
1.403924e+003	4.794273e+001
1.405852e+003	4.679953e+001
1.407781e+003	4.567038e+001
1.409709e+003	4.456493e+001
1.411638e+003	4.349393e+001
1.413566e+003	4.246883e+001
1.415495e+003	4.150087e+001
1.417423e+003	4.060043e+001
1.419351e+003	3.977612e+001
1.421280e+003	3.903383e+001
1.423208e+003	3.837529e+001
1.425137e+003	3.779762e+001
1.427065e+003	3.729371e+001
1.428994e+003	3.685288e+001
1.430922e+003	3.646208e+001
1.432851e+003	3.610749e+001
1.434779e+003	3.577626e+001
1.436708e+003	3.545850e+001
1.438636e+003	3.514859e+001
1.440565e+003	3.484543e+001
1.442493e+003	3.455186e+001
1.444422e+003	3.427349e+001
1.446350e+003	3.401639e+001
1.448278e+003	3.378539e+001
1.450207e+003	3.358244e+001
1.452135e+003	3.340575e+001
1.454064e+003	3.324976e+001
1.455992e+003	3.310618e+001
1.457921e+003	3.296593e+001
1.459849e+003	3.282138e+001
1.461778e+003	3.266854e+001
1.463706e+003	3.250797e+001
1.465635e+003	3.234549e+001
1.467563e+003	3.219188e+001
1.469492e+003	3.206122e+001
1.471420e+003	3.196897e+001
1.473349e+003	3.192988e+001
1.475277e+003	3.195591e+001
1.477205e+003	3.205519e+001
1.479134e+003	3.223137e+001
1.481062e+003	3.248398e+001
1.482991e+003	3.280916e+001
1.484919e+003	3.320042e+001
1.486848e+003	3.364938e+001
1.488776e+003	3.414737e+001
1.490705e+003	3.468649e+001
1.492633e+003	3.526015e+001
1.494562e+003	3.586326e+001
1.496490e+003	3.649178e+001
1.498419e+003	3.714231e+001
1.500347e+003	3.781195e+001
1.502276e+003	3.849825e+001
1.504204e+003	3.919933e+001
1.506132e+003	3.991351e+001
1.508061e+003	4.063902e+001
1.509989e+003	4.137372e+001
1.511918e+003	4.211624e+001
1.513846e+003	4.286604e+001
1.515775e+003	4.362370e+001
1.517703e+003	4.439062e+001
1.519632e+003	4.516842e+001
1.521560e+003	4.595974e+001
1.523489e+003	4.676874e+001
1.525417e+003	4.760150e+001
1.527346e+003	4.846549e+001
1.529274e+003	4.936809e+001
1.531203e+003	5.031536e+001
1.533131e+003	5.131098e+001
1.535059e+003	5.235592e+001
1.536988e+003	5.344759e+001
1.538916e+003	5.457906e+001
1.540845e+003	5.573906e+001
1.542773e+003	5.691251e+001
1.544702e+003	5.808345e+001
1.546630e+003	5.923723e+001
1.548559e+003	6.036195e+001
1.550487e+003	6.144906e+001
1.552416e+003	6.249305e+001
1.554344e+003	6.349197e+001
1.556273e+003	6.444679e+001
1.558201e+003	6.536080e+001
1.560130e+003	6.623872e+001
1.562058e+003	6.708430e+001
1.563986e+003	6.790024e+001
1.565915e+003	6.868790e+001
1.567843e+003	6.944820e+001
1.569772e+003	7.018102e+001
1.571700e+003	7.088514e+001
1.573629e+003	7.155807e+001
1.575557e+003	7.219666e+001
1.577486e+003	7.279776e+001
1.579414e+003	7.335861e+001
1.581343e+003	7.387749e+001
1.583271e+003	7.435323e+001
1.585200e+003	7.478489e+001
1.587128e+003	7.517265e+001
1.589057e+003	7.551733e+001
1.590985e+003	7.582032e+001
1.592913e+003	7.608321e+001
1.594842e+003	7.630766e+001
1.596770e+003	7.649599e+001
1.598699e+003	7.665063e+001
1.600627e+003	7.677441e+001
1.602556e+003	7.687039e+001
1.604484e+003	7.694207e+001
1.606413e+003	7.699258e+001
1.608341e+003	7.702499e+001
1.610270e+003	7.704224e+001
1.612198e+003	7.704677e+001
1.614127e+003	7.704108e+001
1.616055e+003	7.702766e+001
1.617984e+003	7.700980e+001
1.619912e+003	7.699154e+001
1.621840e+003	7.697736e+001
1.623769e+003	7.697182e+001
1.625697e+003	7.698013e+001
1.627626e+003	7.700722e+001
1.629554e+003	7.705762e+001
1.631483e+003	7.713467e+001
1.633411e+003	7.724001e+001
1.635340e+003	7.737321e+001
1.637268e+003	7.753201e+001
1.639197e+003	7.771275e+001
1.641125e+003	7.791109e+001
1.643054e+003	7.812231e+001
1.644982e+003	7.834202e+001
1.646911e+003	7.856690e+001
1.648839e+003	7.879566e+001
1.650767e+003	7.902898e+001
1.652696e+003	7.926915e+001
1.654624e+003	7.951964e+001
1.656553e+003	7.978409e+001
1.658481e+003	8.006498e+001
1.660410e+003	8.036381e+001
1.662338e+003	8.068084e+001
1.664267e+003	8.101498e+001
1.666195e+003	8.136391e+001
1.668124e+003	8.172401e+001
1.670052e+003	8.209187e+001
1.671981e+003	8.246391e+001
1.673909e+003	8.283761e+001
1.675838e+003	8.321120e+001
1.677766e+003	8.358396e+001
1.679694e+003	8.395566e+001
1.681623e+003	8.432610e+001
1.683551e+003	8.469476e+001
1.685480e+003	8.506185e+001
1.687408e+003	8.542683e+001
1.689337e+003	8.578870e+001
1.691265e+003	8.614594e+001
1.693194e+003	8.649673e+001
1.695122e+003	8.683919e+001
1.697051e+003	8.717213e+001
1.698979e+003	8.749519e+001
1.700908e+003	8.780824e+001
1.702836e+003	8.811087e+001
1.704765e+003	8.840217e+001
1.706693e+003	8.868077e+001
1.708621e+003	8.894548e+001
1.710550e+003	8.919463e+001
1.712478e+003	8.942711e+001
1.714407e+003	8.964251e+001
1.716335e+003	8.984126e+001
1.718264e+003	9.002564e+001
1.720192e+003	9.019909e+001
1.722121e+003	9.036578e+001
1.724049e+003	9.052869e+001
1.725978e+003	9.068964e+001
1.727906e+003	9.084913e+001
1.729835e+003	9.100687e+001
1.731763e+003	9.116209e+001
1.733692e+003	9.131384e+001
1.735620e+003	9.146180e+001
1.737548e+003	9.160661e+001
1.739477e+003	9.174976e+001
1.741405e+003	9.189371e+001
1.743334e+003	9.204150e+001
1.745262e+003	9.219518e+001
1.747191e+003	9.235606e+001
1.749119e+003	9.252530e+001
1.751048e+003	9.270351e+001
1.752976e+003	9.289175e+001
1.754905e+003	9.308994e+001
1.756833e+003	9.329669e+001
1.758762e+003	9.350800e+001
1.760690e+003	9.371724e+001
1.762619e+003	9.391426e+001
1.764547e+003	9.408675e+001
1.766475e+003	9.422009e+001
1.768404e+003	9.429932e+001
1.770332e+003	9.431194e+001
1.772261e+003	9.425024e+001
1.774189e+003	9.411357e+001
1.776118e+003	9.390838e+001
1.778046e+003	9.364717e+001
1.779975e+003	9.334715e+001
1.781903e+003	9.302892e+001
1.783832e+003	9.271394e+001
1.785760e+003	9.242279e+001
1.787689e+003	9.217403e+001
1.789617e+003	9.198169e+001
1.791546e+003	9.185576e+001
1.793474e+003	9.180119e+001
1.795402e+003	9.181860e+001
1.797331e+003	9.190327e+001
1.799259e+003	9.204563e+001
1.801188e+003	9.223203e+001
1.803116e+003	9.244560e+001
1.805045e+003	9.266908e+001
1.806973e+003	9.288641e+001
1.808902e+003	9.308460e+001
1.810830e+003	9.325574e+001
1.812759e+003	9.339742e+001
1.814687e+003	9.351217e+001
1.816616e+003	9.360710e+001
1.818544e+003	9.369176e+001
1.820473e+003	9.377608e+001
1.822401e+003	9.386838e+001
1.824329e+003	9.397508e+001
1.826258e+003	9.409922e+001
1.828186e+003	9.424102e+001
1.830115e+003	9.439770e+001
1.832043e+003	9.456470e+001
1.833972e+003	9.473560e+001
1.835900e+003	9.490393e+001
1.837829e+003	9.506309e+001
1.839757e+003	9.520742e+001
1.841686e+003	9.533319e+001
1.843614e+003	9.543794e+001
1.845543e+003	9.552219e+001
1.847471e+003	9.558810e+001
1.849400e+003	9.564029e+001
1.851328e+003	9.568385e+001
1.853256e+003	9.572373e+001
1.855185e+003	9.576363e+001
1.857113e+003	9.580505e+001
1.859042e+003	9.584796e+001
1.860970e+003	9.589041e+001
1.862899e+003	9.592991e+001
1.864827e+003	9.596325e+001
1.866756e+003	9.598822e+001
1.868684e+003	9.600413e+001
1.870613e+003	9.601257e+001
1.872541e+003	9.601638e+001
1.874470e+003	9.601952e+001
1.876398e+003	9.602518e+001
1.878327e+003	9.603589e+001
1.880255e+003	9.605290e+001
1.882183e+003	9.607625e+001
1.884112e+003	9.610417e+001
1.886040e+003	9.613490e+001
1.887969e+003	9.616594e+001
1.889897e+003	9.619527e+001
1.891826e+003	9.622270e+001
1.893754e+003	9.624859e+001
1.895683e+003	9.627415e+001
1.897611e+003	9.630094e+001
1.899540e+003	9.633053e+001
1.901468e+003	9.636412e+001
1.903397e+003	9.640215e+001
1.905325e+003	9.644436e+001
1.907254e+003	9.648937e+001
1.909182e+003	9.653548e+001
1.911110e+003	9.658032e+001
1.913039e+003	9.662212e+001
1.914967e+003	9.665927e+001
1.916896e+003	9.669019e+001
1.918824e+003	9.671470e+001
1.920753e+003	9.673272e+001
1.922681e+003	9.674534e+001
1.924610e+003	9.675440e+001
1.926538e+003	9.676176e+001
1.928467e+003	9.676955e+001
1.930395e+003	9.677902e+001
1.932324e+003	9.679075e+001
1.934252e+003	9.680490e+001
1.936181e+003	9.682054e+001
1.938109e+003	9.683664e+001
1.940037e+003	9.685116e+001
1.941966e+003	9.686292e+001
1.943894e+003	9.687082e+001
1.945823e+003	9.687490e+001
1.947751e+003	9.687608e+001
1.949680e+003	9.687555e+001
1.951608e+003	9.687492e+001
1.953537e+003	9.687496e+001
1.955465e+003	9.687668e+001
1.957394e+003	9.687955e+001
1.959322e+003	9.688319e+001
1.961251e+003	9.688602e+001
1.963179e+003	9.688708e+001
1.965108e+003	9.688484e+001
1.967036e+003	9.687883e+001
1.968964e+003	9.686969e+001
1.970893e+003	9.685866e+001
1.972821e+003	9.684747e+001
1.974750e+003	9.683812e+001
1.976678e+003	9.683199e+001
1.978607e+003	9.683002e+001
1.980535e+003	9.683211e+001
1.982464e+003	9.683727e+001
1.984392e+003	9.684356e+001
1.986321e+003	9.684927e+001
1.988249e+003	9.685195e+001
1.990178e+003	9.685039e+001
1.992106e+003	9.684406e+001
1.994035e+003	9.683342e+001
1.995963e+003	9.681988e+001
1.997891e+003	9.680535e+001
1.999820e+003	9.679180e+001
2.001748e+003	9.678119e+001
2.003677e+003	9.677463e+001
2.005605e+003	9.677259e+001
2.007534e+003	9.677483e+001
2.009462e+003	9.677991e+001
2.011391e+003	9.678638e+001
2.013319e+003	9.679248e+001
2.015248e+003	9.679652e+001
2.017176e+003	9.679742e+001
2.019105e+003	9.679479e+001
2.021033e+003	9.678896e+001
2.022962e+003	9.678064e+001
2.024890e+003	9.677148e+001
2.026818e+003	9.676261e+001
2.028747e+003	9.675552e+001
2.030675e+003	9.675098e+001
2.032604e+003	9.674952e+001
2.034532e+003	9.675087e+001
2.036461e+003	9.675455e+001
2.038389e+003	9.675977e+001
2.040318e+003	9.676544e+001
2.042246e+003	9.677106e+001
2.044175e+003	9.677626e+001
2.046103e+003	9.678079e+001
2.048032e+003	9.678510e+001
2.049960e+003	9.678928e+001
2.051889e+003	9.679362e+001
2.053817e+003	9.679812e+001
2.055746e+003	9.680278e+001
2.057674e+003	9.680696e+001
2.059603e+003	9.681038e+001
2.061531e+003	9.681229e+001
2.063459e+003	9.681219e+001
2.065388e+003	9.680988e+001
2.067316e+003	9.680523e+001
2.069245e+003	9.679888e+001
2.071173e+003	9.679134e+001
2.073102e+003	9.678323e+001
2.075030e+003	9.677551e+001
2.076959e+003	9.676853e+001
2.078887e+003	9.676289e+001
2.080816e+003	9.675891e+001
2.082744e+003	9.675613e+001
2.084673e+003	9.675451e+001
2.086601e+003	9.675373e+001
2.088530e+003	9.675331e+001
2.090458e+003	9.675286e+001
2.092386e+003	9.675245e+001
2.094315e+003	9.675188e+001
2.096243e+003	9.675106e+001
2.098172e+003	9.675012e+001
2.100100e+003	9.674899e+001
2.102029e+003	9.674755e+001
2.103957e+003	9.674539e+001
2.105886e+003	9.674237e+001
2.107814e+003	9.673788e+001
2.109743e+003	9.673140e+001
2.111671e+003	9.672267e+001
2.113600e+003	9.671140e+001
2.115528e+003	9.669783e+001
2.117457e+003	9.668206e+001
2.119385e+003	9.666427e+001
2.121313e+003	9.664539e+001
2.123242e+003	9.662550e+001
2.125170e+003	9.660534e+001
2.127099e+003	9.658530e+001
2.129027e+003	9.656562e+001
2.130956e+003	9.654628e+001
2.132884e+003	9.652735e+001
2.134813e+003	9.650863e+001
2.136741e+003	9.649010e+001
2.138670e+003	9.647169e+001
2.140598e+003	9.645335e+001
2.142527e+003	9.643549e+001
2.144455e+003	9.641810e+001
2.146384e+003	9.640189e+001
2.148312e+003	9.638694e+001
2.150240e+003	9.637376e+001
2.152169e+003	9.636253e+001
2.154097e+003	9.635310e+001
2.156026e+003	9.634544e+001
2.157954e+003	9.633920e+001
2.159883e+003	9.633425e+001
2.161811e+003	9.633026e+001
2.163740e+003	9.632703e+001
2.165668e+003	9.632471e+001
2.167597e+003	9.632286e+001
2.169525e+003	9.632159e+001
2.171454e+003	9.632056e+001
2.173382e+003	9.631949e+001
2.175311e+003	9.631774e+001
2.177239e+003	9.631530e+001
2.179167e+003	9.631164e+001
2.181096e+003	9.630724e+001
2.183024e+003	9.630203e+001
2.184953e+003	9.629727e+001
2.186881e+003	9.629319e+001
2.188810e+003	9.629094e+001
2.190738e+003	9.629096e+001
2.192667e+003	9.629366e+001
2.194595e+003	9.629833e+001
2.196524e+003	9.630460e+001
2.198452e+003	9.631142e+001
2.200381e+003	9.631776e+001
2.202309e+003	9.632300e+001
2.204238e+003	9.632621e+001
2.206166e+003	9.632733e+001
2.208094e+003	9.632657e+001
2.210023e+003	9.632449e+001
2.211951e+003	9.632188e+001
2.213880e+003	9.631927e+001
2.215808e+003	9.631747e+001
2.217737e+003	9.631657e+001
2.219665e+003	9.631679e+001
2.221594e+003	9.631800e+001
2.223522e+003	9.631973e+001
2.225451e+003	9.632149e+001
2.227379e+003	9.632276e+001
2.229308e+003	9.632313e+001
2.231236e+003	9.632219e+001
2.233165e+003	9.632006e+001
2.235093e+003	9.631655e+001
2.237021e+003	9.631205e+001
2.238950e+003	9.630671e+001
2.240878e+003	9.630077e+001
2.242807e+003	9.629477e+001
2.244735e+003	9.628881e+001
2.246664e+003	9.628322e+001
2.248592e+003	9.627831e+001
2.250521e+003	9.627386e+001
2.252449e+003	9.627027e+001
2.254378e+003	9.626747e+001
2.256306e+003	9.626530e+001
2.258235e+003	9.626395e+001
2.260163e+003	9.626302e+001
2.262092e+003	9.626276e+001
2.264020e+003	9.626286e+001
2.265948e+003	9.626340e+001
2.267877e+003	9.626404e+001
2.269805e+003	9.626471e+001
2.271734e+003	9.626519e+001
2.273662e+003	9.626546e+001
2.275591e+003	9.626536e+001
2.277519e+003	9.626507e+001
2.279448e+003	9.626426e+001
2.281376e+003	9.626341e+001
2.283305e+003	9.626212e+001
2.285233e+003	9.626074e+001
2.287162e+003	9.625895e+001
2.289090e+003	9.625695e+001
2.291019e+003	9.625468e+001
2.292947e+003	9.625191e+001
2.294875e+003	9.624857e+001
2.296804e+003	9.624477e+001
2.298732e+003	9.624017e+001
2.300661e+003	9.623525e+001
2.302589e+003	9.622945e+001
2.304518e+003	9.622337e+001
2.306446e+003	9.621671e+001
2.308375e+003	9.620995e+001
2.310303e+003	9.620296e+001
2.312232e+003	9.619569e+001
2.314160e+003	9.618811e+001
2.316089e+003	9.618016e+001
2.318017e+003	9.617153e+001
2.319946e+003	9.616217e+001
2.321874e+003	9.615154e+001
2.323802e+003	9.613950e+001
2.325731e+003	9.612610e+001
2.327659e+003	9.611122e+001
2.329588e+003	9.609514e+001
2.331516e+003	9.607853e+001
2.333445e+003	9.606174e+001
2.335373e+003	9.604575e+001
2.337302e+003	9.603109e+001
2.339230e+003	9.601921e+001
2.341159e+003	9.601032e+001
2.343087e+003	9.600497e+001
2.345016e+003	9.600346e+001
2.346944e+003	9.600532e+001
2.348873e+003	9.601033e+001
2.350801e+003	9.601775e+001
2.352729e+003	9.602682e+001
2.354658e+003	9.603699e+001
2.356586e+003	9.604742e+001
2.358515e+003	9.605792e+001
2.360443e+003	9.606817e+001
2.362372e+003	9.607794e+001
2.364300e+003	9.608762e+001
2.366229e+003	9.609680e+001
2.368157e+003	9.610544e+001
2.370086e+003	9.611363e+001
2.372014e+003	9.612109e+001
2.373942e+003	9.612761e+001
2.375871e+003	9.613304e+001
2.377799e+003	9.613731e+001
2.379728e+003	9.614052e+001
2.381656e+003	9.614241e+001
2.383585e+003	9.614357e+001
2.385513e+003	9.614413e+001
2.387442e+003	9.614427e+001
2.389370e+003	9.614422e+001
2.391299e+003	9.614397e+001
2.393227e+003	9.614371e+001
2.395156e+003	9.614365e+001
2.397084e+003	9.614355e+001
2.399012e+003	9.614358e+001
2.400941e+003	9.614375e+001
2.402869e+003	9.614396e+001
2.404798e+003	9.614443e+001
2.406726e+003	9.614488e+001
2.408655e+003	9.614532e+001
2.410583e+003	9.614564e+001
2.412512e+003	9.614556e+001
2.414440e+003	9.614509e+001
2.416369e+003	9.614410e+001
2.418297e+003	9.614272e+001
2.420226e+003	9.614052e+001
2.422154e+003	9.613779e+001
2.424083e+003	9.613448e+001
2.426011e+003	9.613085e+001
2.427939e+003	9.612671e+001
2.429868e+003	9.612217e+001
2.431796e+003	9.611688e+001
2.433725e+003	9.611127e+001
2.435653e+003	9.610483e+001
2.437582e+003	9.609724e+001
2.439510e+003	9.608871e+001
2.441439e+003	9.607883e+001
2.443367e+003	9.606738e+001
2.445296e+003	9.605429e+001
2.447224e+003	9.603938e+001
2.449153e+003	9.602230e+001
2.451081e+003	9.600286e+001
2.453010e+003	9.598049e+001
2.454938e+003	9.595470e+001
2.456866e+003	9.592461e+001
2.458795e+003	9.588882e+001
2.460723e+003	9.584612e+001
2.462652e+003	9.579476e+001
2.464580e+003	9.573318e+001
2.466509e+003	9.565960e+001
2.468437e+003	9.557276e+001
2.470366e+003	9.547142e+001
2.472294e+003	9.535540e+001
2.474223e+003	9.522417e+001
2.476151e+003	9.507812e+001
2.478080e+003	9.491783e+001
2.480008e+003	9.474408e+001
2.481937e+003	9.455765e+001
2.483865e+003	9.435960e+001
2.485793e+003	9.415184e+001
2.487722e+003	9.393583e+001
2.489650e+003	9.371388e+001
2.491579e+003	9.348798e+001
2.493507e+003	9.325982e+001
2.495436e+003	9.303051e+001
2.497364e+003	9.279947e+001
2.499293e+003	9.256580e+001
2.501221e+003	9.232687e+001
2.503150e+003	9.208006e+001
2.505078e+003	9.182359e+001
2.507007e+003	9.155752e+001
2.508935e+003	9.128551e+001
2.510864e+003	9.101412e+001
2.512792e+003	9.075415e+001
2.514720e+003	9.051869e+001
2.516649e+003	9.032246e+001
2.518577e+003	9.017941e+001
2.520506e+003	9.010019e+001
2.522434e+003	9.009115e+001
2.524363e+003	9.015249e+001
2.526291e+003	9.027826e+001
2.528220e+003	9.045717e+001
2.530148e+003	9.067313e+001
2.532077e+003	9.090942e+001
2.534005e+003	9.114904e+001
2.535934e+003	9.137830e+001
2.537862e+003	9.158806e+001
2.539791e+003	9.177446e+001
2.541719e+003	9.193880e+001
2.543647e+003	9.208683e+001
2.545576e+003	9.222642e+001
2.547504e+003	9.236567e+001
2.549433e+003	9.251204e+001
2.551361e+003	9.266977e+001
2.553290e+003	9.283999e+001
2.555218e+003	9.302039e+001
2.557147e+003	9.320655e+001
2.559075e+003	9.339192e+001
2.561004e+003	9.357000e+001
2.562932e+003	9.373537e+001
2.564861e+003	9.388379e+001
2.566789e+003	9.401339e+001
2.568718e+003	9.412468e+001
2.570646e+003	9.421944e+001
2.572574e+003	9.430093e+001
2.574503e+003	9.437336e+001
2.576431e+003	9.444057e+001
2.578360e+003	9.450626e+001
2.580288e+003	9.457380e+001
2.582217e+003	9.464516e+001
2.584145e+003	9.472178e+001
2.586074e+003	9.480376e+001
2.588002e+003	9.489094e+001
2.589931e+003	9.498171e+001
2.591859e+003	9.507426e+001
2.593788e+003	9.516586e+001
2.595716e+003	9.525446e+001
2.597645e+003	9.533692e+001
2.599573e+003	9.541109e+001
2.601501e+003	9.547533e+001
2.603430e+003	9.552796e+001
2.605358e+003	9.556856e+001
2.607287e+003	9.559685e+001
2.609215e+003	9.561401e+001
2.611144e+003	9.562098e+001
2.613072e+003	9.562017e+001
2.615001e+003	9.561436e+001
2.616929e+003	9.560698e+001
2.618858e+003	9.560242e+001
2.620786e+003	9.560461e+001
2.622715e+003	9.561742e+001
2.624643e+003	9.564430e+001
2.626572e+003	9.568719e+001
2.628500e+003	9.574738e+001
2.630428e+003	9.582404e+001
2.632357e+003	9.591513e+001
2.634285e+003	9.601798e+001
2.636214e+003	9.612874e+001
2.638142e+003	9.624422e+001
2.640071e+003	9.636011e+001
2.641999e+003	9.647425e+001
2.643928e+003	9.658433e+001
2.645856e+003	9.668912e+001
2.647785e+003	9.678815e+001
2.649713e+003	9.688161e+001
2.651642e+003	9.696957e+001
2.653570e+003	9.705260e+001
2.655499e+003	9.713128e+001
2.657427e+003	9.720512e+001
2.659355e+003	9.727488e+001
2.661284e+003	9.733988e+001
2.663212e+003	9.740004e+001
2.665141e+003	9.745509e+001
2.667069e+003	9.750550e+001
2.668998e+003	9.755093e+001
2.670926e+003	9.759238e+001
2.672855e+003	9.762994e+001
2.674783e+003	9.766473e+001
2.676712e+003	9.769722e+001
2.678640e+003	9.772823e+001
2.680569e+003	9.775806e+001
2.682497e+003	9.778668e+001
2.684426e+003	9.781438e+001
2.686354e+003	9.784081e+001
2.688282e+003	9.786596e+001
2.690211e+003	9.788999e+001
2.692139e+003	9.791261e+001
2.694068e+003	9.793452e+001
2.695996e+003	9.795592e+001
2.697925e+003	9.797711e+001
2.699853e+003	9.799834e+001
2.701782e+003	9.801990e+001
2.703710e+003	9.804153e+001
2.705639e+003	9.806283e+001
2.707567e+003	9.808318e+001
2.709496e+003	9.810234e+001
2.711424e+003	9.811993e+001
2.713353e+003	9.813614e+001
2.715281e+003	9.815138e+001
2.717209e+003	9.816629e+001
2.719138e+003	9.818166e+001
2.721066e+003	9.819793e+001
2.722995e+003	9.821608e+001
2.724923e+003	9.823605e+001
2.726852e+003	9.825784e+001
2.728780e+003	9.828094e+001
2.730709e+003	9.830446e+001
2.732637e+003	9.832755e+001
2.734566e+003	9.834964e+001
2.736494e+003	9.837039e+001
2.738423e+003	9.838940e+001
2.740351e+003	9.840733e+001
2.742280e+003	9.842441e+001
2.744208e+003	9.844148e+001
2.746136e+003	9.845874e+001
2.748065e+003	9.847681e+001
2.749993e+003	9.849599e+001
2.751922e+003	9.851599e+001
2.753850e+003	9.853651e+001
2.755779e+003	9.855691e+001
2.757707e+003	9.857646e+001
2.759636e+003	9.859451e+001
2.761564e+003	9.861118e+001
2.763493e+003	9.862611e+001
2.765421e+003	9.863952e+001
2.767350e+003	9.865187e+001
2.769278e+003	9.866345e+001
2.771207e+003	9.867439e+001
2.773135e+003	9.868523e+001
2.775063e+003	9.869549e+001
2.776992e+003	9.870459e+001
2.778920e+003	9.871245e+001
2.780849e+003	9.871817e+001
2.782777e+003	9.872172e+001
2.784706e+003	9.872331e+001
2.786634e+003	9.872318e+001
2.788563e+003	9.872208e+001
2.790491e+003	9.872054e+001
2.792420e+003	9.871890e+001
2.794348e+003	9.871752e+001
2.796277e+003	9.871643e+001
2.798205e+003	9.871503e+001
2.800134e+003	9.871259e+001
2.802062e+003	9.870847e+001
2.803990e+003	9.870182e+001
2.805919e+003	9.869244e+001
2.807847e+003	9.868034e+001
2.809776e+003	9.866539e+001
2.811704e+003	9.864816e+001
2.813633e+003	9.862847e+001
2.815561e+003	9.860642e+001
2.817490e+003	9.858167e+001
2.819418e+003	9.855286e+001
2.821347e+003	9.851830e+001
2.823275e+003	9.847471e+001
2.825204e+003	9.841735e+001
2.827132e+003	9.834024e+001
2.829061e+003	9.823573e+001
2.830989e+003	9.809530e+001
2.832917e+003	9.791061e+001
2.834846e+003	9.767500e+001
2.836774e+003	9.738615e+001
2.838703e+003	9.704637e+001
2.840631e+003	9.666484e+001
2.842560e+003	9.625814e+001
2.844488e+003	9.584709e+001
2.846417e+003	9.545661e+001
2.848345e+003	9.511084e+001
2.850274e+003	9.483009e+001
2.852202e+003	9.462856e+001
2.854131e+003	9.451123e+001
2.856059e+003	9.447350e+001
2.857988e+003	9.450377e+001
2.859916e+003	9.458426e+001
2.861844e+003	9.469588e+001
2.863773e+003	9.482001e+001
2.865701e+003	9.494221e+001
2.867630e+003	9.505302e+001
2.869558e+003	9.514856e+001
2.871487e+003	9.522908e+001
2.873415e+003	9.529621e+001
2.875344e+003	9.535287e+001
2.877272e+003	9.539933e+001
2.879201e+003	9.543411e+001
2.881129e+003	9.545493e+001
2.883058e+003	9.545766e+001
2.884986e+003	9.543952e+001
2.886915e+003	9.539941e+001
2.888843e+003	9.533849e+001
2.890771e+003	9.525922e+001
2.892700e+003	9.516556e+001
2.894628e+003	9.506107e+001
2.896557e+003	9.494651e+001
2.898485e+003	9.482034e+001
2.900414e+003	9.467709e+001
2.902342e+003	9.450933e+001
2.904271e+003	9.430901e+001
2.906199e+003	9.406993e+001
2.908128e+003	9.378968e+001
2.910056e+003	9.347212e+001
2.911985e+003	9.312851e+001
2.913913e+003	9.277656e+001
2.915842e+003	9.244044e+001
2.917770e+003	9.214604e+001
2.919698e+003	9.191941e+001
2.921627e+003	9.178329e+001
2.923555e+003	9.175299e+001
2.925484e+003	9.183511e+001
2.927412e+003	9.202705e+001
2.929341e+003	9.231581e+001
2.931269e+003	9.268095e+001
2.933198e+003	9.309649e+001
2.935126e+003	9.353309e+001
2.937055e+003	9.396328e+001
2.938983e+003	9.436313e+001
2.940912e+003	9.471482e+001
2.942840e+003	9.500893e+001
2.944769e+003	9.524348e+001
2.946697e+003	9.542419e+001
2.948625e+003	9.556261e+001
2.950554e+003	9.567287e+001
2.952482e+003	9.577081e+001
2.954411e+003	9.587096e+001
2.956339e+003	9.598431e+001
2.958268e+003	9.611817e+001
2.960196e+003	9.627506e+001
2.962125e+003	9.645384e+001
2.964053e+003	9.664924e+001
2.965982e+003	9.685371e+001
2.967910e+003	9.705965e+001
2.969839e+003	9.725947e+001
2.971767e+003	9.744736e+001
2.973696e+003	9.761983e+001
2.975624e+003	9.777607e+001
2.977552e+003	9.791694e+001
2.979481e+003	9.804573e+001
2.981409e+003	9.816653e+001
2.983338e+003	9.828321e+001
2.985266e+003	9.839899e+001
2.987195e+003	9.851604e+001
2.989123e+003	9.863564e+001
2.991052e+003	9.875655e+001
2.992980e+003	9.887740e+001
2.994909e+003	9.899532e+001
2.996837e+003	9.910686e+001
2.998766e+003	9.920972e+001
3.000694e+003	9.930056e+001
3.002623e+003	9.937855e+001
3.004551e+003	9.944237e+001
3.006479e+003	9.949290e+001
3.008408e+003	9.953143e+001
3.010336e+003	9.956075e+001
3.012265e+003	9.958427e+001
3.014193e+003	9.960577e+001
3.016122e+003	9.962870e+001
3.018050e+003	9.964038e+001
3.019979e+003	9.965998e+001
3.021907e+003	9.968881e+001
3.023836e+003	9.972666e+001
3.025764e+003	9.977230e+001
3.027693e+003	9.982338e+001
3.029621e+003	9.987602e+001
3.031550e+003	9.992656e+001
3.033478e+003	9.997110e+001
3.035406e+003	1.000066e+002
3.037335e+003	1.000311e+002
3.039263e+003	1.000436e+002
3.041192e+003	1.000447e+002
3.043120e+003	1.000359e+002
3.045049e+003	1.000188e+002
3.046977e+003	9.999551e+001
3.048906e+003	9.996791e+001
3.050834e+003	9.993714e+001
3.052763e+003	9.990432e+001
3.054691e+003	9.986907e+001
3.056620e+003	9.983183e+001
3.058548e+003	9.979239e+001
3.060477e+003	9.975027e+001
3.062405e+003	9.970590e+001
3.064333e+003	9.965971e+001
3.066262e+003	9.961166e+001
3.068190e+003	9.956236e+001
3.070119e+003	9.951230e+001
3.072047e+003	9.946198e+001
3.073976e+003	9.941132e+001
3.075904e+003	9.936102e+001
3.077833e+003	9.931068e+001
3.079761e+003	9.926073e+001
3.081690e+003	9.921103e+001
3.083618e+003	9.916157e+001
3.085547e+003	9.911217e+001
3.087475e+003	9.906239e+001
3.089404e+003	9.901241e+001
3.091332e+003	9.896085e+001
3.093260e+003	9.890756e+001
3.095189e+003	9.885177e+001
3.097117e+003	9.879291e+001
3.099046e+003	9.873119e+001
3.100974e+003	9.866660e+001
3.102903e+003	9.859937e+001
3.104831e+003	9.853033e+001
3.106760e+003	9.846000e+001
3.108688e+003	9.838907e+001
3.110617e+003	9.831760e+001
3.112545e+003	9.824593e+001
3.114474e+003	9.817385e+001
3.116402e+003	9.810144e+001
3.118331e+003	9.802821e+001
3.120259e+003	9.795377e+001
3.122188e+003	9.787774e+001
3.124116e+003	9.779963e+001
3.126044e+003	9.771954e+001
3.127973e+003	9.763721e+001
3.129901e+003	9.755228e+001
3.131830e+003	9.746539e+001
3.133758e+003	9.737599e+001
3.135687e+003	9.728405e+001
3.137615e+003	9.718986e+001
3.139544e+003	9.709311e+001
3.141472e+003	9.699390e+001
3.143401e+003	9.689281e+001
3.145329e+003	9.678943e+001
3.147258e+003	9.668456e+001
3.149186e+003	9.657842e+001
3.151115e+003	9.647113e+001
3.153043e+003	9.636328e+001
3.154971e+003	9.625499e+001
3.156900e+003	9.614616e+001
3.158828e+003	9.603651e+001
3.160757e+003	9.592554e+001
3.162685e+003	9.581300e+001
3.164614e+003	9.569846e+001
3.166542e+003	9.558143e+001
3.168471e+003	9.546182e+001
3.170399e+003	9.534003e+001
3.172328e+003	9.521606e+001
3.174256e+003	9.509008e+001
3.176185e+003	9.496323e+001
3.178113e+003	9.483526e+001
3.180042e+003	9.470676e+001
3.181970e+003	9.457841e+001
3.183898e+003	9.445007e+001
3.185827e+003	9.432198e+001
3.187755e+003	9.419411e+001
3.189684e+003	9.406606e+001
3.191612e+003	9.393786e+001
3.193541e+003	9.380950e+001
3.195469e+003	9.368089e+001
3.197398e+003	9.355180e+001
3.199326e+003	9.342213e+001
3.201255e+003	9.329269e+001
3.203183e+003	9.316307e+001
3.205112e+003	9.303400e+001
3.207040e+003	9.290500e+001
3.208969e+003	9.277650e+001
3.210897e+003	9.264883e+001
3.212825e+003	9.252177e+001
3.214754e+003	9.239470e+001
3.216682e+003	9.226790e+001
3.218611e+003	9.214125e+001
3.220539e+003	9.201443e+001
3.222468e+003	9.188823e+001
3.224396e+003	9.176204e+001
3.226325e+003	9.163708e+001
3.228253e+003	9.151329e+001
3.230182e+003	9.139156e+001
3.232110e+003	9.127153e+001
3.234039e+003	9.115401e+001
3.235967e+003	9.103848e+001
3.237896e+003	9.092491e+001
3.239824e+003	9.081294e+001
3.241752e+003	9.070248e+001
3.243681e+003	9.059249e+001
3.245609e+003	9.048312e+001
3.247538e+003	9.037390e+001
3.249466e+003	9.026460e+001
3.251395e+003	9.015496e+001
3.253323e+003	9.004483e+001
3.255252e+003	8.993418e+001
3.257180e+003	8.982305e+001
3.259109e+003	8.971221e+001
3.261037e+003	8.960156e+001
3.262966e+003	8.949249e+001
3.264894e+003	8.938521e+001
3.266823e+003	8.928087e+001
3.268751e+003	8.918049e+001
3.270679e+003	8.908388e+001
3.272608e+003	8.899085e+001
3.274536e+003	8.890073e+001
3.276465e+003	8.881281e+001
3.278393e+003	8.872505e+001
3.280322e+003	8.863657e+001
3.282250e+003	8.854552e+001
3.284179e+003	8.845077e+001
3.286107e+003	8.835198e+001
3.288036e+003	8.824833e+001
3.289964e+003	8.814090e+001
3.291893e+003	8.802946e+001
3.293821e+003	8.791457e+001
3.295750e+003	8.779685e+001
3.297678e+003	8.767663e+001
3.299606e+003	8.755394e+001
3.301535e+003	8.742920e+001
3.303463e+003	8.730135e+001
3.305392e+003	8.717107e+001
3.307320e+003	8.703773e+001
3.309249e+003	8.690091e+001
3.311177e+003	8.676034e+001
3.313106e+003	8.661583e+001
3.315034e+003	8.646758e+001
3.316963e+003	8.631531e+001
3.318891e+003	8.615923e+001
3.320820e+003	8.599944e+001
3.322748e+003	8.583577e+001
3.324677e+003	8.566866e+001
3.326605e+003	8.549824e+001
3.328533e+003	8.532482e+001
3.330462e+003	8.514805e+001
3.332390e+003	8.496819e+001
3.334319e+003	8.478558e+001
3.336247e+003	8.460048e+001
3.338176e+003	8.441298e+001
3.340104e+003	8.422389e+001
3.342033e+003	8.403378e+001
3.343961e+003	8.384306e+001
3.345890e+003	8.365225e+001
3.347818e+003	8.346202e+001
3.349747e+003	8.327258e+001
3.351675e+003	8.308425e+001
3.353604e+003	8.289690e+001
3.355532e+003	8.271046e+001
3.357460e+003	8.252475e+001
3.359389e+003	8.233982e+001
3.361317e+003	8.215540e+001
3.363246e+003	8.197212e+001
3.365174e+003	8.179010e+001
3.367103e+003	8.161001e+001
3.369031e+003	8.143270e+001
3.370960e+003	8.125927e+001
3.372888e+003	8.109052e+001
3.374817e+003	8.092706e+001
3.376745e+003	8.076964e+001
3.378674e+003	8.061845e+001
3.380602e+003	8.047296e+001
3.382531e+003	8.033354e+001
3.384459e+003	8.019875e+001
3.386387e+003	8.006865e+001
3.388316e+003	7.994234e+001
3.390244e+003	7.981918e+001
3.392173e+003	7.969920e+001
3.394101e+003	7.958202e+001
3.396030e+003	7.946823e+001
3.397958e+003	7.935760e+001
3.399887e+003	7.925119e+001
3.401815e+003	7.914912e+001
3.403744e+003	7.905261e+001
3.405672e+003	7.896219e+001
3.407601e+003	7.887852e+001
3.409529e+003	7.880109e+001
3.411458e+003	7.872975e+001
3.413386e+003	7.866425e+001
3.415314e+003	7.860313e+001
3.417243e+003	7.854580e+001
3.419171e+003	7.849156e+001
3.421100e+003	7.843978e+001
3.423028e+003	7.839082e+001
3.424957e+003	7.834560e+001
3.426885e+003	7.830549e+001
3.428814e+003	7.827186e+001
3.430742e+003	7.824628e+001
3.432671e+003	7.822918e+001
3.434599e+003	7.822089e+001
3.436528e+003	7.822009e+001
3.438456e+003	7.822633e+001
3.440385e+003	7.823721e+001
3.442313e+003	7.825139e+001
3.444241e+003	7.826775e+001
3.446170e+003	7.828614e+001
3.448098e+003	7.830621e+001
3.450027e+003	7.832923e+001
3.451955e+003	7.835690e+001
3.453884e+003	7.838978e+001
3.455812e+003	7.842886e+001
3.457741e+003	7.847471e+001
3.459669e+003	7.852682e+001
3.461598e+003	7.858474e+001
3.463526e+003	7.864807e+001
3.465455e+003	7.871600e+001
3.467383e+003	7.878795e+001
3.469312e+003	7.886426e+001
3.471240e+003	7.894421e+001
3.473168e+003	7.902776e+001
3.475097e+003	7.911476e+001
3.477025e+003	7.920435e+001
3.478954e+003	7.929606e+001
3.480882e+003	7.938920e+001
3.482811e+003	7.948392e+001
3.484739e+003	7.958074e+001
3.486668e+003	7.968096e+001
3.488596e+003	7.978579e+001
3.490525e+003	7.989572e+001
3.492453e+003	8.001151e+001
3.494382e+003	8.013248e+001
3.496310e+003	8.025687e+001
3.498239e+003	8.038180e+001
3.500167e+003	8.050457e+001
3.502095e+003	8.062296e+001
3.504024e+003	8.073531e+001
3.505952e+003	8.084224e+001
3.507881e+003	8.094511e+001
3.509809e+003	8.104773e+001
3.511738e+003	8.115258e+001
3.513666e+003	8.126207e+001
3.515595e+003	8.137666e+001
3.517523e+003	8.149526e+001
3.519452e+003	8.161554e+001
3.521380e+003	8.173303e+001
3.523309e+003	8.184432e+001
3.525237e+003	8.194530e+001
3.527166e+003	8.203548e+001
3.529094e+003	8.211633e+001
3.531022e+003	8.219060e+001
3.532951e+003	8.226196e+001
3.534879e+003	8.233435e+001
3.536808e+003	8.241083e+001
3.538736e+003	8.249290e+001
3.540665e+003	8.258012e+001
3.542593e+003	8.267189e+001
3.544522e+003	8.276608e+001
3.546450e+003	8.286201e+001
3.548379e+003	8.296029e+001
3.550307e+003	8.306264e+001
3.552236e+003	8.317101e+001
3.554164e+003	8.328683e+001
3.556093e+003	8.341057e+001
3.558021e+003	8.354025e+001
3.559949e+003	8.367393e+001
3.561878e+003	8.380621e+001
3.563806e+003	8.393240e+001
3.565735e+003	8.404807e+001
3.567663e+003	8.415084e+001
3.569592e+003	8.424100e+001
3.571520e+003	8.432144e+001
3.573449e+003	8.439622e+001
3.575377e+003	8.446897e+001
3.577306e+003	8.454289e+001
3.579234e+003	8.462007e+001
3.581163e+003	8.470013e+001
3.583091e+003	8.478157e+001
3.585020e+003	8.486257e+001
3.586948e+003	8.494066e+001
3.588876e+003	8.501566e+001
3.590805e+003	8.508890e+001
3.592733e+003	8.516238e+001
3.594662e+003	8.523671e+001
3.596590e+003	8.531052e+001
3.598519e+003	8.537711e+001
3.600447e+003	8.542464e+001
3.602376e+003	8.543694e+001
3.604304e+003	8.539635e+001
3.606233e+003	8.528800e+001
3.608161e+003	8.510425e+001
3.610090e+003	8.485081e+001
3.612018e+003	8.454531e+001
3.613947e+003	8.421981e+001
3.615875e+003	8.391429e+001
3.617803e+003	8.367140e+001
3.619732e+003	8.353017e+001
3.621660e+003	8.351842e+001
3.623589e+003	8.364679e+001
3.625517e+003	8.390896e+001
3.627446e+003	8.428226e+001
3.629374e+003	8.473161e+001
3.631303e+003	8.521692e+001
3.633231e+003	8.569849e+001
3.635160e+003	8.614394e+001
3.637088e+003	8.653024e+001
3.639017e+003	8.684727e+001
3.640945e+003	8.709750e+001
3.642874e+003	8.729176e+001
3.644802e+003	8.744566e+001
3.646730e+003	8.757722e+001
3.648659e+003	8.770275e+001
3.650587e+003	8.783691e+001
3.652516e+003	8.799090e+001
3.654444e+003	8.817284e+001
3.656373e+003	8.838728e+001
3.658301e+003	8.863551e+001
3.660230e+003	8.891633e+001
3.662158e+003	8.922736e+001
3.664087e+003	8.956321e+001
3.666015e+003	8.991573e+001
3.667944e+003	9.027396e+001
3.669872e+003	9.062167e+001
3.671801e+003	9.093845e+001
3.673729e+003	9.120000e+001
3.675657e+003	9.137815e+001
3.677586e+003	9.144316e+001
3.679514e+003	9.137072e+001
3.681443e+003	9.114604e+001
3.683371e+003	9.077187e+001
3.685300e+003	9.027030e+001
3.687228e+003	8.968398e+001
3.689157e+003	8.907259e+001
3.691085e+003	8.850575e+001
3.693014e+003	8.805520e+001
3.694942e+003	8.778399e+001
3.696871e+003	8.773734e+001
3.698799e+003	8.793680e+001
3.700728e+003	8.837778e+001
3.702656e+003	8.902973e+001
3.704584e+003	8.984210e+001
3.706513e+003	9.075195e+001
3.708441e+003	9.169124e+001
3.710370e+003	9.259756e+001
3.712298e+003	9.342001e+001
3.714227e+003	9.412691e+001
3.716155e+003	9.470467e+001
3.718084e+003	9.515636e+001
3.720012e+003	9.549698e+001
3.721941e+003	9.574777e+001
3.723869e+003	9.593079e+001
3.725798e+003	9.606421e+001
3.727726e+003	9.616269e+001
3.729655e+003	9.623493e+001
3.731583e+003	9.645899e+001
3.733511e+003	9.666510e+001
3.735440e+003	9.685301e+001
3.737368e+003	9.702379e+001
3.739297e+003	9.717900e+001
3.741225e+003	9.732000e+001
3.743154e+003	9.744931e+001
3.745082e+003	9.756888e+001
3.747011e+003	9.767823e+001
3.748939e+003	9.777683e+001
3.750868e+003	9.786365e+001
3.752796e+003	9.793815e+001
3.754725e+003	9.799872e+001
3.756653e+003	9.804469e+001
3.758582e+003	9.807796e+001
3.760510e+003	9.809964e+001
3.762438e+003	9.811388e+001
3.764367e+003	9.812418e+001
3.766295e+003	9.813445e+001
3.768224e+003	9.814725e+001
3.770152e+003	9.816383e+001
3.772081e+003	9.818479e+001
3.774009e+003	9.820891e+001
3.775938e+003	9.823611e+001
3.777866e+003	9.826435e+001
3.779795e+003	9.829321e+001
3.781723e+003	9.832272e+001
3.783652e+003	9.835287e+001
3.785580e+003	9.838571e+001
3.787509e+003	9.842054e+001
3.789437e+003	9.845765e+001
3.791365e+003	9.849571e+001
3.793294e+003	9.853139e+001
3.795222e+003	9.856216e+001
3.797151e+003	9.858481e+001
3.799079e+003	9.859787e+001
3.801008e+003	9.860054e+001
3.802936e+003	9.859609e+001
3.804865e+003	9.858727e+001
3.806793e+003	9.857864e+001
3.808722e+003	9.857386e+001
3.810650e+003	9.857620e+001
3.812579e+003	9.858569e+001
3.814507e+003	9.860103e+001
3.816436e+003	9.861934e+001
3.818364e+003	9.863659e+001
3.820292e+003	9.864925e+001
3.822221e+003	9.865645e+001
3.824149e+003	9.865778e+001
3.826078e+003	9.865450e+001
3.828006e+003	9.864825e+001
3.829935e+003	9.864039e+001
3.831863e+003	9.863087e+001
3.833792e+003	9.861902e+001
3.835720e+003	9.860146e+001
3.837649e+003	9.857436e+001
3.839577e+003	9.853442e+001
3.841506e+003	9.848019e+001
3.843434e+003	9.841293e+001
3.845363e+003	9.833737e+001
3.847291e+003	9.825894e+001
3.849219e+003	9.818443e+001
3.851148e+003	9.811878e+001
3.853076e+003	9.806705e+001
3.855005e+003	9.803084e+001
3.856933e+003	9.800784e+001
3.858862e+003	9.799313e+001
3.860790e+003	9.798043e+001
3.862719e+003	9.796294e+001
3.864647e+003	9.793576e+001
3.866576e+003	9.789669e+001
3.868504e+003	9.784518e+001
3.870433e+003	9.778098e+001
3.872361e+003	9.770777e+001
3.874290e+003	9.762867e+001
3.876218e+003	9.754830e+001
3.878146e+003	9.746960e+001
3.880075e+003	9.739447e+001
3.882003e+003	9.732380e+001
3.883932e+003	9.725848e+001
3.885860e+003	9.719820e+001
3.887789e+003	9.714287e+001
3.889717e+003	9.709044e+001
3.891646e+003	9.703815e+001
3.893574e+003	9.698309e+001
3.895503e+003	9.692163e+001
3.897431e+003	9.685127e+001
3.899360e+003	9.677077e+001
3.901288e+003	9.667978e+001
3.903217e+003	9.657934e+001
3.905145e+003	9.647276e+001
3.907073e+003	9.636475e+001
3.909002e+003	9.625938e+001
3.910930e+003	9.616136e+001
3.912859e+003	9.607254e+001
3.914787e+003	9.599300e+001
3.916716e+003	9.592110e+001
3.918644e+003	9.585349e+001
3.920573e+003	9.578600e+001
3.922501e+003	9.571393e+001
3.924430e+003	9.563416e+001
3.926358e+003	9.554442e+001
3.928287e+003	9.544537e+001
3.930215e+003	9.533873e+001
3.932144e+003	9.522626e+001
3.934072e+003	9.511211e+001
3.936000e+003	9.499865e+001
3.937929e+003	9.488808e+001
3.939857e+003	9.478040e+001
3.941786e+003	9.467500e+001
3.943714e+003	9.457120e+001
3.945643e+003	9.446631e+001
3.947571e+003	9.435804e+001
3.949500e+003	9.424529e+001
3.951428e+003	9.412729e+001
3.953357e+003	9.400455e+001
3.955285e+003	9.387811e+001
3.957214e+003	9.374941e+001
3.959142e+003	9.362038e+001
3.961071e+003	9.349257e+001
3.962999e+003	9.336658e+001
3.964927e+003	9.324288e+001
3.966856e+003	9.312086e+001
3.968784e+003	9.299937e+001
3.970713e+003	9.287720e+001
3.972641e+003	9.275385e+001
3.974570e+003	9.262874e+001
3.976498e+003	9.250058e+001
3.978427e+003	9.237086e+001
3.980355e+003	9.223929e+001
3.982284e+003	9.210596e+001
3.984212e+003	9.197248e+001
3.986141e+003	9.183797e+001
3.988069e+003	9.170095e+001
3.989998e+003	9.156239e+001
3.991926e+003	9.142158e+001
3.993854e+003	9.127689e+001
3.995783e+003	9.112614e+001
3.997711e+003	9.096926e+001
3.999640e+003	9.081192e+001
4.001568e+003	0.000000e+000
