# Supplementary material for: Mineralogical and chemical characterization of Suez Bay surface sediments via multi-analytical techniques
Source: Sci Rep. 2025 Oct 28;15:37729. doi: 10.1038/s41598-025-22518-w (PMC12568952; doi:10.1038/s41598-025-22518-w)
Supplement: Supplementary file 6 — Supplementary Material 6 [file 41598_2025_22518_MOESM6_ESM.zip]

Archive with 17 entries (16 files):
- XRD raw data/
- XRD raw data/1.mtd
- XRD raw data/1.txt
- XRD raw data/1.UXD
- XRD raw data/13.mtd
- XRD raw data/13.txt
- XRD raw data/13.UXD
- XRD raw data/13_Pattern.png
- XRD raw data/1_Pattern.png
- XRD raw data/4.mtd
- XRD raw data/4.txt
- XRD raw data/4.UXD
- XRD raw data/4_Pattern.png
- XRD raw data/8.mtd
- XRD raw data/8.txt
- XRD raw data/8.UXD
- XRD raw data/8_Pattern.png
