# Supplementary material for: Mineralogical and chemical characterization of Suez Bay surface sediments via multi-analytical techniques
Source: Sci Rep. 2025 Oct 28;15:37729. doi: 10.1038/s41598-025-22518-w (PMC12568952; doi:10.1038/s41598-025-22518-w)
Supplement: Supplementary file 6 — Supplementary Material 6 [file 41598_2025_22518_MOESM6_ESM.zip › XRD raw data/1.txt]

	1
3	20
3.02	16
3.04	19
3.06	18
3.08	25
3.1	24
3.12	21
3.14	24
3.16	26
3.18	12
3.2	16
3.22	21
3.24	16
3.26	23
3.28	20
3.3	12
3.32	19
3.34	24
3.36	21
3.38	19
3.4	15
3.42	17
3.44	15
3.46	19
3.48	16
3.5	21
3.52	15
3.54	12
3.56	21
3.58	14
3.6	20
3.62	16
3.64	21
3.66	17
3.68	16
3.7	15
3.72	21
3.74	18
3.76	25
3.78	14
3.8	15
3.82	23
3.84	23
3.86	20
3.88	12
3.9	15
3.92	16
3.94	20
3.96	14
3.98	16
4	16
4.02	11
4.04	19
4.06	11
4.08	19
4.1	10
4.12	15
4.14	13
4.16	17
4.18	14
4.2	17
4.22	18
4.24	10
4.26	10
4.28	13
4.3	8
4.32	17
4.34	12
4.36	10
4.38	12
4.4	12
4.42	21
4.44	15
4.46	15
4.48	13
4.5	15
4.52	11
4.54	17
4.56	13
4.58	8
4.6	12
4.62	13
4.64	12
4.66	14
4.68	16
4.7	15
4.72	10
4.74	16
4.76	5
4.78	19
4.8	10
4.82	14
4.84	11
4.86	15
4.88	9
4.9	12
4.92	14
4.94	17
4.96	13
4.98	8
5	8
5.02	14
5.04	10
5.06	11
5.08	12
5.1	19
5.12	8
5.14	11
5.16	11
5.18	14
5.2	18
5.22	13
5.24	8
5.26	7
5.28	8
5.3	11
5.32	10
5.34	14
5.36	10
5.38	5
5.4	13
5.42	9
5.44	12
5.46	17
5.48	7
5.5	12
5.52	10
5.54	9
5.56	9
5.58	14
5.6	10
5.62	8
5.64	13
5.66	10
5.68	8
5.7	6
5.72	6
5.74	15
5.76	8
5.78	11
5.8	15
5.82	8
5.84	14
5.86	11
5.88	19
5.9	14
5.92	9
5.94	3
5.96	11
5.98	11
6	13
6.02	7
6.04	9
6.06	11
6.08	9
6.1	5
6.12	9
6.14	11
6.16	8
6.18	7
6.2	10
6.22	6
6.24	7
6.26	5
6.28	15
6.3	5
6.32	11
6.34	9
6.36	13
6.38	7
6.4	5
6.42	8
6.44	10
6.46	10
6.48	7
6.5	10
6.52	10
6.54	11
6.56	8
6.58	4
6.6	9
6.62	12
6.64	12
6.66	7
6.68	5
6.7	9
6.72	11
6.74	13
6.76	3
6.78	9
6.8	12
6.82	15
6.84	11
6.86	7
6.88	7
6.9	11
6.92	8
6.94	6
6.96	6
6.98	12
7	12
7.02	6
7.04	9
7.06	8
7.08	6
7.1	10
7.12	8
7.14	16
7.16	13
7.18	8
7.2	4
7.22	8
7.24	5
7.26	6
7.28	4
7.3	13
7.32	7
7.34	9
7.36	5
7.38	5
7.4	5
7.42	4
7.44	9
7.46	3
7.48	6
7.5	13
7.52	7
7.54	12
7.56	1
7.58	7
7.6	10
7.62	8
7.64	8
7.66	3
7.68	6
7.7	9
7.72	7
7.74	8
7.76	5
7.78	6
7.8	7
7.82	8
7.84	10
7.86	4
7.88	5
7.9	7
7.92	9
7.94	8
7.96	10
7.98	7
8	8
8.02	5
8.04	6
8.06	6
8.08	5
8.1	6
8.12	5
8.14	5
8.16	8
8.18	6
8.2	6
8.22	5
8.24	10
8.26	11
8.28	5
8.3	11
8.32	5
8.34	8
8.36	5
8.38	5
8.4	5
8.42	6
8.44	9
8.46	6
8.48	8
8.5	5
8.52	3
8.54	8
8.56	5
8.58	3
8.6	6
8.62	9
8.64	5
8.66	5
8.68	5
8.7	6
8.72	3
8.74	8
8.76	8
8.78	11
8.8	4
8.82	6
8.84	7
8.86	5
8.88	6
8.9	4
8.92	8
8.94	11
8.96	7
8.98	8
9	6
9.02	4
9.04	11
9.06	7
9.08	9
9.1	7
9.12	8
9.14	3
9.16	2
9.18	8
9.2	9
9.22	2
9.24	3
9.26	5
9.28	7
9.3	3
9.32	4
9.34	11
9.36	10
9.38	5
9.4	4
9.42	5
9.44	2
9.46	4
9.48	7
9.5	6
9.52	6
9.54	5
9.56	15
9.58	1
9.6	2
9.62	6
9.64	5
9.66	5
9.68	3
9.7	6
9.72	5
9.74	3
9.76	4
9.78	4
9.8	7
9.82	5
9.84	9
9.86	4
9.88	5
9.9	9
9.92	2
9.94	8
9.96	3
9.98	3
10	1
10.02	1
10.04	5
10.06	3
10.08	3
10.1	5
10.12	6
10.14	6
10.16	7
10.18	7
10.2	2
10.22	5
10.24	2
10.26	5
10.28	5
10.3	4
10.32	6
10.34	4
10.36	4
10.38	2
10.4	11
10.42	9
10.44	6
10.46	8
10.48	6
10.5	5
10.52	7
10.54	4
10.56	7
10.58	10
10.6	8
10.62	10
10.64	5
10.66	6
10.68	6
10.7	6
10.72	3
10.74	6
10.76	8
10.78	4
10.8	9
10.82	3
10.84	7
10.86	2
10.88	6
10.9	4
10.92	5
10.94	4
10.96	6
10.98	6
11	3
11.02	4
11.04	6
11.06	6
11.08	4
11.1	2
11.12	4
11.14	3
11.16	6
11.18	8
11.2	9
11.22	7
11.24	4
11.26	4
11.28	6
11.3	5
11.32	6
11.34	3
11.36	5
11.38	7
11.4	5
11.42	12
11.44	6
11.46	4
11.48	7
11.5	8
11.52	2
11.54	6
11.56	8
11.58	8
11.6	5
11.62	5
11.64	4
11.66	6
11.68	3
11.7	2
11.72	5
11.74	2
11.76	5
11.78	5
11.8	4
11.82	2
11.84	5
11.86	3
11.88	6
11.9	3
11.92	9
11.94	3
11.96	2
11.98	4
12	3
12.02	8
12.04	2
12.06	4
12.08	2
12.1	5
12.12	2
12.14	6
12.16	5
12.18	6
12.2	4
12.22	3
12.24	3
12.26	4
12.28	4
12.3	3
12.32	6
12.34	3
12.36	3
12.38	3
12.4	4
12.42	4
12.44	3
12.46	7
12.48	4
12.5	4
12.52	3
12.54	1
12.56	2
12.58	4
12.6	4
12.62	4
12.64	7
12.66	6
12.68	4
12.7	2
12.72	3
12.74	9
12.76	1
12.78	7
12.8	5
12.82	8
12.84	4
12.86	3
12.88	4
12.9	2
12.92	8
12.94	4
12.96	9
12.98	5
13	8
13.02	6
13.04	9
13.06	9
13.08	4
13.1	7
13.12	5
13.14	7
13.16	5
13.18	8
13.2	9
13.22	10
13.24	5
13.26	7
13.28	8
13.3	7
13.32	9
13.34	9
13.36	11
13.38	9
13.4	8
13.42	11
13.44	5
13.46	7
13.48	6
13.5	13
13.52	9
13.54	10
13.56	9
13.58	11
13.6	4
13.62	8
13.64	4
13.66	14
13.68	4
13.7	5
13.72	8
13.74	13
13.76	8
13.78	8
13.8	7
13.82	6
13.84	9
13.86	4
13.88	7
13.9	9
13.92	4
13.94	9
13.96	5
13.98	2
14	9
14.02	4
14.04	6
14.06	3
14.08	6
14.1	10
14.12	4
14.14	2
14.16	5
14.18	7
14.2	4
14.22	7
14.24	5
14.26	4
14.28	0
14.3	0
14.32	4
14.34	5
14.36	6
14.38	6
14.4	8
14.42	6
14.44	6
14.46	8
14.48	4
14.5	7
14.52	9
14.54	7
14.56	8
14.58	2
14.6	7
14.62	4
14.64	2
14.66	6
14.68	6
14.7	5
14.72	7
14.74	4
14.76	9
14.78	6
14.8	4
14.82	3
14.84	3
14.86	5
14.88	6
14.9	10
14.92	8
14.94	3
14.96	5
14.98	5
15	5
15.02	6
15.04	2
15.06	4
15.08	6
15.1	2
15.12	5
15.14	9
15.16	3
15.18	4
15.2	2
15.22	2
15.24	1
15.26	2
15.28	5
15.3	3
15.32	5
15.34	4
15.36	4
15.38	5
15.4	6
15.42	6
15.44	6
15.46	3
15.48	8
15.5	1
15.52	7
15.54	4
15.56	5
15.58	7
15.6	6
15.62	6
15.64	5
15.66	4
15.68	2
15.7	2
15.72	4
15.74	3
15.76	2
15.78	5
15.8	5
15.82	2
15.84	2
15.86	6
15.88	2
15.9	5
15.92	4
15.94	4
15.96	4
15.98	4
16	3
16.02	7
16.04	4
16.06	5
16.08	8
16.1	3
16.12	7
16.14	2
16.16	2
16.18	2
16.2	3
16.22	5
16.24	8
16.26	5
16.28	6
16.3	2
16.32	8
16.34	4
16.36	2
16.38	6
16.4	5
16.42	3
16.44	3
16.46	3
16.48	4
16.5	4
16.52	4
16.54	3
16.56	6
16.58	5
16.6	7
16.62	4
16.64	5
16.66	3
16.68	7
16.7	2
16.72	7
16.74	6
16.76	7
16.78	5
16.8	2
16.82	7
16.84	5
16.86	4
16.88	2
16.9	4
16.92	6
16.94	2
16.96	6
16.98	5
17	6
17.02	4
17.04	5
17.06	4
17.08	6
17.1	4
17.12	4
17.14	3
17.16	1
17.18	3
17.2	2
17.22	2
17.24	2
17.26	1
17.28	5
17.3	8
17.32	6
17.34	5
17.36	7
17.38	7
17.4	5
17.42	3
17.44	6
17.46	4
17.48	2
17.5	3
17.52	5
17.54	2
17.56	5
17.58	5
17.6	2
17.62	6
17.64	7
17.66	2
17.68	3
17.7	2
17.72	4
17.74	3
17.76	7
17.78	3
17.8	6
17.82	6
17.84	2
17.86	3
17.88	4
17.9	5
17.92	3
17.94	6
17.96	3
17.98	3
18	3
18.02	4
18.04	7
18.06	3
18.08	4
18.1	5
18.12	5
18.14	3
18.16	5
18.18	7
18.2	2
18.22	8
18.24	4
18.26	8
18.28	4
18.3	4
18.32	4
18.34	2
18.36	3
18.38	7
18.4	6
18.42	4
18.44	4
18.46	2
18.48	5
18.5	2
18.52	8
18.54	7
18.56	5
18.58	1
18.6	2
18.62	3
18.64	7
18.66	5
18.68	5
18.7	5
18.72	6
18.74	4
18.76	2
18.78	4
18.8	2
18.82	0
18.84	3
18.86	3
18.88	5
18.9	7
18.92	6
18.94	1
18.96	3
18.98	5
19	6
19.02	8
19.04	4
19.06	3
19.08	8
19.1	5
19.12	0
19.14	6
19.16	2
19.18	1
19.2	5
19.22	2
19.24	4
19.26	2
19.28	2
19.3	2
19.32	5
19.34	3
19.36	6
19.38	8
19.4	5
19.42	6
19.44	3
19.46	5
19.48	6
19.5	12
19.52	9
19.54	6
19.56	2
19.58	7
19.6	6
19.62	4
19.64	1
19.66	1
19.68	5
19.7	8
19.72	4
19.74	4
19.76	3
19.78	6
19.8	6
19.82	7
19.84	3
19.86	2
19.88	6
19.9	6
19.92	5
19.94	5
19.96	4
19.98	7
20	3
20.02	5
20.04	6
20.06	8
20.08	4
20.1	8
20.12	6
20.14	1
20.16	7
20.18	5
20.2	2
20.22	10
20.24	3
20.26	4
20.28	7
20.3	6
20.32	5
20.34	3
20.36	3
20.38	2
20.4	6
20.42	9
20.44	5
20.46	5
20.48	7
20.5	5
20.52	12
20.54	10
20.56	33
20.58	43
20.6	50
20.62	64
20.64	81
20.66	90
20.68	78
20.7	82
20.72	129
20.74	140
20.76	153
20.78	131
20.8	97
20.82	89
20.84	56
20.86	24
20.88	20
20.9	10
20.92	7
20.94	9
20.96	9
20.98	8
21	9
21.02	3
21.04	6
21.06	3
21.08	6
21.1	6
21.12	6
21.14	6
21.16	6
21.18	5
21.2	4
21.22	6
21.24	3
21.26	3
21.28	7
21.3	4
21.32	6
21.34	4
21.36	3
21.38	2
21.4	5
21.42	6
21.44	4
21.46	6
21.48	2
21.5	6
21.52	6
21.54	8
21.56	4
21.58	1
21.6	6
21.62	2
21.64	6
21.66	2
21.68	5
21.7	4
21.72	3
21.74	7
21.76	4
21.78	4
21.8	6
21.82	8
21.84	7
21.86	2
21.88	6
21.9	3
21.92	4
21.94	6
21.96	2
21.98	4
22	5
22.02	4
22.04	1
22.06	2
22.08	7
22.1	3
22.12	3
22.14	3
22.16	0
22.18	1
22.2	5
22.22	7
22.24	3
22.26	5
22.28	5
22.3	6
22.32	2
22.34	4
22.36	4
22.38	8
22.4	4
22.42	5
22.44	7
22.46	4
22.48	4
22.5	6
22.52	2
22.54	3
22.56	7
22.58	4
22.6	2
22.62	3
22.64	5
22.66	10
22.68	1
22.7	2
22.72	8
22.74	3
22.76	6
22.78	2
22.8	6
22.82	10
22.84	7
22.86	8
22.88	4
22.9	8
22.92	6
22.94	7
22.96	5
22.98	5
23	7
23.02	11
23.04	5
23.06	1
23.08	4
23.1	3
23.12	7
23.14	5
23.16	2
23.18	3
23.2	7
23.22	5
23.24	3
23.26	3
23.28	6
23.3	5
23.32	6
23.34	4
23.36	3
23.38	3
23.4	7
23.42	7
23.44	3
23.46	3
23.48	2
23.5	1
23.52	3
23.54	2
23.56	7
23.58	4
23.6	3
23.62	4
23.64	2
23.66	4
23.68	3
23.7	1
23.72	7
23.74	2
23.76	10
23.78	8
23.8	3
23.82	7
23.84	3
23.86	4
23.88	7
23.9	4
23.92	12
23.94	6
23.96	6
23.98	6
24	10
24.02	5
24.04	5
24.06	4
24.08	6
24.1	7
24.12	8
24.14	5
24.16	4
24.18	4
24.2	3
24.22	5
24.24	4
24.26	1
24.28	4
24.3	5
24.32	1
24.34	8
24.36	2
24.38	1
24.4	1
24.42	7
24.44	2
24.46	4
24.48	4
24.5	4
24.52	1
24.54	4
24.56	4
24.58	2
24.6	8
24.62	0
24.64	3
24.66	1
24.68	2
24.7	1
24.72	4
24.74	5
24.76	6
24.78	3
24.8	8
24.82	6
24.84	5
24.86	6
24.88	6
24.9	8
24.92	3
24.94	6
24.96	3
24.98	3
25	4
25.02	5
25.04	3
25.06	3
25.08	4
25.1	2
25.12	1
25.14	5
25.16	3
25.18	5
25.2	1
25.22	10
25.24	4
25.26	5
25.28	3
25.3	4
25.32	3
25.34	5
25.36	3
25.38	5
25.4	5
25.42	5
25.44	4
25.46	8
25.48	5
25.5	2
25.52	3
25.54	7
25.56	3
25.58	5
25.6	7
25.62	5
25.64	6
25.66	5
25.68	4
25.7	7
25.72	5
25.74	5
25.76	4
25.78	4
25.8	11
25.82	6
25.84	8
25.86	9
25.88	7
25.9	7
25.92	4
25.94	8
25.96	10
25.98	5
26	8
26.02	6
26.04	12
26.06	12
26.08	11
26.1	18
26.12	12
26.14	12
26.16	13
26.18	21
26.2	13
26.22	19
26.24	15
26.26	25
26.28	23
26.3	25
26.32	38
26.34	72
26.36	110
26.38	173
26.4	218
26.42	306
26.44	411
26.46	519
26.48	578
26.5	644
26.52	709
26.54	654
26.56	520
26.58	425
26.6	329
26.62	195
26.64	128
26.66	69
26.68	44
26.7	27
26.72	30
26.74	26
26.76	18
26.78	12
26.8	12
26.82	11
26.84	14
26.86	10
26.88	12
26.9	9
26.92	5
26.94	9
26.96	10
26.98	12
27	10
27.02	11
27.04	8
27.06	6
27.08	6
27.1	9
27.12	10
27.14	12
27.16	8
27.18	4
27.2	5
27.22	10
27.24	7
27.26	14
27.28	10
27.3	12
27.32	10
27.34	9
27.36	14
27.38	10
27.4	10
27.42	7
27.44	5
27.46	5
27.48	4
27.5	9
27.52	15
27.54	8
27.56	5
27.58	9
27.6	6
27.62	2
27.64	3
27.66	8
27.68	9
27.7	3
27.72	3
27.74	5
27.76	7
27.78	7
27.8	7
27.82	6
27.84	8
27.86	7
27.88	9
27.9	5
27.92	6
27.94	5
27.96	5
27.98	2
28	3
28.02	1
28.04	1
28.06	1
28.08	5
28.1	6
28.12	3
28.14	1
28.16	6
28.18	2
28.2	3
28.22	3
28.24	6
28.26	6
28.28	3
28.3	1
28.32	1
28.34	2
28.36	4
28.38	3
28.4	4
28.42	3
28.44	2
28.46	5
28.48	3
28.5	1
28.52	2
28.54	3
28.56	8
28.58	2
28.6	4
28.62	6
28.64	4
28.66	4
28.68	3
28.7	5
28.72	4
28.74	4
28.76	8
28.78	4
28.8	5
28.82	3
28.84	7
28.86	5
28.88	4
28.9	5
28.92	8
28.94	6
28.96	6
28.98	8
29	7
29.02	8
29.04	4
29.06	4
29.08	9
29.1	15
29.12	11
29.14	20
29.16	18
29.18	26
29.2	28
29.22	33
29.24	53
29.26	42
29.28	55
29.3	48
29.32	59
29.34	38
29.36	31
29.38	39
29.4	22
29.42	25
29.44	19
29.46	8
29.48	6
29.5	11
29.52	7
29.54	7
29.56	12
29.58	8
29.6	4
29.62	8
29.64	4
29.66	2
29.68	4
29.7	0
29.72	4
29.74	8
29.76	10
29.78	11
29.8	5
29.82	10
29.84	7
29.86	10
29.88	3
29.9	5
29.92	4
29.94	1
29.96	7
29.98	2
30	2
30.02	8
30.04	7
30.06	6
30.08	7
30.1	7
30.12	3
30.14	2
30.16	2
30.18	3
30.2	3
30.22	6
30.24	2
30.26	3
30.28	2
30.3	1
30.32	5
30.34	7
30.36	4
30.38	4
30.4	11
30.42	3
30.44	6
30.46	9
30.48	5
30.5	8
30.52	9
30.54	14
30.56	13
30.58	13
30.6	17
30.62	33
30.64	25
30.66	32
30.68	25
30.7	39
30.72	43
30.74	46
30.76	53
30.78	29
30.8	43
30.82	28
30.84	24
30.86	28
30.88	22
30.9	12
30.92	13
30.94	14
30.96	10
30.98	6
31	11
31.02	3
31.04	5
31.06	6
31.08	6
31.1	5
31.12	2
31.14	4
31.16	5
31.18	6
31.2	3
31.22	3
31.24	2
31.26	5
31.28	3
31.3	3
31.32	6
31.34	10
31.36	5
31.38	1
31.4	6
31.42	6
31.44	3
31.46	6
31.48	5
31.5	9
31.52	5
31.54	6
31.56	11
31.58	6
31.6	8
31.62	6
31.64	6
31.66	4
31.68	1
31.7	4
31.72	4
31.74	3
31.76	5
31.78	5
31.8	4
31.82	5
31.84	3
31.86	2
31.88	4
31.9	3
31.92	2
31.94	5
31.96	3
31.98	3
32	3
32.02	3
32.04	4
32.06	3
32.08	4
32.1	5
32.12	3
32.14	5
32.16	3
32.18	5
32.2	1
32.22	3
32.24	3
32.26	0
32.28	3
32.3	7
32.32	1
32.34	1
32.36	3
32.38	2
32.4	9
32.42	4
32.44	5
32.46	0
32.48	1
32.5	2
32.52	3
32.54	2
32.56	4
32.58	3
32.6	5
32.62	4
32.64	2
32.66	1
32.68	3
32.7	0
32.72	3
32.74	3
32.76	0
32.78	3
32.8	6
32.82	3
32.84	3
32.86	5
32.88	3
32.9	3
32.92	4
32.94	4
32.96	3
32.98	2
33	6
33.02	6
33.04	5
33.06	7
33.08	4
33.1	7
33.12	3
33.14	6
33.16	4
33.18	4
33.2	6
33.22	4
33.24	5
33.26	6
33.28	3
33.3	8
33.32	6
33.34	5
33.36	3
33.38	5
33.4	4
33.42	5
33.44	3
33.46	2
33.48	6
33.5	4
33.52	9
33.54	5
33.56	2
33.58	1
33.6	0
33.62	6
33.64	4
33.66	3
33.68	5
33.7	0
33.72	6
33.74	1
33.76	1
33.78	7
33.8	4
33.82	5
33.84	3
33.86	1
33.88	6
33.9	5
33.92	1
33.94	0
33.96	4
33.98	5
34	4
34.02	2
34.04	2
34.06	2
34.08	0
34.1	2
34.12	1
34.14	2
34.16	3
34.18	4
34.2	1
34.22	6
34.24	3
34.26	1
34.28	2
34.3	2
34.32	2
34.34	2
34.36	3
34.38	1
34.4	3
34.42	2
34.44	2
34.46	3
34.48	2
34.5	6
34.52	2
34.54	6
34.56	2
34.58	5
34.6	1
34.62	2
34.64	3
34.66	3
34.68	5
34.7	0
34.72	4
34.74	4
34.76	6
34.78	1
34.8	0
34.82	5
34.84	1
34.86	3
34.88	2
34.9	4
34.92	6
34.94	3
34.96	5
34.98	2
35	4
35.02	1
35.04	6
35.06	3
35.08	3
35.1	1
35.12	3
35.14	5
35.16	4
35.18	1
35.2	6
35.22	4
35.24	3
35.26	6
35.28	3
35.3	0
35.32	1
35.34	1
35.36	3
35.38	6
35.4	4
35.42	1
35.44	3
35.46	4
35.48	6
35.5	4
35.52	6
35.54	3
35.56	6
35.58	2
35.6	4
35.62	4
35.64	0
35.66	1
35.68	4
35.7	3
35.72	5
35.74	6
35.76	4
35.78	8
35.8	7
35.82	10
35.84	6
35.86	5
35.88	7
35.9	12
35.92	8
35.94	9
35.96	8
35.98	4
36	4
36.02	5
36.04	7
36.06	5
36.08	6
36.1	7
36.12	7
36.14	3
36.16	4
36.18	3
36.2	3
36.22	8
36.24	5
36.26	7
36.28	17
36.3	13
36.32	17
36.34	24
36.36	37
36.38	37
36.4	47
36.42	34
36.44	27
36.46	28
36.48	34
36.5	25
36.52	12
36.54	15
36.56	9
36.58	7
36.6	4
36.62	7
36.64	5
36.66	4
36.68	6
36.7	2
36.72	3
36.74	2
36.76	3
36.78	4
36.8	4
36.82	4
36.84	4
36.86	2
36.88	6
36.9	5
36.92	3
36.94	2
36.96	3
36.98	2
37	6
37.02	6
37.04	2
37.06	1
37.08	3
37.1	4
37.12	2
37.14	10
37.16	3
37.18	6
37.2	11
37.22	8
37.24	3
37.26	6
37.28	5
37.3	4
37.32	7
37.34	6
37.36	9
37.38	2
37.4	0
37.42	1
37.44	1
37.46	5
37.48	3
37.5	2
37.52	2
37.54	3
37.56	4
37.58	3
37.6	0
37.62	5
37.64	4
37.66	3
37.68	2
37.7	4
37.72	6
37.74	4
37.76	7
37.78	6
37.8	3
37.82	5
37.84	4
37.86	2
37.88	3
37.9	8
37.92	6
37.94	3
37.96	5
37.98	4
38	4
38.02	1
38.04	1
38.06	4
38.08	3
38.1	2
38.12	3
38.14	3
38.16	6
38.18	2
38.2	5
38.22	3
38.24	4
38.26	3
38.28	5
38.3	5
38.32	4
38.34	4
38.36	2
38.38	4
38.4	8
38.42	5
38.44	5
38.46	4
38.48	3
38.5	4
38.52	2
38.54	3
38.56	3
38.58	1
38.6	3
38.62	5
38.64	4
38.66	1
38.68	2
38.7	3
38.72	2
38.74	4
38.76	1
38.78	3
38.8	0
38.82	1
38.84	2
38.86	6
38.88	5
38.9	1
38.92	5
38.94	5
38.96	2
38.98	3
39	4
39.02	5
39.04	2
39.06	3
39.08	7
39.1	5
39.12	3
39.14	5
39.16	5
39.18	6
39.2	17
39.22	23
39.24	32
39.26	33
39.28	59
39.3	53
39.32	64
39.34	61
39.36	47
39.38	27
39.4	34
39.42	30
39.44	24
39.46	10
39.48	20
39.5	13
39.52	5
39.54	4
39.56	7
39.58	4
39.6	5
39.62	3
39.64	6
39.66	3
39.68	1
39.7	4
39.72	6
39.74	4
39.76	4
39.78	1
39.8	3
39.82	2
39.84	3
39.86	4
39.88	4
39.9	5
39.92	3
39.94	3
39.96	5
39.98	4
40	4
40.02	5
40.04	5
40.06	13
40.08	10
40.1	16
40.12	20
40.14	17
40.16	26
40.18	14
40.2	16
40.22	11
40.24	16
40.26	9
40.28	11
40.3	8
40.32	11
40.34	4
40.36	5
40.38	3
40.4	4
40.42	2
40.44	6
40.46	4
40.48	3
40.5	2
40.52	4
40.54	5
40.56	5
40.58	2
40.6	5
40.62	4
40.64	2
40.66	1
40.68	4
40.7	3
40.72	6
40.74	6
40.76	5
40.78	1
40.8	9
40.82	9
40.84	9
40.86	11
40.88	15
40.9	9
40.92	6
40.94	10
40.96	6
40.98	11
41	13
41.02	11
41.04	9
41.06	12
41.08	8
41.1	8
41.12	9
41.14	3
41.16	5
41.18	4
41.2	1
41.22	3
41.24	3
41.26	3
41.28	0
41.3	5
41.32	2
41.34	1
41.36	0
41.38	2
41.4	1
41.42	3
41.44	3
41.46	3
41.48	2
41.5	5
41.52	6
41.54	3
41.56	2
41.58	3
41.6	3
41.62	2
41.64	5
41.66	5
41.68	7
41.7	5
41.72	7
41.74	4
41.76	4
41.78	3
41.8	0
41.82	3
41.84	1
41.86	1
41.88	5
41.9	2
41.92	3
41.94	5
41.96	4
41.98	3
42	1
42.02	3
42.04	2
42.06	1
42.08	1
42.1	4
42.12	4
42.14	5
42.16	6
42.18	5
42.2	9
42.22	13
42.24	20
42.26	23
42.28	32
42.3	31
42.32	30
42.34	22
42.36	20
42.38	18
42.4	23
42.42	18
42.44	24
42.46	9
42.48	14
42.5	5
42.52	4
42.54	1
42.56	4
42.58	4
42.6	1
42.62	5
42.64	2
42.66	1
42.68	1
42.7	3
42.72	3
42.74	3
42.76	1
42.78	6
42.8	2
42.82	3
42.84	3
42.86	2
42.88	4
42.9	0
42.92	6
42.94	8
42.96	6
[truncated: 1,352 more rows]
