# Supplementary material for: Mineralogical and chemical characterization of Suez Bay surface sediments via multi-analytical techniques
Source: Sci Rep. 2025 Oct 28;15:37729. doi: 10.1038/s41598-025-22518-w (PMC12568952; doi:10.1038/s41598-025-22518-w)
Supplement: Supplementary file 6 — Supplementary Material 6 [file 41598_2025_22518_MOESM6_ESM.zip › XRD raw data/1.UXD]

; D:\kingst22\New Folder\1K Dr Khaled.RAW(Diffrac Plus V1.01 file) converted by XCH V1.0
_FILEVERSION=2
_SAMPLE='D:\Abdalla\1K Dr Khaled.RAW'
_+SAMPLE='This configuration file has been created by the Bruker AXS Config Program imitating the old SAG-free format style for compatibility to'
_SITE='Central Metallurgical R&D Institute CAIRO Egypt'
_USER='Service Lab'
_GONIOMETER_CODE=20
; D8 Theta/2Theta; Standard
_SAMPLE_CHANGER_CODE=0
_ATTACHMENTS_CODE=0
_GONIOMETER_RADIUS=217.500000
_FIXED_DIVSLIT=1.000000
_FIXED_SAMPLESLIT=0.000000
_SOLLER_SLITS='Y'
_FIXED_DETSLIT=0.100000
_MONOCHROMATOR=0
; None
_SOLLER_SLITS_2='Y'
_THIN_FILM='N'
_BETA_FILTER='Y'
_FIXED_ANTISLIT=1.000000
_DATEMEASURED='08-Sep-2019 15:54:35'
_RUNTIME=1340.400024
_WL1=1.540600
_WL2=1.544390
_WL3=1.392220
_WLRATIO=0.500000
_ANODE='Cu'
; (Data for Range number 1)
_DRIVE='COUPLED'
_STEPTIME=0.400000
_STEPSIZE=0.020000
_STEPMODE='C'
_START=3.000000
_THETA=1.500000
_2THETA=3.000000
_PHI=0.000000
_DIVERGENCE=1.000000
_ANTISCATTER=1.000000
_DETECTOR=0
; None
_HV=703.716980
_GAIN=80.000000
_LLD=0.746726
_ULD=1.963186
_DETECTORSLIT='out'
_AUX1=0.000000
_AUX2=0.000000
_AUX3=0.000000
_TIMESTARTED=0.375000
_TEMP_RATE=0.000000
_TEMP_DELAY=0.000000
_KV=40
_MA=40
_RANGE_WL=1.540600
_3DPLANE=1
_2THETACOUNTS
20
16
19
18
25
24
21
24
26
12
16
21
16
23
20
12
19
24
21
19
15
17
15
19
16
21
15
12
21
14
20
16
21
17
16
15
21
18
25
14
15
23
23
20
12
15
16
20
14
16
16
11
19
11
19
10
15
13
17
14
17
18
10
10
13
8
17
12
10
12
12
21
15
15
13
15
11
17
13
8
12
13
12
14
16
15
10
16
5
19
10
14
11
15
9
12
14
17
13
8
8
14
10
11
12
19
8
11
11
14
18
13
8
7
8
11
10
14
10
5
13
9
12
17
7
12
10
9
9
14
10
8
13
10
8
6
6
15
8
11
15
8
14
11
19
14
9
3
11
11
13
7
9
11
9
5
9
11
8
7
10
6
7
5
15
5
11
9
13
7
5
8
10
10
7
10
10
11
8
4
9
12
12
7
5
9
11
13
3
9
12
15
11
7
7
11
8
6
6
12
12
6
9
8
6
10
8
16
13
8
4
8
5
6
4
13
7
9
5
5
5
4
9
3
6
13
7
12
1
7
10
8
8
3
6
9
7
8
5
6
7
8
10
4
5
7
9
8
10
7
8
5
6
6
5
6
5
5
8
6
6
5
10
11
5
11
5
8
5
5
5
6
9
6
8
5
3
8
5
3
6
9
5
5
5
6
3
8
8
11
4
6
7
5
6
4
8
11
7
8
6
4
11
7
9
7
8
3
2
8
9
2
3
5
7
3
4
11
10
5
4
5
2
4
7
6
6
5
15
1
2
6
5
5
3
6
5
3
4
4
7
5
9
4
5
9
2
8
3
3
1
1
5
3
3
5
6
6
7
7
2
5
2
5
5
4
6
4
4
2
11
9
6
8
6
5
7
4
7
10
8
10
5
6
6
6
3
6
8
4
9
3
7
2
6
4
5
4
6
6
3
4
6
6
4
2
4
3
6
8
9
7
4
4
6
5
6
3
5
7
5
12
6
4
7
8
2
6
8
8
5
5
4
6
3
2
5
2
5
5
4
2
5
3
6
3
9
3
2
4
3
8
2
4
2
5
2
6
5
6
4
3
3
4
4
3
6
3
3
3
4
4
3
7
4
4
3
1
2
4
4
4
7
6
4
2
3
9
1
7
5
8
4
3
4
2
8
4
9
5
8
6
9
9
4
7
5
7
5
8
9
10
5
7
8
7
9
9
11
9
8
11
5
7
6
13
9
10
9
11
4
8
4
14
4
5
8
13
8
8
7
6
9
4
7
9
4
9
5
2
9
4
6
3
6
10
4
2
5
7
4
7
5
4
0
0
4
5
6
6
8
6
6
8
4
7
9
7
8
2
7
4
2
6
6
5
7
4
9
6
4
3
3
5
6
10
8
3
5
5
5
6
2
4
6
2
5
9
3
4
2
2
1
2
5
3
5
4
4
5
6
6
6
3
8
1
7
4
5
7
6
6
5
4
2
2
4
3
2
5
5
2
2
6
2
5
4
4
4
4
3
7
4
5
8
3
7
2
2
2
3
5
8
5
6
2
8
4
2
6
5
3
3
3
4
4
4
3
6
5
7
4
5
3
7
2
7
6
7
5
2
7
5
4
2
4
6
2
6
5
6
4
5
4
6
4
4
3
1
3
2
2
2
1
5
8
6
5
7
7
5
3
6
4
2
3
5
2
5
5
2
6
7
2
3
2
4
3
7
3
6
6
2
3
4
5
3
6
3
3
3
4
7
3
4
5
5
3
5
7
2
8
4
8
4
4
4
2
3
7
6
4
4
2
5
2
8
7
5
1
2
3
7
5
5
5
6
4
2
4
2
0
3
3
5
7
6
1
3
5
6
8
4
3
8
5
0
6
2
1
5
2
4
2
2
2
5
3
6
8
5
6
3
5
6
12
9
6
2
7
6
4
1
1
5
8
4
4
3
6
6
7
3
2
6
6
5
5
4
7
3
5
6
8
4
8
6
1
7
5
2
10
3
4
7
6
5
3
3
2
6
9
5
5
7
5
12
10
33
43
50
64
81
90
78
82
129
140
153
131
97
89
56
24
20
10
7
9
9
8
9
3
6
3
6
6
6
6
6
5
4
6
3
3
7
4
6
4
3
2
5
6
4
6
2
6
6
8
4
1
6
2
6
2
5
4
3
7
4
4
6
8
7
2
6
3
4
6
2
4
5
4
1
2
7
3
3
3
0
1
5
7
3
5
5
6
2
4
4
8
4
5
7
4
4
6
2
3
7
4
2
3
5
10
1
2
8
3
6
2
6
10
7
8
4
8
6
7
5
5
7
11
5
1
4
3
7
5
2
3
7
5
3
3
6
5
6
4
3
3
7
7
3
3
2
1
3
2
7
4
3
4
2
4
3
1
7
2
10
8
3
7
3
4
7
4
12
6
6
6
10
5
5
4
6
7
8
5
4
4
3
5
4
1
4
5
1
8
2
1
1
7
2
4
4
4
1
4
4
2
8
0
3
1
2
1
4
5
6
3
8
6
5
6
6
8
3
6
3
3
4
5
3
3
4
2
1
5
3
5
1
10
4
5
3
4
3
5
3
5
5
5
4
8
5
2
3
7
3
5
7
5
6
5
4
7
5
5
4
4
11
6
8
9
7
7
4
8
10
5
8
6
12
12
11
18
12
12
13
21
13
19
15
25
23
25
38
72
110
173
218
306
411
519
578
644
709
654
520
425
329
195
128
69
44
27
30
26
18
12
12
11
14
10
12
9
5
9
10
12
10
11
8
6
6
9
10
12
8
4
5
10
7
14
10
12
10
9
14
10
10
7
5
5
4
9
15
8
5
9
6
2
3
8
9
3
3
5
7
7
7
6
8
7
9
5
6
5
5
2
3
1
1
1
5
6
3
1
6
2
3
3
6
6
3
1
1
2
4
3
4
3
2
5
3
1
2
3
8
2
4
6
4
4
3
5
4
4
8
4
5
3
7
5
4
5
8
6
6
8
7
8
4
4
9
15
11
20
18
26
28
33
53
42
55
48
59
38
31
39
22
25
19
8
6
11
7
7
12
8
4
8
4
2
4
0
4
8
10
11
5
10
7
10
3
5
4
1
7
2
2
8
7
6
7
7
3
2
2
3
3
6
2
3
2
1
5
7
4
4
11
3
6
9
5
8
9
14
13
13
17
33
25
32
25
39
43
46
53
29
43
28
24
28
22
12
13
14
10
6
11
3
5
6
6
5
2
4
5
6
3
3
2
5
3
3
6
10
5
1
6
6
3
6
5
9
5
6
11
6
8
6
6
4
1
4
4
3
5
5
4
5
3
2
4
3
2
5
3
3
3
3
4
3
4
5
3
5
3
5
1
3
3
0
3
7
1
1
3
2
9
4
5
0
1
2
3
2
4
3
5
4
2
1
3
0
3
3
0
3
6
3
3
5
3
3
4
4
3
2
6
6
5
7
4
7
3
6
4
4
6
4
5
6
3
8
6
5
3
5
4
5
3
2
6
4
9
5
2
1
0
6
4
3
5
0
6
1
1
7
4
5
3
1
6
5
1
0
4
5
4
2
2
2
0
2
1
2
3
4
1
6
3
1
2
2
2
2
3
1
3
2
2
3
2
6
2
6
2
5
1
2
3
3
5
0
4
4
6
1
0
5
1
3
2
4
6
3
5
2
4
1
6
3
3
1
3
5
4
1
6
4
3
6
3
0
1
1
3
6
4
1
3
4
6
4
6
3
6
2
4
4
0
1
4
3
5
6
4
8
7
10
6
5
7
12
8
9
8
4
4
5
7
5
6
7
7
3
4
3
3
8
5
7
17
13
17
24
37
37
47
34
27
28
34
25
12
15
9
7
4
7
5
4
6
2
3
2
3
4
4
4
4
2
6
5
3
2
3
2
6
6
2
1
3
4
2
10
3
6
11
8
3
6
5
4
7
6
9
2
0
1
1
5
3
2
2
3
4
3
0
5
4
3
2
4
6
4
7
6
3
5
4
2
3
8
6
3
5
4
4
1
1
4
3
2
3
3
6
2
5
3
4
3
5
5
4
4
2
4
8
5
5
4
3
4
2
3
3
1
3
5
4
1
2
3
2
4
1
3
0
1
2
6
5
1
5
5
2
3
4
5
2
3
7
5
3
5
5
6
17
23
32
33
59
53
64
61
47
27
34
30
24
10
20
13
5
4
7
4
5
3
6
3
1
4
6
4
4
1
3
2
3
4
4
5
3
3
5
4
4
5
5
13
10
16
20
17
26
14
16
11
16
9
11
8
11
4
5
3
4
2
6
4
3
2
4
5
5
2
5
4
2
1
4
3
6
6
5
1
9
9
9
11
15
9
6
10
6
11
13
11
9
12
8
8
9
3
5
4
1
3
3
3
0
5
2
1
0
2
1
3
3
3
2
5
6
3
2
3
3
2
5
5
7
5
7
4
4
3
0
3
1
1
5
2
3
5
4
3
1
3
2
1
1
4
4
5
6
5
9
13
20
23
32
31
30
22
20
18
23
18
24
9
14
5
4
1
4
4
1
5
2
1
1
3
3
3
1
6
2
3
3
2
4
0
6
8
6
12
9
15
9
10
3
10
3
10
6
6
4
6
5
3
2
3
0
4
4
5
1
3
4
1
3
1
10
2
6
5
3
8
2
7
4
5
2
2
4
4
1
2
2
1
2
2
2
3
1
5
3
3
3
1
1
3
3
1
2
0
3
4
5
2
1
3
2
2
3
2
1
0
2
3
3
4
2
4
2
6
5
6
8
6
9
5
10
12
6
9
6
7
14
4
2
3
1
4
2
6
2
2
4
2
5
3
4
3
2
4
4
4
5
7
2
3
4
4
5
7
4
1
5
2
5
0
4
6
13
10
28
35
32
39
26
18
17
22
24
13
15
5
6
6
4
3
0
3
2
2
3
0
4
4
1
5
2
4
0
5
7
4
4
1
1
6
4
2
2
2
4
2
2
6
2
4
0
2
2
1
5
1
5
4
3
5
2
4
2
2
3
1
4
5
2
5
6
7
8
1
7
4
3
8
8
8
1
5
1
8
3
4
7
5
8
5
9
7
7
14
9
6
12
4
10
9
4
3
3
7
2
6
4
1
6
6
4
3
3
3
2
4
2
1
1
5
4
1
3
1
2
5
2
3
3
7
8
4
7
4
6
8
7
5
9
9
12
4
12
10
11
9
10
4
8
3
8
3
4
6
5
3
6
5
2
2
3
6
4
2
0
3
2
4
2
5
1
3
5
6
1
5
2
5
6
5
3
5
2
5
6
6
3
0
4
4
7
3
2
6
8
1
3
2
1
1
2
5
4
1
5
3
1
2
3
2
6
11
7
9
9
13
12
17
29
33
58
79
105
130
128
108
75
67
81
76
83
63
28
25
24
16
14
14
11
7
10
8
10
6
5
5
7
7
4
9
5
6
6
12
4
1
3
5
9
6
6
14
3
7
5
7
5
7
7
4
7
6
5
9
5
7
4
9
5
5
4
1
1
3
2
12
2
1
2
2
4
2
2
5
2
0
1
4
2
3
1
6
3
4
6
1
1
1
2
3
5
3
1
1
3
6
1
0
2
1
0
2
3
3
2
3
3
6
1
2
2
6
7
1
1
0
3
5
0
3
6
5
1
5
1
2
2
6
6
2
2
0
3
1
2
1
5
1
1
3
2
2
3
2
1
5
3
0
6
1
3
4
4
3
2
3
5
0
5
6
2
4
3
4
1
5
1
4
2
4
4
4
1
2
5
2
2
3
4
0
1
3
3
1
3
3
4
5
2
3
1
4
3
6
2
4
4
3
2
6
3
3
3
2
2
6
0
2
0
5
3
2
4
2
1
3
2
5
1
0
1
4
5
3
4
2
4
2
3
3
4
3
6
1
2
17
13
14
22
27
41
26
22
24
19
14
17
27
21
21
8
4
3
7
2
4
4
1
3
4
6
9
10
10
7
4
9
7
2
5
7
3
3
2
5
0
5
2
6
2
2
2
3
2
1
3
2
3
4
5
0
8
5
1
2
3
3
3
2
2
1
3
0
1
2
2
2
5
2
3
0
1
3
5
1
4
1
4
4
2
1
3
4
7
4
1
3
4
4
3
2
2
5
1
4
3
3
2
6
1
3
3
4
4
1
5
2
3
1
1
3
2
5
3
4
3
6
7
7
4
3
4
3
7
7
5
6
2
8
2
6
4
1
5
2
3
4
3
3
1
2
5
3
3
2
7
1
4
3
4
1
5
2
2
0
3
4
1
2
6
6
4
5
3
0
3
3
6
0
4
1
0
1
1
1
1
3
1
3
4
3
3
1
3
0
0
3
1
2
2
4
3
4
3
2
2
4
2
5
8
4
7
2
0
2
2
1
1
3
0
3
2
3
6
3
3
4
1
3
1
3
3
1
3
2
2
4
3
2
1
3
3
1
3
3
5
0
3
5
3
2
6
6
7
10
7
10
5
9
23
17
21
38
54
65
66
38
41
31
27
30
41
20
38
22
19
14
7
9
9
2
4
4
6
3
1
5
1
3
5
3
5
5
2
2
4
4
6
4
3
3
2
1
5
1
5
4
2
8
3
3
4
6
5
4
1
6
5
4
3
3
1
3
3
1
7
3
5
4
2
3
4
4
2
6
0
4
4
2
3
3
4
2
2
3
1
2
3
3
5
1
0
5
4
3
4
5
2
8
3
3
2
5
1
1
7
3
3
5
3
3
4
2
0
0
6
2
3
2
1
4
1
2
2
5
0
4
1
4
2
1
4
1
1
2
3
3
4
4
3
3
1
3
4
6
2
0
3
2
1
3
3
4
0
3
4
4
0
2
2
3
3
1
1
3
2
7
4
4
4
4
4
4
5
3
5
4
1
1
2
6
8
1
7
2
4
3
3
1
3
2
6
7
2
2
4
4
2
2
3
3
1
6
2
4
9
9
12
15
13
7
3
6
4
8
5
10
4
6
7
2
2
5
2
4
2
5
5
7
6
4
2
0
0
3
2
4
4
4
4
2
3
2
4
6
2
7
5
3
3
3
3
6
4
3
4
3
3
2
3
2
1
2
2
1
2
5
4
1
2
1
5
2
3
3
4
2
2
4
6
4
2
2
4
3
5
0
4
3
4
1
6
2
6
6
1
2
7
3
4
1
5
4
5
5
2
2
4
2
3
1
3
0
3
0
1
4
2
0
2
1
6
3
4
5
3
5
2
4
0
3
2
3
2
0
3
2
4
2
3
1
2
2
1
4
2
3
1
1
1
2
2
2
3
3
1
6
1
2
5
2
1
3
4
1
4
10
2
4
4
6
7
4
4
3
7
7
6
3
2
6
6
4
5
5
8
6
12
12
24
31
34
39
51
40
26
27
17
15
19
24
27
31
24
27
21
13
13
28
20
26
50
56
55
58
33
27
27
31
37
48
55
68
56
42
35
22
22
16
22
29
20
20
19
15
12
6
6
8
3
7
1
4
2
2
4
3
4
4
6
4
2
4
2
4
3
1
1
2
5
1
2
2
2
2
3
3
5
3
5
1
3
1
1
4
2
0
4
3
2
1
4
3
4
2
1
0
2
5
3
2
1
5
6
2
3
2
3
8
2
6
2
2
5
2
1
2
1
4
2
0
2
2
1
4
