# Supplementary material for: Mineralogical and chemical characterization of Suez Bay surface sediments via multi-analytical techniques
Source: Sci Rep. 2025 Oct 28;15:37729. doi: 10.1038/s41598-025-22518-w (PMC12568952; doi:10.1038/s41598-025-22518-w)
Supplement: Supplementary file 6 — Supplementary Material 6 [file 41598_2025_22518_MOESM6_ESM.zip › XRD raw data/13.txt]

3	20
3.02	19
3.04	18
3.06	22
3.08	21
3.1	16
3.12	20
3.14	15
3.16	31
3.18	22
3.2	15
3.22	21
3.24	21
3.26	12
3.28	25
3.3	26
3.32	18
3.34	18
3.36	16
3.38	14
3.4	18
3.42	14
3.44	12
3.46	19
3.48	18
3.5	19
3.52	17
3.54	12
3.56	15
3.58	25
3.6	14
3.62	15
3.64	26
3.66	13
3.68	17
3.7	13
3.72	17
3.74	15
3.76	13
3.78	15
3.8	15
3.82	14
3.84	16
3.86	16
3.88	14
3.9	15
3.92	4
3.94	21
3.96	15
3.98	16
4	19
4.02	16
4.04	19
4.06	23
4.08	18
4.1	14
4.12	14
4.14	14
4.16	8
4.18	11
4.2	11
4.22	18
4.24	9
4.26	18
4.28	22
4.3	17
4.32	21
4.34	18
4.36	13
4.38	14
4.4	17
4.42	6
4.44	21
4.46	10
4.48	13
4.5	9
4.52	17
4.54	14
4.56	19
4.58	13
4.6	11
4.62	12
4.64	7
4.66	7
4.68	15
4.7	14
4.72	14
4.74	17
4.76	13
4.78	12
4.8	15
4.82	8
4.84	18
4.86	14
4.88	12
4.9	10
4.92	8
4.94	10
4.96	11
4.98	13
5	6
5.02	9
5.04	11
5.06	15
5.08	14
5.1	10
5.12	14
5.14	14
5.16	12
5.18	13
5.2	12
5.22	11
5.24	8
5.26	10
5.28	5
5.3	14
5.32	8
5.34	5
5.36	11
5.38	11
5.4	12
5.42	8
5.44	7
5.46	10
5.48	6
5.5	14
5.52	16
5.54	17
5.56	11
5.58	12
5.6	11
5.62	8
5.64	13
5.66	8
5.68	11
5.7	7
5.72	13
5.74	10
5.76	12
5.78	10
5.8	10
5.82	7
5.84	10
5.86	8
5.88	11
5.9	7
5.92	7
5.94	17
5.96	15
5.98	10
6	13
6.02	11
6.04	12
6.06	5
6.08	5
6.1	10
6.12	15
6.14	11
6.16	11
6.18	7
6.2	11
6.22	8
6.24	11
6.26	6
6.28	9
6.3	12
6.32	4
6.34	8
6.36	11
6.38	5
6.4	7
6.42	11
6.44	10
6.46	10
6.48	8
6.5	9
6.52	10
6.54	6
6.56	14
6.58	7
6.6	4
6.62	11
6.64	9
6.66	5
6.68	8
6.7	12
6.72	7
6.74	10
6.76	6
6.78	6
6.8	4
6.82	9
6.84	6
6.86	5
6.88	4
6.9	5
6.92	9
6.94	5
6.96	12
6.98	12
7	2
7.02	10
7.04	2
7.06	5
7.08	14
7.1	4
7.12	6
7.14	13
7.16	5
7.18	7
7.2	10
7.22	7
7.24	2
7.26	8
7.28	10
7.3	5
7.32	4
7.34	11
7.36	7
7.38	8
7.4	8
7.42	7
7.44	7
7.46	7
7.48	5
7.5	10
7.52	11
7.54	7
7.56	6
7.58	3
7.6	7
7.62	6
7.64	9
7.66	8
7.68	5
7.7	11
7.72	9
7.74	14
7.76	6
7.78	10
7.8	14
7.82	6
7.84	6
7.86	10
7.88	10
7.9	5
7.92	9
7.94	8
7.96	5
7.98	5
8	7
8.02	4
8.04	3
8.06	9
8.08	6
8.1	14
8.12	6
8.14	6
8.16	5
8.18	8
8.2	4
8.22	7
8.24	7
8.26	10
8.28	5
8.3	11
8.32	11
8.34	5
8.36	3
8.38	8
8.4	6
8.42	10
8.44	11
8.46	14
8.48	5
8.5	6
8.52	7
8.54	10
8.56	9
8.58	2
8.6	8
8.62	8
8.64	6
8.66	6
8.68	8
8.7	3
8.72	7
8.74	3
8.76	3
8.78	8
8.8	5
8.82	7
8.84	5
8.86	8
8.88	4
8.9	3
8.92	6
8.94	5
8.96	7
8.98	5
9	6
9.02	5
9.04	5
9.06	3
9.08	6
9.1	6
9.12	4
9.14	6
9.16	4
9.18	9
9.2	6
9.22	3
9.24	3
9.26	9
9.28	9
9.3	3
9.32	1
9.34	8
9.36	9
9.38	8
9.4	6
9.42	12
9.44	6
9.46	7
9.48	7
9.5	5
9.52	6
9.54	5
9.56	8
9.58	8
9.6	7
9.62	5
9.64	9
9.66	5
9.68	4
9.7	6
9.72	7
9.74	11
9.76	7
9.78	4
9.8	7
9.82	6
9.84	10
9.86	5
9.88	3
9.9	4
9.92	2
9.94	1
9.96	4
9.98	2
10	8
10.02	8
10.04	12
10.06	9
10.08	5
10.1	8
10.12	7
10.14	2
10.16	8
10.18	6
10.2	6
10.22	10
10.24	5
10.26	5
10.28	6
10.3	5
10.32	5
10.34	6
10.36	6
10.38	7
10.4	8
10.42	9
10.44	4
10.46	6
10.48	6
10.5	5
10.52	6
10.54	5
10.56	5
10.58	3
10.6	9
10.62	2
10.64	3
10.66	7
10.68	6
10.7	3
10.72	4
10.74	7
10.76	4
10.78	4
10.8	6
10.82	2
10.84	6
10.86	3
10.88	5
10.9	5
10.92	6
10.94	11
10.96	5
10.98	6
11	8
11.02	6
11.04	6
11.06	4
11.08	8
11.1	5
11.12	6
11.14	4
11.16	2
11.18	6
11.2	5
11.22	7
11.24	4
11.26	5
11.28	3
11.3	5
11.32	6
11.34	2
11.36	2
11.38	3
11.4	3
11.42	7
11.44	4
11.46	6
11.48	6
11.5	6
11.52	2
11.54	4
11.56	2
11.58	7
11.6	2
11.62	2
11.64	6
11.66	9
11.68	2
11.7	10
11.72	3
11.74	4
11.76	4
11.78	4
11.8	6
11.82	5
11.84	3
11.86	5
11.88	4
11.9	3
11.92	4
11.94	4
11.96	5
11.98	10
12	7
12.02	3
12.04	5
12.06	9
12.08	4
12.1	4
12.12	4
12.14	3
12.16	5
12.18	2
12.2	3
12.22	9
12.24	4
12.26	7
12.28	5
12.3	5
12.32	3
12.34	7
12.36	7
12.38	7
12.4	7
12.42	4
12.44	8
12.46	4
12.48	6
12.5	3
12.52	4
12.54	5
12.56	7
12.58	3
12.6	3
12.62	1
12.64	6
12.66	6
12.68	5
12.7	5
12.72	3
12.74	4
12.76	7
12.78	4
12.8	4
12.82	3
12.84	4
12.86	6
12.88	6
12.9	8
12.92	3
12.94	5
12.96	3
12.98	6
13	5
13.02	4
13.04	10
13.06	1
13.08	4
13.1	4
13.12	3
13.14	5
13.16	7
13.18	6
13.2	5
13.22	6
13.24	4
13.26	4
13.28	6
13.3	7
13.32	3
13.34	2
13.36	2
13.38	8
13.4	3
13.42	4
13.44	7
13.46	6
13.48	5
13.5	3
13.52	5
13.54	1
13.56	3
13.58	2
13.6	7
13.62	1
13.64	3
13.66	7
13.68	6
13.7	7
13.72	5
13.74	2
13.76	6
13.78	4
13.8	5
13.82	5
13.84	1
13.86	2
13.88	6
13.9	1
13.92	5
13.94	4
13.96	4
13.98	7
14	2
14.02	3
14.04	3
14.06	3
14.08	8
14.1	6
14.12	5
14.14	3
14.16	2
14.18	6
14.2	8
14.22	2
14.24	4
14.26	6
14.28	5
14.3	8
14.32	4
14.34	4
14.36	3
14.38	4
14.4	4
14.42	6
14.44	4
14.46	4
14.48	4
14.5	4
14.52	5
14.54	5
14.56	7
14.58	7
14.6	4
14.62	9
14.64	5
14.66	3
14.68	8
14.7	9
14.72	7
14.74	6
14.76	8
14.78	6
14.8	6
14.82	5
14.84	5
14.86	5
14.88	3
14.9	4
14.92	3
14.94	2
14.96	4
14.98	5
15	3
15.02	5
15.04	4
15.06	7
15.08	10
15.1	1
15.12	6
15.14	7
15.16	10
15.18	6
15.2	2
15.22	5
15.24	7
15.26	7
15.28	3
15.3	10
15.32	2
15.34	8
15.36	5
15.38	9
15.4	8
15.42	1
15.44	7
15.46	5
15.48	4
15.5	9
15.52	5
15.54	6
15.56	8
15.58	6
15.6	4
15.62	12
15.64	7
15.66	4
15.68	5
15.7	2
15.72	3
15.74	9
15.76	4
15.78	1
15.8	1
15.82	10
15.84	2
15.86	8
15.88	2
15.9	7
15.92	2
15.94	6
15.96	4
15.98	7
16	6
16.02	3
16.04	2
16.06	2
16.08	6
16.1	3
16.12	5
16.14	9
16.16	5
16.18	6
16.2	4
16.22	8
16.24	5
16.26	4
16.28	3
16.3	4
16.32	3
16.34	5
16.36	5
16.38	7
16.4	5
16.42	2
16.44	7
16.46	4
16.48	7
16.5	2
16.52	4
16.54	2
16.56	6
16.58	4
16.6	7
16.62	3
16.64	1
16.66	2
16.68	4
16.7	3
16.72	3
16.74	4
16.76	2
16.78	6
16.8	3
16.82	1
16.84	3
16.86	4
16.88	3
16.9	3
16.92	5
16.94	5
16.96	1
16.98	5
17	3
17.02	4
17.04	3
17.06	0
17.08	5
17.1	4
17.12	2
17.14	1
17.16	3
17.18	3
17.2	1
17.22	4
17.24	3
17.26	2
17.28	3
17.3	4
17.32	4
17.34	5
17.36	5
17.38	3
17.4	2
17.42	4
17.44	4
17.46	4
17.48	3
17.5	3
17.52	1
17.54	8
17.56	3
17.58	8
17.6	3
17.62	1
17.64	0
17.66	3
17.68	2
17.7	3
17.72	1
17.74	4
17.76	3
17.78	2
17.8	2
17.82	3
17.84	3
17.86	4
17.88	3
17.9	5
17.92	3
17.94	1
17.96	1
17.98	3
18	5
18.02	2
18.04	5
18.06	4
18.08	4
18.1	2
18.12	0
18.14	3
18.16	2
18.18	1
18.2	4
18.22	3
18.24	1
18.26	2
18.28	8
18.3	1
18.32	7
18.34	3
18.36	3
18.38	5
18.4	5
18.42	6
18.44	5
18.46	8
18.48	6
18.5	2
18.52	1
18.54	5
18.56	5
18.58	3
18.6	3
18.62	7
18.64	6
18.66	4
18.68	2
18.7	3
18.72	3
18.74	4
18.76	8
18.78	3
18.8	5
18.82	4
18.84	4
18.86	5
18.88	9
18.9	7
18.92	2
18.94	2
18.96	7
18.98	2
19	2
19.02	4
19.04	2
19.06	7
19.08	6
19.1	4
19.12	2
19.14	2
19.16	4
19.18	7
19.2	5
19.22	4
19.24	2
19.26	4
19.28	4
19.3	4
19.32	1
19.34	7
19.36	5
19.38	4
19.4	1
19.42	5
19.44	3
19.46	4
19.48	5
19.5	3
19.52	5
19.54	6
19.56	10
19.58	6
19.6	8
19.62	5
19.64	4
19.66	5
19.68	5
19.7	5
19.72	6
19.74	3
19.76	4
19.78	1
19.8	1
19.82	6
19.84	3
19.86	6
19.88	6
19.9	5
19.92	4
19.94	4
19.96	12
19.98	4
20	5
20.02	4
20.04	4
20.06	3
20.08	1
20.1	5
20.12	5
20.14	5
20.16	7
20.18	1
20.2	7
20.22	2
20.24	6
20.26	6
20.28	4
20.3	8
20.32	7
20.34	2
20.36	5
20.38	2
20.4	8
20.42	11
20.44	7
20.46	4
20.48	2
20.5	8
20.52	2
20.54	5
20.56	8
20.58	6
20.6	12
20.62	12
20.64	6
20.66	9
20.68	15
20.7	11
20.72	12
20.74	14
20.76	8
20.78	12
20.8	12
20.82	6
20.84	7
20.86	4
20.88	5
20.9	3
20.92	3
20.94	6
20.96	6
20.98	3
21	2
21.02	3
21.04	4
21.06	3
21.08	2
21.1	2
21.12	6
21.14	6
21.16	2
21.18	6
21.2	5
21.22	3
21.24	6
21.26	1
21.28	1
21.3	3
21.32	3
21.34	5
21.36	4
21.38	3
21.4	4
21.42	3
21.44	4
21.46	1
21.48	1
21.5	5
21.52	6
21.54	3
21.56	3
21.58	4
21.6	1
21.62	7
21.64	2
21.66	5
21.68	4
21.7	4
21.72	4
21.74	4
21.76	1
21.78	4
21.8	11
21.82	5
21.84	8
21.86	9
21.88	2
21.9	5
21.92	5
21.94	6
21.96	7
21.98	6
22	3
22.02	6
22.04	5
22.06	1
22.08	2
22.1	1
22.12	3
22.14	3
22.16	2
22.18	3
22.2	5
22.22	3
22.24	3
22.26	5
22.28	1
22.3	5
22.32	2
22.34	5
22.36	2
22.38	2
22.4	4
22.42	7
22.44	2
22.46	8
22.48	8
22.5	2
22.52	8
22.54	4
22.56	3
22.58	3
22.6	5
22.62	5
22.64	4
22.66	3
22.68	5
22.7	1
22.72	2
22.74	5
22.76	3
22.78	6
22.8	4
22.82	6
22.84	6
22.86	5
22.88	9
22.9	9
22.92	8
22.94	3
22.96	7
22.98	10
23	6
23.02	5
23.04	10
23.06	4
23.08	5
23.1	7
23.12	4
23.14	4
23.16	8
23.18	4
23.2	3
23.22	4
23.24	3
23.26	3
23.28	3
23.3	4
23.32	5
23.34	6
23.36	5
23.38	6
23.4	3
23.42	3
23.44	5
23.46	2
23.48	6
23.5	8
23.52	4
23.54	5
23.56	1
23.58	2
23.6	2
23.62	7
23.64	4
23.66	2
23.68	4
23.7	9
23.72	9
23.74	3
23.76	3
23.78	5
23.8	8
23.82	10
23.84	9
23.86	4
23.88	12
23.9	5
23.92	13
23.94	11
23.96	9
23.98	2
24	8
24.02	3
24.04	6
24.06	4
24.08	4
24.1	6
24.12	5
24.14	4
24.16	6
24.18	1
24.2	2
24.22	6
24.24	4
24.26	5
24.28	2
24.3	6
24.32	4
24.34	4
24.36	4
24.38	8
24.4	0
24.42	6
24.44	5
24.46	7
24.48	3
24.5	3
24.52	7
24.54	2
24.56	2
24.58	7
24.6	2
24.62	6
24.64	5
24.66	7
24.68	4
24.7	3
24.72	2
24.74	2
24.76	3
24.78	3
24.8	5
24.82	2
24.84	0
24.86	4
24.88	3
24.9	7
24.92	8
24.94	5
24.96	2
24.98	2
25	6
25.02	3
25.04	1
25.06	4
25.08	4
25.1	4
25.12	2
25.14	2
25.16	4
25.18	2
25.2	6
25.22	3
25.24	4
25.26	5
25.28	1
25.3	1
25.32	0
25.34	6
25.36	5
25.38	5
25.4	4
25.42	8
25.44	5
25.46	7
25.48	2
25.5	2
25.52	6
25.54	7
25.56	5
25.58	3
25.6	7
25.62	3
25.64	7
25.66	3
25.68	10
25.7	3
25.72	5
25.74	1
25.76	4
25.78	2
25.8	8
25.82	10
25.84	2
25.86	6
25.88	4
25.9	7
25.92	16
25.94	11
25.96	14
25.98	15
26	21
26.02	15
26.04	27
26.06	24
26.08	25
26.1	15
26.12	17
26.14	30
26.16	15
26.18	14
26.2	13
26.22	10
26.24	15
26.26	10
26.28	7
26.3	14
26.32	4
26.34	10
26.36	23
26.38	24
26.4	38
26.42	41
26.44	43
26.46	66
26.48	56
26.5	95
26.52	89
26.54	90
26.56	65
26.58	73
26.6	47
26.62	34
26.64	18
26.66	9
26.68	10
26.7	2
26.72	6
26.74	5
26.76	7
26.78	6
26.8	8
26.82	3
26.84	7
26.86	6
26.88	5
26.9	3
26.92	8
26.94	17
26.96	13
26.98	16
27	17
27.02	22
27.04	16
27.06	14
27.08	18
27.1	12
27.12	19
27.14	15
27.16	7
27.18	12
27.2	3
27.22	6
27.24	10
27.26	13
27.28	8
27.3	8
27.32	5
27.34	2
27.36	6
27.38	6
27.4	4
27.42	6
27.44	5
27.46	3
27.48	4
27.5	8
27.52	4
27.54	4
27.56	3
27.58	9
27.6	3
27.62	5
27.64	2
27.66	5
27.68	2
27.7	4
27.72	5
27.74	2
27.76	6
27.78	5
27.8	3
27.82	5
27.84	2
27.86	1
27.88	2
27.9	0
27.92	5
27.94	2
27.96	4
27.98	5
28	2
28.02	5
28.04	2
28.06	4
28.08	4
28.1	1
28.12	3
28.14	4
28.16	2
28.18	7
28.2	1
28.22	1
28.24	2
28.26	1
28.28	5
28.3	2
28.32	4
28.34	4
28.36	3
28.38	5
28.4	3
28.42	3
28.44	4
28.46	0
28.48	1
28.5	1
28.52	4
28.54	1
28.56	5
28.58	3
28.6	3
28.62	4
28.64	6
28.66	2
28.68	9
28.7	5
28.72	6
28.74	1
28.76	4
28.78	8
28.8	4
28.82	6
28.84	4
28.86	4
28.88	4
28.9	3
28.92	3
28.94	5
28.96	3
28.98	8
29	6
29.02	7
29.04	8
29.06	5
29.08	11
29.1	8
29.12	17
29.14	8
29.16	22
29.18	18
29.2	38
29.22	44
29.24	38
29.26	55
29.28	86
29.3	86
29.32	110
29.34	86
29.36	86
29.38	78
29.4	56
29.42	39
29.44	35
29.46	32
29.48	36
29.5	25
29.52	21
29.54	17
29.56	19
29.58	19
29.6	23
29.62	25
29.64	16
29.66	26
29.68	19
29.7	25
29.72	20
29.74	21
29.76	19
29.78	14
29.8	13
29.82	21
29.84	18
29.86	12
29.88	13
29.9	8
29.92	6
29.94	11
29.96	12
29.98	10
30	7
30.02	10
30.04	8
30.06	9
30.08	3
30.1	7
30.12	5
30.14	5
30.16	12
30.18	4
30.2	6
30.22	5
30.24	7
30.26	4
30.28	5
30.3	6
30.32	7
30.34	6
30.36	12
30.38	10
30.4	14
30.42	9
30.44	8
30.46	13
30.48	17
30.5	26
30.52	34
30.54	26
30.56	33
30.58	52
30.6	46
30.62	58
30.64	81
30.66	88
30.68	111
30.7	130
30.72	160
30.74	209
30.76	215
30.78	270
30.8	256
30.82	293
30.84	329
30.86	274
30.88	237
30.9	189
30.92	170
30.94	94
30.96	72
30.98	49
31	36
31.02	27
31.04	16
31.06	16
31.08	10
31.1	8
31.12	14
31.14	17
31.16	10
31.18	10
31.2	6
31.22	5
31.24	5
31.26	9
31.28	9
31.3	6
31.32	10
31.34	6
31.36	6
31.38	2
31.4	8
31.42	7
31.44	6
31.46	9
31.48	7
31.5	9
31.52	16
31.54	8
31.56	11
31.58	15
31.6	3
31.62	12
31.64	12
31.66	7
31.68	12
31.7	4
31.72	5
31.74	10
31.76	5
31.78	11
31.8	6
31.82	6
31.84	5
31.86	2
31.88	3
31.9	3
31.92	4
31.94	4
31.96	4
31.98	3
32	4
32.02	4
32.04	4
32.06	4
32.08	5
32.1	5
32.12	1
32.14	1
32.16	4
32.18	2
32.2	5
32.22	8
32.24	1
32.26	3
32.28	5
32.3	1
32.32	2
32.34	3
32.36	3
32.38	7
32.4	4
32.42	4
32.44	2
32.46	4
32.48	3
32.5	3
32.52	7
32.54	3
32.56	3
32.58	4
32.6	4
32.62	7
32.64	6
32.66	3
32.68	5
32.7	7
32.72	5
32.74	7
32.76	6
32.78	3
32.8	8
32.82	12
32.84	7
32.86	7
32.88	15
32.9	8
32.92	11
32.94	14
32.96	13
32.98	19
33	16
33.02	13
33.04	17
33.06	9
33.08	10
33.1	7
33.12	8
33.14	9
33.16	9
33.18	8
33.2	6
33.22	11
33.24	10
33.26	2
33.28	11
33.3	4
33.32	16
33.34	7
33.36	5
33.38	10
33.4	13
33.42	17
33.44	13
33.46	8
33.48	9
33.5	14
33.52	13
33.54	8
33.56	12
33.58	3
33.6	8
33.62	3
33.64	5
33.66	3
33.68	5
33.7	7
33.72	2
33.74	2
33.76	2
33.78	1
33.8	4
33.82	3
33.84	3
33.86	0
33.88	5
33.9	2
33.92	1
33.94	3
33.96	5
33.98	1
34	3
34.02	2
34.04	3
34.06	6
34.08	3
34.1	3
34.12	7
34.14	6
34.16	2
34.18	2
34.2	2
34.22	3
34.24	3
34.26	1
34.28	2
34.3	9
34.32	1
34.34	4
34.36	6
34.38	11
34.4	0
34.42	0
34.44	3
34.46	2
34.48	4
34.5	7
34.52	4
34.54	0
34.56	7
34.58	3
34.6	7
34.62	4
34.64	3
34.66	6
34.68	2
34.7	3
34.72	4
34.74	5
34.76	2
34.78	5
34.8	3
34.82	6
34.84	7
34.86	3
34.88	2
34.9	5
34.92	5
34.94	1
34.96	5
34.98	2
35	7
35.02	3
35.04	11
35.06	8
35.08	10
35.1	9
35.12	11
35.14	10
35.16	13
35.18	9
35.2	12
35.22	8
35.24	12
35.26	7
35.28	3
35.3	1
35.32	5
35.34	4
35.36	5
35.38	3
35.4	3
35.42	4
35.44	0
35.46	2
35.48	4
35.5	4
35.52	0
35.54	1
35.56	2
35.58	1
35.6	3
35.62	2
35.64	5
35.66	5
35.68	7
35.7	4
35.72	4
35.74	5
35.76	8
35.78	7
35.8	10
35.82	7
35.84	11
35.86	8
35.88	14
35.9	12
35.92	12
35.94	9
35.96	11
35.98	7
36	14
36.02	11
36.04	13
36.06	12
36.08	9
36.1	14
36.12	8
36.14	6
36.16	5
36.18	6
36.2	10
36.22	6
36.24	8
36.26	7
36.28	8
36.3	7
36.32	10
36.34	10
36.36	6
36.38	11
36.4	7
36.42	9
36.44	9
36.46	3
36.48	8
36.5	3
36.52	4
36.54	9
36.56	3
36.58	7
36.6	6
36.62	3
36.64	2
36.66	3
36.68	4
36.7	3
36.72	2
36.74	2
36.76	7
36.78	2
36.8	2
36.82	3
36.84	4
36.86	1
36.88	3
36.9	2
36.92	7
36.94	7
36.96	3
36.98	5
37	6
37.02	12
37.04	4
37.06	7
37.08	10
37.1	8
37.12	13
37.14	15
37.16	26
37.18	21
37.2	16
37.22	23
37.24	19
37.26	18
37.28	22
37.3	12
37.32	14
37.34	12
37.36	9
37.38	10
37.4	7
37.42	6
37.44	3
37.46	10
37.48	4
37.5	8
37.52	5
37.54	5
37.56	5
37.58	6
37.6	12
37.62	3
37.64	7
37.66	10
37.68	11
37.7	10
37.72	12
37.74	13
37.76	7
37.78	7
37.8	9
37.82	10
37.84	7
37.86	8
37.88	4
37.9	5
37.92	6
37.94	2
37.96	10
37.98	7
38	2
38.02	6
38.04	3
38.06	3
38.08	3
38.1	5
38.12	1
38.14	7
38.16	7
38.18	2
38.2	10
38.22	7
38.24	13
38.26	12
38.28	10
38.3	5
38.32	12
38.34	7
38.36	9
38.38	12
38.4	5
38.42	9
38.44	10
38.46	9
38.48	6
38.5	13
38.52	4
38.54	4
38.56	7
38.58	2
38.6	3
38.62	2
38.64	4
38.66	3
38.68	1
38.7	2
38.72	3
38.74	1
38.76	2
38.78	5
38.8	5
38.82	4
38.84	3
38.86	5
38.88	2
38.9	4
38.92	1
38.94	4
38.96	5
38.98	1
39	3
39.02	0
39.04	3
39.06	3
39.08	2
39.1	7
39.12	3
39.14	8
39.16	3
39.18	6
39.2	6
39.22	10
39.24	13
39.26	6
39.28	6
39.3	11
39.32	10
39.34	12
39.36	10
39.38	3
39.4	3
39.42	8
39.44	6
39.46	9
39.48	0
39.5	5
39.52	4
39.54	4
39.56	3
39.58	3
39.6	7
39.62	4
39.64	3
39.66	4
39.68	3
39.7	7
39.72	4
39.74	5
39.76	4
39.78	3
39.8	6
39.82	6
39.84	7
39.86	8
39.88	1
39.9	3
39.92	2
39.94	3
39.96	9
39.98	7
40	2
40.02	4
40.04	4
40.06	6
40.08	8
40.1	5
40.12	5
40.14	7
40.16	4
40.18	5
40.2	6
40.22	4
40.24	5
40.26	7
40.28	3
40.3	8
40.32	1
40.34	2
40.36	3
40.38	4
40.4	1
40.42	3
40.44	0
40.46	1
40.48	3
40.5	3
40.52	1
40.54	4
40.56	2
40.58	5
40.6	4
40.62	8
40.64	4
40.66	6
40.68	8
40.7	7
40.72	9
40.74	10
40.76	6
40.78	10
40.8	12
40.82	5
40.84	11
40.86	28
40.88	29
40.9	21
40.92	31
40.94	33
40.96	44
40.98	38
41	67
41.02	28
41.04	26
41.06	38
41.08	24
41.1	19
41.12	17
41.14	14
41.16	11
41.18	9
41.2	7
41.22	7
41.24	5
41.26	8
41.28	7
41.3	1
41.32	8
41.34	2
41.36	6
41.38	9
41.4	6
41.42	0
41.44	6
41.46	5
41.48	5
41.5	3
41.52	1
41.54	1
41.56	4
41.58	6
41.6	4
41.62	2
41.64	7
41.66	3
41.68	6
41.7	5
41.72	2
41.74	4
41.76	1
41.78	2
41.8	5
41.82	2
41.84	4
41.86	0
41.88	5
41.9	0
41.92	2
41.94	1
41.96	4
41.98	2
42	0
42.02	1
42.04	6
42.06	2
42.08	2
42.1	1
42.12	5
42.14	1
42.16	0
42.18	4
42.2	6
42.22	7
42.24	0
42.26	5
42.28	11
42.3	5
42.32	11
42.34	7
42.36	3
42.38	3
42.4	5
42.42	1
42.44	3
42.46	4
42.48	1
42.5	2
42.52	4
42.54	3
42.56	4
42.58	2
42.6	8
42.62	7
42.64	4
42.66	6
42.68	6
42.7	9
42.72	5
42.74	9
42.76	9
42.78	9
42.8	8
42.82	10
42.84	6
42.86	5
42.88	8
42.9	8
42.92	7
42.94	5
42.96	1
42.98	3
[truncated: 1,351 more rows]
