# Supplementary material for: Mineralogical and chemical characterization of Suez Bay surface sediments via multi-analytical techniques
Source: Sci Rep. 2025 Oct 28;15:37729. doi: 10.1038/s41598-025-22518-w (PMC12568952; doi:10.1038/s41598-025-22518-w)
Supplement: Supplementary file 6 — Supplementary Material 6 [file 41598_2025_22518_MOESM6_ESM.zip › XRD raw data/13.UXD]

; D:\kingst22\New Folder\10K Dr Khaled.RAW(Diffrac Plus V1.01 file) converted by XCH V1.0
_FILEVERSION=2
_SAMPLE='D:\Abdalla\10K Dr Khaled.RAW'
_+SAMPLE='This configuration file has been created by the Bruker AXS Config Program imitating the old SAG-free format style for compatibility to'
_SITE='Central Metallurgical R&D Institute CAIRO Egypt'
_USER='Service Lab'
_GONIOMETER_CODE=20
; D8 Theta/2Theta; Standard
_SAMPLE_CHANGER_CODE=0
_ATTACHMENTS_CODE=0
_GONIOMETER_RADIUS=217.500000
_FIXED_DIVSLIT=1.000000
_FIXED_SAMPLESLIT=0.000000
_SOLLER_SLITS='Y'
_FIXED_DETSLIT=0.100000
_MONOCHROMATOR=0
; None
_SOLLER_SLITS_2='Y'
_THIN_FILM='N'
_BETA_FILTER='Y'
_FIXED_ANTISLIT=1.000000
_DATEMEASURED='08-Sep-2019 15:30:58'
_RUNTIME=1340.400024
_WL1=1.540600
_WL2=1.544390
_WL3=1.392220
_WLRATIO=0.500000
_ANODE='Cu'
; (Data for Range number 1)
_DRIVE='COUPLED'
_STEPTIME=0.400000
_STEPSIZE=0.020000
_STEPMODE='C'
_START=3.000000
_THETA=1.500000
_2THETA=3.000000
_PHI=0.000000
_DIVERGENCE=1.000000
_ANTISCATTER=1.000000
_DETECTOR=0
; None
_HV=703.716980
_GAIN=80.000000
_LLD=0.746726
_ULD=1.963186
_DETECTORSLIT='out'
_AUX1=0.000000
_AUX2=0.000000
_AUX3=0.000000
_TIMESTARTED=0.375000
_TEMP_RATE=0.000000
_TEMP_DELAY=0.000000
_KV=40
_MA=40
_RANGE_WL=1.540600
_3DPLANE=1
_2THETACOUNTS
20
19
18
22
21
16
20
15
31
22
15
21
21
12
25
26
18
18
16
14
18
14
12
19
18
19
17
12
15
25
14
15
26
13
17
13
17
15
13
15
15
14
16
16
14
15
4
21
15
16
19
16
19
23
18
14
14
14
8
11
11
18
9
18
22
17
21
18
13
14
17
6
21
10
13
9
17
14
19
13
11
12
7
7
15
14
14
17
13
12
15
8
18
14
12
10
8
10
11
13
6
9
11
15
14
10
14
14
12
13
12
11
8
10
5
14
8
5
11
11
12
8
7
10
6
14
16
17
11
12
11
8
13
8
11
7
13
10
12
10
10
7
10
8
11
7
7
17
15
10
13
11
12
5
5
10
15
11
11
7
11
8
11
6
9
12
4
8
11
5
7
11
10
10
8
9
10
6
14
7
4
11
9
5
8
12
7
10
6
6
4
9
6
5
4
5
9
5
12
12
2
10
2
5
14
4
6
13
5
7
10
7
2
8
10
5
4
11
7
8
8
7
7
7
5
10
11
7
6
3
7
6
9
8
5
11
9
14
6
10
14
6
6
10
10
5
9
8
5
5
7
4
3
9
6
14
6
6
5
8
4
7
7
10
5
11
11
5
3
8
6
10
11
14
5
6
7
10
9
2
8
8
6
6
8
3
7
3
3
8
5
7
5
8
4
3
6
5
7
5
6
5
5
3
6
6
4
6
4
9
6
3
3
9
9
3
1
8
9
8
6
12
6
7
7
5
6
5
8
8
7
5
9
5
4
6
7
11
7
4
7
6
10
5
3
4
2
1
4
2
8
8
12
9
5
8
7
2
8
6
6
10
5
5
6
5
5
6
6
7
8
9
4
6
6
5
6
5
5
3
9
2
3
7
6
3
4
7
4
4
6
2
6
3
5
5
6
11
5
6
8
6
6
4
8
5
6
4
2
6
5
7
4
5
3
5
6
2
2
3
3
7
4
6
6
6
2
4
2
7
2
2
6
9
2
10
3
4
4
4
6
5
3
5
4
3
4
4
5
10
7
3
5
9
4
4
4
3
5
2
3
9
4
7
5
5
3
7
7
7
7
4
8
4
6
3
4
5
7
3
3
1
6
6
5
5
3
4
7
4
4
3
4
6
6
8
3
5
3
6
5
4
10
1
4
4
3
5
7
6
5
6
4
4
6
7
3
2
2
8
3
4
7
6
5
3
5
1
3
2
7
1
3
7
6
7
5
2
6
4
5
5
1
2
6
1
5
4
4
7
2
3
3
3
8
6
5
3
2
6
8
2
4
6
5
8
4
4
3
4
4
6
4
4
4
4
5
5
7
7
4
9
5
3
8
9
7
6
8
6
6
5
5
5
3
4
3
2
4
5
3
5
4
7
10
1
6
7
10
6
2
5
7
7
3
10
2
8
5
9
8
1
7
5
4
9
5
6
8
6
4
12
7
4
5
2
3
9
4
1
1
10
2
8
2
7
2
6
4
7
6
3
2
2
6
3
5
9
5
6
4
8
5
4
3
4
3
5
5
7
5
2
7
4
7
2
4
2
6
4
7
3
1
2
4
3
3
4
2
6
3
1
3
4
3
3
5
5
1
5
3
4
3
0
5
4
2
1
3
3
1
4
3
2
3
4
4
5
5
3
2
4
4
4
3
3
1
8
3
8
3
1
0
3
2
3
1
4
3
2
2
3
3
4
3
5
3
1
1
3
5
2
5
4
4
2
0
3
2
1
4
3
1
2
8
1
7
3
3
5
5
6
5
8
6
2
1
5
5
3
3
7
6
4
2
3
3
4
8
3
5
4
4
5
9
7
2
2
7
2
2
4
2
7
6
4
2
2
4
7
5
4
2
4
4
4
1
7
5
4
1
5
3
4
5
3
5
6
10
6
8
5
4
5
5
5
6
3
4
1
1
6
3
6
6
5
4
4
12
4
5
4
4
3
1
5
5
5
7
1
7
2
6
6
4
8
7
2
5
2
8
11
7
4
2
8
2
5
8
6
12
12
6
9
15
11
12
14
8
12
12
6
7
4
5
3
3
6
6
3
2
3
4
3
2
2
6
6
2
6
5
3
6
1
1
3
3
5
4
3
4
3
4
1
1
5
6
3
3
4
1
7
2
5
4
4
4
4
1
4
11
5
8
9
2
5
5
6
7
6
3
6
5
1
2
1
3
3
2
3
5
3
3
5
1
5
2
5
2
2
4
7
2
8
8
2
8
4
3
3
5
5
4
3
5
1
2
5
3
6
4
6
6
5
9
9
8
3
7
10
6
5
10
4
5
7
4
4
8
4
3
4
3
3
3
4
5
6
5
6
3
3
5
2
6
8
4
5
1
2
2
7
4
2
4
9
9
3
3
5
8
10
9
4
12
5
13
11
9
2
8
3
6
4
4
6
5
4
6
1
2
6
4
5
2
6
4
4
4
8
0
6
5
7
3
3
7
2
2
7
2
6
5
7
4
3
2
2
3
3
5
2
0
4
3
7
8
5
2
2
6
3
1
4
4
4
2
2
4
2
6
3
4
5
1
1
0
6
5
5
4
8
5
7
2
2
6
7
5
3
7
3
7
3
10
3
5
1
4
2
8
10
2
6
4
7
16
11
14
15
21
15
27
24
25
15
17
30
15
14
13
10
15
10
7
14
4
10
23
24
38
41
43
66
56
95
89
90
65
73
47
34
18
9
10
2
6
5
7
6
8
3
7
6
5
3
8
17
13
16
17
22
16
14
18
12
19
15
7
12
3
6
10
13
8
8
5
2
6
6
4
6
5
3
4
8
4
4
3
9
3
5
2
5
2
4
5
2
6
5
3
5
2
1
2
0
5
2
4
5
2
5
2
4
4
1
3
4
2
7
1
1
2
1
5
2
4
4
3
5
3
3
4
0
1
1
4
1
5
3
3
4
6
2
9
5
6
1
4
8
4
6
4
4
4
3
3
5
3
8
6
7
8
5
11
8
17
8
22
18
38
44
38
55
86
86
110
86
86
78
56
39
35
32
36
25
21
17
19
19
23
25
16
26
19
25
20
21
19
14
13
21
18
12
13
8
6
11
12
10
7
10
8
9
3
7
5
5
12
4
6
5
7
4
5
6
7
6
12
10
14
9
8
13
17
26
34
26
33
52
46
58
81
88
111
130
160
209
215
270
256
293
329
274
237
189
170
94
72
49
36
27
16
16
10
8
14
17
10
10
6
5
5
9
9
6
10
6
6
2
8
7
6
9
7
9
16
8
11
15
3
12
12
7
12
4
5
10
5
11
6
6
5
2
3
3
4
4
4
3
4
4
4
4
5
5
1
1
4
2
5
8
1
3
5
1
2
3
3
7
4
4
2
4
3
3
7
3
3
4
4
7
6
3
5
7
5
7
6
3
8
12
7
7
15
8
11
14
13
19
16
13
17
9
10
7
8
9
9
8
6
11
10
2
11
4
16
7
5
10
13
17
13
8
9
14
13
8
12
3
8
3
5
3
5
7
2
2
2
1
4
3
3
0
5
2
1
3
5
1
3
2
3
6
3
3
7
6
2
2
2
3
3
1
2
9
1
4
6
11
0
0
3
2
4
7
4
0
7
3
7
4
3
6
2
3
4
5
2
5
3
6
7
3
2
5
5
1
5
2
7
3
11
8
10
9
11
10
13
9
12
8
12
7
3
1
5
4
5
3
3
4
0
2
4
4
0
1
2
1
3
2
5
5
7
4
4
5
8
7
10
7
11
8
14
12
12
9
11
7
14
11
13
12
9
14
8
6
5
6
10
6
8
7
8
7
10
10
6
11
7
9
9
3
8
3
4
9
3
7
6
3
2
3
4
3
2
2
7
2
2
3
4
1
3
2
7
7
3
5
6
12
4
7
10
8
13
15
26
21
16
23
19
18
22
12
14
12
9
10
7
6
3
10
4
8
5
5
5
6
12
3
7
10
11
10
12
13
7
7
9
10
7
8
4
5
6
2
10
7
2
6
3
3
3
5
1
7
7
2
10
7
13
12
10
5
12
7
9
12
5
9
10
9
6
13
4
4
7
2
3
2
4
3
1
2
3
1
2
5
5
4
3
5
2
4
1
4
5
1
3
0
3
3
2
7
3
8
3
6
6
10
13
6
6
11
10
12
10
3
3
8
6
9
0
5
4
4
3
3
7
4
3
4
3
7
4
5
4
3
6
6
7
8
1
3
2
3
9
7
2
4
4
6
8
5
5
7
4
5
6
4
5
7
3
8
1
2
3
4
1
3
0
1
3
3
1
4
2
5
4
8
4
6
8
7
9
10
6
10
12
5
11
28
29
21
31
33
44
38
67
28
26
38
24
19
17
14
11
9
7
7
5
8
7
1
8
2
6
9
6
0
6
5
5
3
1
1
4
6
4
2
7
3
6
5
2
4
1
2
5
2
4
0
5
0
2
1
4
2
0
1
6
2
2
1
5
1
0
4
6
7
0
5
11
5
11
7
3
3
5
1
3
4
1
2
4
3
4
2
8
7
4
6
6
9
5
9
9
9
8
10
6
5
8
8
7
5
1
3
5
8
0
5
9
9
4
8
6
7
9
5
3
5
3
3
3
4
7
7
6
4
8
8
5
7
5
9
10
7
5
10
13
8
6
8
10
6
8
7
3
6
6
4
1
6
1
2
1
3
3
6
2
7
3
1
6
5
3
3
4
7
9
5
0
3
0
4
3
2
5
6
0
1
3
2
4
5
7
6
9
4
10
6
12
11
10
13
23
18
13
23
17
20
13
10
10
2
7
5
7
6
2
2
3
5
5
6
6
5
2
4
6
11
6
10
10
7
9
7
5
8
7
8
2
10
3
8
6
10
16
13
15
21
18
27
17
16
11
18
22
14
12
11
5
4
5
8
5
5
4
5
4
2
2
3
4
8
1
4
6
8
4
3
1
2
4
2
4
5
3
1
4
3
6
4
6
2
3
2
3
2
2
4
3
4
2
3
2
2
2
0
5
3
7
0
2
6
3
0
4
1
4
5
3
8
6
8
2
3
1
7
9
2
5
8
9
7
13
9
5
8
8
8
3
8
7
9
5
5
2
4
8
3
9
6
4
4
1
6
9
3
5
5
12
7
3
1
9
5
12
7
10
10
2
15
12
9
11
14
17
12
6
14
14
17
15
15
14
9
11
10
5
9
9
8
4
7
5
7
7
3
3
3
5
3
6
4
7
4
3
2
6
4
8
4
7
6
1
5
7
10
5
5
12
11
8
7
13
12
8
10
11
14
8
5
5
5
6
4
4
1
4
1
7
2
5
5
4
4
6
4
5
4
4
2
7
6
8
5
4
12
4
5
9
5
8
17
17
20
16
19
13
15
10
14
21
15
13
11
10
11
16
15
19
17
20
23
24
21
20
15
24
18
22
20
20
10
10
13
5
10
6
14
8
9
10
9
9
11
8
27
28
22
22
39
36
32
25
25
24
13
21
15
26
8
9
13
7
6
5
6
3
7
4
5
5
8
3
5
4
5
3
2
1
5
6
1
4
5
1
4
1
5
1
1
2
5
3
2
3
4
1
8
3
2
5
1
2
5
6
4
3
3
4
3
3
3
5
9
8
7
9
5
5
8
9
11
5
5
9
9
8
6
7
7
4
4
1
2
4
7
1
2
4
4
3
3
5
4
3
10
5
8
4
4
5
3
1
3
3
5
0
2
4
2
0
3
5
1
1
2
3
2
3
2
4
3
0
4
5
2
1
3
4
4
1
4
3
2
0
1
4
2
5
1
2
4
3
4
2
1
3
4
3
2
2
2
1
4
2
2
6
1
1
5
2
2
5
0
1
4
2
2
2
0
1
1
0
1
4
0
1
2
3
7
2
5
4
1
2
5
4
1
4
5
3
4
5
3
3
2
3
4
5
4
0
2
6
2
2
0
1
3
2
0
4
4
3
4
0
1
3
3
2
1
2
2
4
1
2
0
2
3
1
3
3
1
4
0
1
1
2
5
4
2
4
5
3
3
1
1
0
3
1
3
1
0
4
2
1
1
3
4
4
3
3
1
4
3
3
1
5
2
4
4
4
5
4
2
2
1
1
3
3
5
7
4
1
4
5
2
7
2
2
3
4
3
2
6
0
3
2
5
1
2
3
3
1
1
2
5
2
1
3
0
4
3
4
1
3
0
5
8
5
6
2
4
7
2
0
2
3
5
5
5
1
2
3
3
2
3
3
2
3
2
5
4
0
0
3
2
2
3
6
6
1
6
1
3
4
6
5
3
6
5
5
4
4
3
5
1
1
2
1
1
2
5
3
5
4
3
1
1
2
2
4
0
5
2
1
0
7
3
3
2
6
4
2
9
8
7
6
4
8
9
3
3
2
4
0
3
3
3
8
4
0
3
2
3
1
5
3
3
3
2
2
7
6
3
4
2
2
4
5
1
5
6
5
7
12
6
9
6
11
10
11
12
15
6
11
11
12
12
6
6
7
9
3
8
7
7
3
4
4
2
6
3
2
0
5
4
4
2
0
0
1
1
2
1
1
3
3
2
3
1
2
3
2
1
6
5
2
3
3
7
5
3
3
2
2
6
3
3
3
1
0
3
2
1
1
2
4
2
2
4
3
2
0
6
2
2
0
2
5
4
6
4
3
6
4
6
5
3
2
3
6
10
3
3
6
7
0
6
6
3
5
4
4
2
2
2
1
3
5
2
3
5
4
2
6
3
3
1
1
3
7
6
0
4
5
4
2
5
4
4
4
1
5
3
5
3
2
3
3
0
4
2
1
3
2
1
2
3
2
5
6
7
2
1
3
3
5
4
1
3
2
3
1
1
4
3
1
11
5
9
3
2
5
8
4
12
12
12
11
4
3
9
5
9
5
6
4
8
1
6
4
2
6
4
3
4
3
5
2
1
4
6
3
2
2
3
1
2
5
6
5
5
3
0
7
3
3
4
6
3
2
2
5
2
3
2
4
5
7
6
7
4
6
12
6
4
8
8
5
6
11
5
8
6
5
4
8
5
1
5
3
7
7
6
1
3
3
4
1
5
4
6
4
6
6
7
6
2
6
2
3
3
3
4
2
3
8
4
7
3
7
6
3
1
1
5
4
3
6
4
6
1
4
3
2
2
5
6
3
2
3
4
3
5
4
4
8
8
5
9
6
4
6
5
3
7
3
2
3
8
2
3
5
4
2
4
1
6
2
3
4
4
7
5
3
2
2
3
0
4
4
7
3
5
1
3
2
4
0
1
7
3
2
5
4
1
0
1
2
3
2
2
3
2
5
3
2
1
4
5
6
8
7
7
15
9
12
13
8
5
4
11
7
9
5
8
3
2
4
9
8
9
8
3
7
6
3
4
5
4
1
6
6
3
9
2
2
6
0
6
8
8
7
6
5
6
3
3
4
9
8
3
5
7
8
4
3
1
2
4
5
4
1
3
2
2
3
3
5
2
6
4
2
3
0
4
3
2
3
2
4
2
2
4
1
4
5
3
3
5
0
2
4
5
3
4
2
2
5
2
2
1
2
4
4
2
2
3
2
4
2
4
3
1
3
2
1
4
2
2
0
3
6
3
0
4
2
3
3
1
1
7
3
2
0
0
3
2
3
3
5
4
3
3
3
