# Supplementary material for: Mineralogical and chemical characterization of Suez Bay surface sediments via multi-analytical techniques
Source: Sci Rep. 2025 Oct 28;15:37729. doi: 10.1038/s41598-025-22518-w (PMC12568952; doi:10.1038/s41598-025-22518-w)
Supplement: Supplementary file 6 — Supplementary Material 6 [file 41598_2025_22518_MOESM6_ESM.zip › XRD raw data/4.txt]

3	21
3.02	23
3.04	18
3.06	15
3.08	23
3.1	20
3.12	17
3.14	25
3.16	26
3.18	16
3.2	27
3.22	14
3.24	19
3.26	19
3.28	17
3.3	15
3.32	19
3.34	20
3.36	19
3.38	21
3.4	12
3.42	18
3.44	18
3.46	17
3.48	14
3.5	17
3.52	18
3.54	17
3.56	21
3.58	12
3.6	18
3.62	17
3.64	14
3.66	17
3.68	23
3.7	16
3.72	24
3.74	17
3.76	16
3.78	18
3.8	15
3.82	14
3.84	8
3.86	17
3.88	11
3.9	17
3.92	16
3.94	19
3.96	16
3.98	18
4	12
4.02	11
4.04	12
4.06	11
4.08	16
4.1	14
4.12	16
4.14	15
4.16	18
4.18	11
4.2	11
4.22	12
4.24	10
4.26	11
4.28	8
4.3	8
4.32	7
4.34	11
4.36	15
4.38	17
4.4	14
4.42	13
4.44	13
4.46	12
4.48	12
4.5	9
4.52	10
4.54	15
4.56	13
4.58	6
4.6	12
4.62	17
4.64	10
4.66	10
4.68	16
4.7	16
4.72	17
4.74	16
4.76	13
4.78	12
4.8	8
4.82	11
4.84	4
4.86	21
4.88	11
4.9	7
4.92	16
4.94	12
4.96	14
4.98	9
5	11
5.02	14
5.04	9
5.06	10
5.08	9
5.1	11
5.12	9
5.14	19
5.16	17
5.18	10
5.2	13
5.22	12
5.24	17
5.26	10
5.28	8
5.3	13
5.32	13
5.34	14
5.36	11
5.38	11
5.4	12
5.42	8
5.44	10
5.46	3
5.48	8
5.5	10
5.52	6
5.54	14
5.56	14
5.58	13
5.6	5
5.62	5
5.64	9
5.66	9
5.68	13
5.7	13
5.72	8
5.74	8
5.76	7
5.78	10
5.8	6
5.82	4
5.84	11
5.86	10
5.88	6
5.9	9
5.92	6
5.94	5
5.96	13
5.98	8
6	14
6.02	10
6.04	11
6.06	10
6.08	13
6.1	12
6.12	8
6.14	8
6.16	11
6.18	11
6.2	7
6.22	8
6.24	4
6.26	9
6.28	9
6.3	11
6.32	6
6.34	9
6.36	8
6.38	11
6.4	11
6.42	8
6.44	8
6.46	11
6.48	7
6.5	8
6.52	14
6.54	9
6.56	10
6.58	7
6.6	3
6.62	8
6.64	7
6.66	14
6.68	5
6.7	7
6.72	12
6.74	9
6.76	5
6.78	8
6.8	8
6.82	10
6.84	4
6.86	10
6.88	7
6.9	4
6.92	5
6.94	9
6.96	3
6.98	8
7	10
7.02	5
7.04	13
7.06	6
7.08	5
7.1	11
7.12	6
7.14	4
7.16	7
7.18	5
7.2	8
7.22	11
7.24	6
7.26	13
7.28	7
7.3	3
7.32	7
7.34	5
7.36	6
7.38	11
7.4	6
7.42	9
7.44	6
7.46	7
7.48	6
7.5	5
7.52	12
7.54	10
7.56	4
7.58	11
7.6	4
7.62	4
7.64	11
7.66	7
7.68	7
7.7	7
7.72	11
7.74	4
7.76	8
7.78	7
7.8	6
7.82	4
7.84	8
7.86	4
7.88	4
7.9	5
7.92	4
7.94	6
7.96	3
7.98	6
8	5
8.02	6
8.04	11
8.06	7
8.08	6
8.1	6
8.12	3
8.14	3
8.16	8
8.18	6
8.2	8
8.22	8
8.24	4
8.26	7
8.28	7
8.3	8
8.32	7
8.34	10
8.36	8
8.38	5
8.4	14
8.42	4
8.44	6
8.46	6
8.48	6
8.5	8
8.52	9
8.54	10
8.56	5
8.58	3
8.6	1
8.62	7
8.64	5
8.66	6
8.68	3
8.7	4
8.72	10
8.74	5
8.76	2
8.78	4
8.8	8
8.82	6
8.84	3
8.86	6
8.88	5
8.9	7
8.92	4
8.94	9
8.96	9
8.98	5
9	8
9.02	6
9.04	10
9.06	9
9.08	3
9.1	5
9.12	5
9.14	4
9.16	7
9.18	4
9.2	5
9.22	6
9.24	7
9.26	5
9.28	2
9.3	5
9.32	6
9.34	3
9.36	9
9.38	3
9.4	5
9.42	3
9.44	6
9.46	6
9.48	7
9.5	3
9.52	6
9.54	3
9.56	2
9.58	7
9.6	6
9.62	6
9.64	4
9.66	4
9.68	5
9.7	5
9.72	4
9.74	9
9.76	6
9.78	5
9.8	8
9.82	3
9.84	6
9.86	6
9.88	5
9.9	3
9.92	7
9.94	7
9.96	9
9.98	4
10	8
10.02	6
10.04	1
10.06	6
10.08	3
10.1	5
10.12	4
10.14	6
10.16	4
10.18	4
10.2	7
10.22	5
10.24	8
10.26	5
10.28	4
10.3	5
10.32	8
10.34	5
10.36	8
10.38	9
10.4	7
10.42	3
10.44	4
10.46	8
10.48	9
10.5	4
10.52	8
10.54	6
10.56	6
10.58	8
10.6	1
10.62	5
10.64	4
10.66	10
10.68	8
10.7	3
10.72	5
10.74	6
10.76	6
10.78	7
10.8	10
10.82	1
10.84	4
10.86	6
10.88	2
10.9	2
10.92	3
10.94	6
10.96	4
10.98	3
11	6
11.02	3
11.04	5
11.06	7
11.08	11
11.1	5
11.12	5
11.14	4
11.16	4
11.18	8
11.2	4
11.22	5
11.24	3
11.26	5
11.28	3
11.3	4
11.32	1
11.34	7
11.36	8
11.38	3
11.4	8
11.42	3
11.44	5
11.46	5
11.48	6
11.5	4
11.52	5
11.54	3
11.56	4
11.58	4
11.6	9
11.62	4
11.64	4
11.66	3
11.68	7
11.7	6
11.72	5
11.74	4
11.76	6
11.78	10
11.8	3
11.82	4
11.84	3
11.86	4
11.88	6
11.9	1
11.92	12
11.94	6
11.96	0
11.98	3
12	6
12.02	3
12.04	2
12.06	5
12.08	4
12.1	4
12.12	6
12.14	3
12.16	2
12.18	4
12.2	6
12.22	4
12.24	5
12.26	6
12.28	4
12.3	5
12.32	2
12.34	6
12.36	4
12.38	9
12.4	3
12.42	4
12.44	2
12.46	2
12.48	4
12.5	3
12.52	3
12.54	1
12.56	3
12.58	3
12.6	5
12.62	2
12.64	5
12.66	0
12.68	6
12.7	5
12.72	7
12.74	2
12.76	3
12.78	6
12.8	8
12.82	2
12.84	7
12.86	5
12.88	7
12.9	5
12.92	7
12.94	11
12.96	3
12.98	5
13	9
13.02	11
13.04	3
13.06	2
13.08	4
13.1	8
13.12	4
13.14	4
13.16	6
13.18	8
13.2	4
13.22	7
13.24	5
13.26	9
13.28	1
13.3	8
13.32	7
13.34	5
13.36	6
13.38	5
13.4	4
13.42	2
13.44	1
13.46	5
13.48	3
13.5	3
13.52	4
13.54	6
13.56	3
13.58	3
13.6	5
13.62	6
13.64	4
13.66	5
13.68	4
13.7	2
13.72	3
13.74	3
13.76	4
13.78	3
13.8	4
13.82	4
13.84	6
13.86	4
13.88	8
13.9	7
13.92	9
13.94	6
13.96	2
13.98	8
14	3
14.02	5
14.04	4
14.06	2
14.08	3
14.1	1
14.12	8
14.14	11
14.16	3
14.18	1
14.2	8
14.22	5
14.24	3
14.26	5
14.28	5
14.3	4
14.32	4
14.34	4
14.36	5
14.38	7
14.4	8
14.42	1
14.44	9
14.46	4
14.48	5
14.5	4
14.52	3
14.54	7
14.56	2
14.58	5
14.6	2
14.62	4
14.64	5
14.66	2
14.68	4
14.7	3
14.72	7
14.74	3
14.76	11
14.78	5
14.8	7
14.82	4
14.84	8
14.86	7
14.88	10
14.9	5
14.92	4
14.94	7
14.96	8
14.98	3
15	2
15.02	8
15.04	5
15.06	5
15.08	6
15.1	5
15.12	0
15.14	6
15.16	6
15.18	6
15.2	2
15.22	3
15.24	5
15.26	8
15.28	0
15.3	12
15.32	6
15.34	2
15.36	7
15.38	1
15.4	5
15.42	4
15.44	3
15.46	6
15.48	4
15.5	9
15.52	2
15.54	3
15.56	1
15.58	7
15.6	4
15.62	5
15.64	6
15.66	5
15.68	1
15.7	5
15.72	4
15.74	3
15.76	5
15.78	9
15.8	8
15.82	5
15.84	2
15.86	7
15.88	8
15.9	6
15.92	2
15.94	2
15.96	1
15.98	5
16	6
16.02	7
16.04	4
16.06	3
16.08	5
16.1	4
16.12	6
16.14	3
16.16	7
16.18	3
16.2	5
16.22	0
16.24	6
16.26	12
16.28	2
16.3	5
16.32	5
16.34	11
16.36	10
16.38	6
16.4	0
16.42	2
16.44	10
16.46	6
16.48	5
16.5	3
16.52	4
16.54	6
16.56	5
16.58	6
16.6	2
16.62	8
16.64	3
16.66	6
16.68	8
16.7	3
16.72	3
16.74	6
16.76	4
16.78	5
16.8	4
16.82	4
16.84	2
16.86	4
16.88	6
16.9	6
16.92	6
16.94	5
16.96	5
16.98	1
17	4
17.02	3
17.04	5
17.06	3
17.08	2
17.1	2
17.12	5
17.14	4
17.16	1
17.18	3
17.2	7
17.22	5
17.24	5
17.26	2
17.28	6
17.3	2
17.32	2
17.34	5
17.36	6
17.38	3
17.4	3
17.42	5
17.44	3
17.46	5
17.48	8
17.5	6
17.52	3
17.54	4
17.56	4
17.58	8
17.6	6
17.62	2
17.64	7
17.66	7
17.68	1
17.7	2
17.72	8
17.74	3
17.76	3
17.78	6
17.8	5
17.82	5
17.84	2
17.86	1
17.88	6
17.9	6
17.92	3
17.94	8
17.96	7
17.98	7
18	5
18.02	4
18.04	4
18.06	3
18.08	9
18.1	6
18.12	6
18.14	8
18.16	1
18.18	4
18.2	8
18.22	7
18.24	7
18.26	6
18.28	0
18.3	2
18.32	9
18.34	3
18.36	3
18.38	4
18.4	8
18.42	1
18.44	3
18.46	5
18.48	6
18.5	8
18.52	3
18.54	7
18.56	3
18.58	3
18.6	4
18.62	2
18.64	6
18.66	4
18.68	3
18.7	4
18.72	1
18.74	8
18.76	4
18.78	0
18.8	9
18.82	3
18.84	3
18.86	7
18.88	7
18.9	6
18.92	6
18.94	3
18.96	1
18.98	3
19	4
19.02	4
19.04	11
19.06	4
19.08	4
19.1	3
19.12	4
19.14	2
19.16	3
19.18	9
19.2	3
19.22	5
19.24	11
19.26	5
19.28	7
19.3	7
19.32	2
19.34	7
19.36	5
19.38	6
19.4	4
19.42	4
19.44	6
19.46	5
19.48	5
19.5	6
19.52	4
19.54	10
19.56	7
19.58	2
19.6	7
19.62	6
19.64	6
19.66	2
19.68	4
19.7	7
19.72	6
19.74	7
19.76	8
19.78	4
19.8	6
19.82	9
19.84	6
19.86	5
19.88	3
19.9	5
19.92	7
19.94	2
19.96	7
19.98	6
20	7
20.02	10
20.04	4
20.06	8
20.08	6
20.1	5
20.12	3
20.14	6
20.16	10
20.18	6
20.2	5
20.22	8
20.24	3
20.26	3
20.28	4
20.3	4
20.32	3
20.34	2
20.36	5
20.38	6
20.4	0
20.42	7
20.44	4
20.46	4
20.48	3
20.5	6
20.52	2
20.54	2
20.56	8
20.58	3
20.6	7
20.62	9
20.64	11
20.66	11
20.68	23
20.7	25
20.72	28
20.74	26
20.76	31
20.78	20
20.8	9
20.82	17
20.84	7
20.86	6
20.88	4
20.9	5
20.92	7
20.94	10
20.96	5
20.98	5
21	6
21.02	5
21.04	1
21.06	3
21.08	3
21.1	4
21.12	2
21.14	9
21.16	7
21.18	2
21.2	2
21.22	6
21.24	6
21.26	6
21.28	2
21.3	8
21.32	7
21.34	6
21.36	5
21.38	6
21.4	2
21.42	4
21.44	5
21.46	6
21.48	4
21.5	5
21.52	5
21.54	5
21.56	4
21.58	2
21.6	5
21.62	8
21.64	3
21.66	2
21.68	3
21.7	4
21.72	2
21.74	4
21.76	2
21.78	7
21.8	6
21.82	4
21.84	5
21.86	2
21.88	3
21.9	5
21.92	5
21.94	7
21.96	8
21.98	3
22	5
22.02	3
22.04	6
22.06	2
22.08	5
22.1	7
22.12	2
22.14	5
22.16	8
22.18	7
22.2	4
22.22	7
22.24	3
22.26	2
22.28	8
22.3	2
22.32	3
22.34	2
22.36	3
22.38	3
22.4	4
22.42	4
22.44	2
22.46	4
22.48	1
22.5	0
22.52	2
22.54	6
22.56	3
22.58	9
22.6	4
22.62	3
22.64	3
22.66	6
22.68	2
22.7	5
22.72	2
22.74	6
22.76	4
22.78	5
22.8	8
22.82	6
22.84	9
22.86	5
22.88	8
22.9	3
22.92	14
22.94	10
22.96	7
22.98	7
23	7
23.02	7
23.04	9
23.06	8
23.08	7
23.1	10
23.12	6
23.14	6
23.16	5
23.18	6
23.2	3
23.22	5
23.24	3
23.26	8
23.28	10
23.3	11
23.32	5
23.34	5
23.36	6
23.38	8
23.4	5
23.42	2
23.44	7
23.46	2
23.48	2
23.5	3
23.52	8
23.54	3
23.56	2
23.58	5
23.6	6
23.62	1
23.64	6
23.66	3
23.68	4
23.7	5
23.72	4
23.74	7
23.76	5
23.78	3
23.8	5
23.82	4
23.84	6
23.86	6
23.88	3
23.9	4
23.92	3
23.94	7
23.96	5
23.98	5
24	2
24.02	10
24.04	5
24.06	2
24.08	5
24.1	6
24.12	4
24.14	2
24.16	3
24.18	4
24.2	3
24.22	5
24.24	1
24.26	5
24.28	6
24.3	3
24.32	8
24.34	6
24.36	6
24.38	6
24.4	5
24.42	1
24.44	2
24.46	4
24.48	4
24.5	4
24.52	6
24.54	3
24.56	7
24.58	6
24.6	1
24.62	10
24.64	4
24.66	2
24.68	6
24.7	6
24.72	5
24.74	5
24.76	3
24.78	5
24.8	3
24.82	3
24.84	5
24.86	6
24.88	6
24.9	7
24.92	3
24.94	7
24.96	6
24.98	5
25	4
25.02	3
25.04	4
25.06	8
25.08	4
25.1	4
25.12	6
25.14	0
25.16	4
25.18	3
25.2	6
25.22	7
25.24	7
25.26	6
25.28	7
25.3	5
25.32	6
25.34	7
25.36	3
25.38	4
25.4	4
25.42	4
25.44	2
25.46	5
25.48	4
25.5	3
25.52	4
25.54	6
25.56	6
25.58	5
25.6	5
25.62	6
25.64	5
25.66	3
25.68	6
25.7	4
25.72	4
25.74	9
25.76	11
25.78	7
25.8	7
25.82	8
25.84	8
25.86	11
25.88	9
25.9	9
25.92	15
25.94	20
25.96	18
25.98	47
26	33
26.02	57
26.04	56
26.06	69
26.08	58
26.1	74
26.12	49
26.14	52
26.16	31
26.18	22
26.2	15
26.22	19
26.24	18
26.26	10
26.28	13
26.3	10
26.32	9
26.34	12
26.36	11
26.38	16
26.4	17
26.42	15
26.44	44
26.46	58
26.48	76
26.5	83
26.52	93
26.54	73
26.56	59
26.58	49
26.6	38
26.62	29
26.64	17
26.66	16
26.68	8
26.7	7
26.72	12
26.74	10
26.76	9
26.78	3
26.8	10
26.82	9
26.84	6
26.86	10
26.88	9
26.9	12
26.92	8
26.94	12
26.96	15
26.98	25
27	17
27.02	24
27.04	25
27.06	53
27.08	36
27.1	36
27.12	28
27.14	30
27.16	20
27.18	21
27.2	11
27.22	10
27.24	13
27.26	7
27.28	3
27.3	10
27.32	17
27.34	7
27.36	5
27.38	8
27.4	2
27.42	6
27.44	5
27.46	6
27.48	3
27.5	7
27.52	3
27.54	9
27.56	5
27.58	7
27.6	4
27.62	5
27.64	3
27.66	7
27.68	5
27.7	4
27.72	5
27.74	3
27.76	3
27.78	3
27.8	1
27.82	3
27.84	3
27.86	5
27.88	6
27.9	5
27.92	4
27.94	3
27.96	4
27.98	2
28	4
28.02	3
28.04	6
28.06	4
28.08	3
28.1	3
28.12	6
28.14	4
28.16	1
28.18	3
28.2	4
28.22	7
28.24	6
28.26	5
28.28	3
28.3	1
28.32	2
28.34	4
28.36	5
28.38	5
28.4	2
28.42	3
28.44	2
28.46	2
28.48	4
28.5	5
28.52	1
28.54	5
28.56	8
28.58	7
28.6	4
28.62	7
28.64	6
28.66	5
28.68	3
28.7	2
28.72	4
28.74	1
28.76	6
28.78	3
28.8	6
28.82	6
28.84	2
28.86	2
28.88	3
28.9	5
28.92	8
28.94	3
28.96	1
28.98	4
29	4
29.02	5
29.04	4
29.06	6
29.08	5
29.1	1
29.12	4
29.14	10
29.16	5
29.18	16
29.2	15
29.22	23
29.24	21
29.26	33
29.28	19
29.3	31
29.32	37
29.34	22
29.36	23
29.38	19
29.4	26
29.42	14
29.44	11
29.46	14
29.48	20
29.5	20
29.52	15
29.54	17
29.56	20
29.58	33
29.6	34
29.62	22
29.64	30
29.66	33
29.68	20
29.7	31
29.72	27
29.74	19
29.76	18
29.78	25
29.8	14
29.82	10
29.84	16
29.86	10
29.88	13
29.9	12
29.92	5
29.94	5
29.96	6
29.98	3
30	5
30.02	4
30.04	4
30.06	4
30.08	3
30.1	6
30.12	8
30.14	1
30.16	4
30.18	4
30.2	4
30.22	6
30.24	3
30.26	7
30.28	4
30.3	3
30.32	4
30.34	2
30.36	4
30.38	5
30.4	6
30.42	3
30.44	5
30.46	8
30.48	4
30.5	5
30.52	7
30.54	6
30.56	6
30.58	2
30.6	16
30.62	9
30.64	15
30.66	16
30.68	11
30.7	12
30.72	24
30.74	11
30.76	18
30.78	25
30.8	18
30.82	19
30.84	27
30.86	20
30.88	7
30.9	14
30.92	11
30.94	8
30.96	10
30.98	10
31	12
31.02	6
31.04	8
31.06	6
31.08	6
31.1	4
31.12	7
31.14	5
31.16	4
31.18	10
31.2	3
31.22	1
31.24	5
31.26	4
31.28	4
31.3	3
31.32	9
31.34	4
31.36	4
31.38	4
31.4	4
31.42	6
31.44	9
31.46	2
31.48	2
31.5	13
31.52	5
31.54	9
31.56	12
31.58	14
31.6	8
31.62	8
31.64	7
31.66	3
31.68	6
31.7	6
31.72	1
31.74	6
31.76	1
31.78	3
31.8	4
31.82	4
31.84	4
31.86	3
31.88	0
31.9	3
31.92	5
31.94	5
31.96	2
31.98	5
32	6
32.02	5
32.04	3
32.06	2
32.08	7
32.1	4
32.12	2
32.14	0
32.16	2
32.18	4
32.2	4
32.22	2
32.24	1
32.26	5
32.28	6
32.3	4
32.32	3
32.34	3
32.36	7
32.38	5
32.4	5
32.42	5
32.44	7
32.46	5
32.48	3
32.5	8
32.52	7
32.54	9
32.56	8
32.58	8
32.6	10
32.62	3
32.64	14
32.66	3
32.68	7
32.7	5
32.72	10
32.74	3
32.76	5
32.78	3
32.8	8
32.82	8
32.84	11
32.86	22
32.88	14
32.9	28
32.92	24
32.94	38
32.96	43
32.98	33
33	40
33.02	27
33.04	21
33.06	23
33.08	16
33.1	8
33.12	11
33.14	11
33.16	4
33.18	4
33.2	6
33.22	10
33.24	3
33.26	8
33.28	4
33.3	3
33.32	4
33.34	1
33.36	5
33.38	4
33.4	5
33.42	3
33.44	3
33.46	6
33.48	3
33.5	2
33.52	5
33.54	4
33.56	2
33.58	4
33.6	4
33.62	7
33.64	1
33.66	3
33.68	3
33.7	2
33.72	4
33.74	2
33.76	7
33.78	3
33.8	5
33.82	2
33.84	6
33.86	4
33.88	5
33.9	2
33.92	4
33.94	2
33.96	2
33.98	1
34	4
34.02	4
34.04	7
34.06	2
34.08	1
34.1	3
34.12	4
34.14	3
34.16	4
34.18	2
34.2	2
34.22	5
34.24	2
34.26	4
34.28	3
34.3	4
34.32	2
34.34	6
34.36	6
34.38	3
34.4	1
34.42	3
34.44	1
34.46	2
34.48	6
34.5	2
34.52	5
34.54	2
34.56	3
34.58	3
34.6	2
34.62	2
34.64	2
34.66	2
34.68	1
34.7	3
34.72	3
34.74	3
34.76	4
34.78	1
34.8	4
34.82	2
34.84	2
34.86	4
34.88	6
34.9	3
34.92	3
34.94	5
34.96	2
34.98	2
35	2
35.02	1
35.04	2
35.06	7
35.08	4
35.1	4
35.12	3
35.14	8
35.16	7
35.18	8
35.2	4
35.22	2
35.24	2
35.26	7
35.28	3
35.3	0
35.32	2
35.34	5
35.36	4
35.38	6
35.4	6
35.42	4
35.44	2
35.46	5
35.48	3
35.5	10
35.52	6
35.54	1
35.56	6
35.58	0
35.6	3
35.62	1
35.64	5
35.66	3
35.68	2
35.7	3
35.72	6
35.74	10
35.76	10
35.78	6
35.8	15
35.82	13
35.84	9
35.86	14
35.88	10
35.9	25
35.92	30
35.94	21
35.96	27
35.98	27
36	24
36.02	20
36.04	23
36.06	14
36.08	13
36.1	17
36.12	14
36.14	14
36.16	9
36.18	6
36.2	9
36.22	9
36.24	10
36.26	8
36.28	12
36.3	12
36.32	6
36.34	10
36.36	6
36.38	8
36.4	6
36.42	8
36.44	5
36.46	9
36.48	12
36.5	7
36.52	3
36.54	8
36.56	9
36.58	1
36.6	4
36.62	7
36.64	3
36.66	8
36.68	2
36.7	4
36.72	7
36.74	3
36.76	2
36.78	1
36.8	6
36.82	5
36.84	4
36.86	2
36.88	3
36.9	3
36.92	2
36.94	3
36.96	8
36.98	6
37	8
37.02	3
37.04	5
37.06	9
37.08	12
37.1	12
37.12	15
37.14	13
37.16	12
37.18	7
37.2	9
37.22	12
37.24	3
37.26	8
37.28	4
37.3	9
37.32	6
37.34	5
37.36	5
37.38	3
37.4	3
37.42	1
37.44	4
37.46	2
37.48	6
37.5	6
37.52	1
37.54	5
37.56	4
37.58	10
37.6	9
37.62	12
37.64	14
37.66	7
37.68	20
37.7	30
37.72	24
37.74	26
37.76	19
37.78	21
37.8	20
37.82	12
37.84	6
37.86	11
37.88	11
37.9	6
37.92	14
37.94	6
37.96	6
37.98	4
38	9
38.02	7
38.04	4
38.06	7
38.08	6
38.1	14
38.12	8
38.14	9
38.16	11
38.18	7
38.2	17
38.22	10
38.24	24
38.26	18
38.28	17
38.3	23
38.32	24
38.34	18
38.36	23
38.38	16
38.4	16
38.42	16
38.44	15
38.46	17
38.48	14
38.5	13
38.52	12
38.54	17
38.56	12
38.58	13
38.6	7
38.62	4
38.64	3
38.66	5
38.68	4
38.7	4
38.72	5
38.74	4
38.76	2
38.78	3
38.8	2
38.82	2
38.84	2
38.86	2
38.88	4
38.9	2
38.92	5
38.94	3
38.96	3
38.98	6
39	5
39.02	1
39.04	5
39.06	3
39.08	2
39.1	7
39.12	3
39.14	2
39.16	6
39.18	1
39.2	3
39.22	7
39.24	4
39.26	6
39.28	14
39.3	10
39.32	13
39.34	12
39.36	9
39.38	11
39.4	7
39.42	12
39.44	12
39.46	6
39.48	5
39.5	8
39.52	2
39.54	8
39.56	2
39.58	2
39.6	1
39.62	5
39.64	6
39.66	3
39.68	3
39.7	8
39.72	10
39.74	4
39.76	11
39.78	5
39.8	12
39.82	2
39.84	8
39.86	11
39.88	8
39.9	9
39.92	1
39.94	3
39.96	3
39.98	4
40	4
40.02	6
40.04	5
40.06	6
40.08	5
40.1	6
40.12	3
40.14	8
40.16	4
40.18	5
40.2	5
40.22	7
40.24	5
40.26	4
40.28	3
40.3	1
40.32	4
40.34	1
40.36	3
40.38	0
40.4	1
40.42	2
40.44	3
40.46	3
40.48	4
40.5	2
40.52	4
40.54	2
40.56	4
40.58	6
40.6	1
40.62	5
40.64	1
40.66	2
40.68	1
40.7	2
40.72	3
40.74	3
40.76	4
40.78	3
40.8	4
40.82	4
40.84	8
40.86	3
40.88	2
40.9	4
40.92	12
40.94	10
40.96	8
40.98	5
41	15
41.02	10
41.04	14
41.06	17
41.08	12
41.1	16
41.12	10
41.14	8
41.16	7
41.18	7
41.2	4
41.22	5
41.24	2
41.26	7
41.28	6
41.3	5
41.32	3
41.34	2
41.36	3
41.38	5
41.4	2
41.42	3
41.44	5
41.46	3
41.48	2
41.5	2
41.52	4
41.54	5
41.56	5
41.58	3
41.6	2
41.62	3
41.64	2
41.66	0
41.68	4
41.7	4
41.72	2
41.74	0
41.76	1
41.78	2
41.8	3
41.82	1
41.84	2
41.86	1
41.88	6
41.9	2
41.92	6
41.94	3
41.96	5
41.98	0
42	4
42.02	1
42.04	2
42.06	3
42.08	5
42.1	2
42.12	3
42.14	5
42.16	1
42.18	2
42.2	1
42.22	6
42.24	6
42.26	10
42.28	16
42.3	14
42.32	7
42.34	9
42.36	10
42.38	7
42.4	10
42.42	10
42.44	6
42.46	7
42.48	5
42.5	3
42.52	3
42.54	2
42.56	1
42.58	4
42.6	4
42.62	8
42.64	11
42.66	7
42.68	6
42.7	7
42.72	15
42.74	8
42.76	20
42.78	18
42.8	10
42.82	8
42.84	13
42.86	7
42.88	5
42.9	8
42.92	6
42.94	5
42.96	8
42.98	6
[truncated: 1,351 more rows]
