# Supplementary material for: Mineralogical and chemical characterization of Suez Bay surface sediments via multi-analytical techniques
Source: Sci Rep. 2025 Oct 28;15:37729. doi: 10.1038/s41598-025-22518-w (PMC12568952; doi:10.1038/s41598-025-22518-w)
Supplement: Supplementary file 6 — Supplementary Material 6 [file 41598_2025_22518_MOESM6_ESM.zip › XRD raw data/4.UXD]

; D:\kingst22\New Folder\4K Dr Khaled.RAW(Diffrac Plus V1.01 file) converted by XCH V1.0
_FILEVERSION=2
_SAMPLE='D:\Abdalla\4K Dr Khaled.RAW'
_+SAMPLE='This configuration file has been created by the Bruker AXS Config Program imitating the old SAG-free format style for compatibility to'
_SITE='Central Metallurgical R&D Institute CAIRO Egypt'
_USER='Service Lab'
_GONIOMETER_CODE=20
; D8 Theta/2Theta; Standard
_SAMPLE_CHANGER_CODE=0
_ATTACHMENTS_CODE=0
_GONIOMETER_RADIUS=217.500000
_FIXED_DIVSLIT=1.000000
_FIXED_SAMPLESLIT=0.000000
_SOLLER_SLITS='Y'
_FIXED_DETSLIT=0.100000
_MONOCHROMATOR=0
; None
_SOLLER_SLITS_2='Y'
_THIN_FILM='N'
_BETA_FILTER='Y'
_FIXED_ANTISLIT=1.000000
_DATEMEASURED='08-Sep-2019 16:17:50'
_RUNTIME=1340.400024
_WL1=1.540600
_WL2=1.544390
_WL3=1.392220
_WLRATIO=0.500000
_ANODE='Cu'
; (Data for Range number 1)
_DRIVE='COUPLED'
_STEPTIME=0.400000
_STEPSIZE=0.020000
_STEPMODE='C'
_START=3.000000
_THETA=1.500000
_2THETA=3.000000
_PHI=0.000000
_DIVERGENCE=1.000000
_ANTISCATTER=1.000000
_DETECTOR=0
; None
_HV=703.716980
_GAIN=80.000000
_LLD=0.746726
_ULD=1.963186
_DETECTORSLIT='out'
_AUX1=0.000000
_AUX2=0.000000
_AUX3=0.000000
_TIMESTARTED=0.375000
_TEMP_RATE=0.000000
_TEMP_DELAY=0.000000
_KV=40
_MA=40
_RANGE_WL=1.540600
_3DPLANE=1
_2THETACOUNTS
21
23
18
15
23
20
17
25
26
16
27
14
19
19
17
15
19
20
19
21
12
18
18
17
14
17
18
17
21
12
18
17
14
17
23
16
24
17
16
18
15
14
8
17
11
17
16
19
16
18
12
11
12
11
16
14
16
15
18
11
11
12
10
11
8
8
7
11
15
17
14
13
13
12
12
9
10
15
13
6
12
17
10
10
16
16
17
16
13
12
8
11
4
21
11
7
16
12
14
9
11
14
9
10
9
11
9
19
17
10
13
12
17
10
8
13
13
14
11
11
12
8
10
3
8
10
6
14
14
13
5
5
9
9
13
13
8
8
7
10
6
4
11
10
6
9
6
5
13
8
14
10
11
10
13
12
8
8
11
11
7
8
4
9
9
11
6
9
8
11
11
8
8
11
7
8
14
9
10
7
3
8
7
14
5
7
12
9
5
8
8
10
4
10
7
4
5
9
3
8
10
5
13
6
5
11
6
4
7
5
8
11
6
13
7
3
7
5
6
11
6
9
6
7
6
5
12
10
4
11
4
4
11
7
7
7
11
4
8
7
6
4
8
4
4
5
4
6
3
6
5
6
11
7
6
6
3
3
8
6
8
8
4
7
7
8
7
10
8
5
14
4
6
6
6
8
9
10
5
3
1
7
5
6
3
4
10
5
2
4
8
6
3
6
5
7
4
9
9
5
8
6
10
9
3
5
5
4
7
4
5
6
7
5
2
5
6
3
9
3
5
3
6
6
7
3
6
3
2
7
6
6
4
4
5
5
4
9
6
5
8
3
6
6
5
3
7
7
9
4
8
6
1
6
3
5
4
6
4
4
7
5
8
5
4
5
8
5
8
9
7
3
4
8
9
4
8
6
6
8
1
5
4
10
8
3
5
6
6
7
10
1
4
6
2
2
3
6
4
3
6
3
5
7
11
5
5
4
4
8
4
5
3
5
3
4
1
7
8
3
8
3
5
5
6
4
5
3
4
4
9
4
4
3
7
6
5
4
6
10
3
4
3
4
6
1
12
6
0
3
6
3
2
5
4
4
6
3
2
4
6
4
5
6
4
5
2
6
4
9
3
4
2
2
4
3
3
1
3
3
5
2
5
0
6
5
7
2
3
6
8
2
7
5
7
5
7
11
3
5
9
11
3
2
4
8
4
4
6
8
4
7
5
9
1
8
7
5
6
5
4
2
1
5
3
3
4
6
3
3
5
6
4
5
4
2
3
3
4
3
4
4
6
4
8
7
9
6
2
8
3
5
4
2
3
1
8
11
3
1
8
5
3
5
5
4
4
4
5
7
8
1
9
4
5
4
3
7
2
5
2
4
5
2
4
3
7
3
11
5
7
4
8
7
10
5
4
7
8
3
2
8
5
5
6
5
0
6
6
6
2
3
5
8
0
12
6
2
7
1
5
4
3
6
4
9
2
3
1
7
4
5
6
5
1
5
4
3
5
9
8
5
2
7
8
6
2
2
1
5
6
7
4
3
5
4
6
3
7
3
5
0
6
12
2
5
5
11
10
6
0
2
10
6
5
3
4
6
5
6
2
8
3
6
8
3
3
6
4
5
4
4
2
4
6
6
6
5
5
1
4
3
5
3
2
2
5
4
1
3
7
5
5
2
6
2
2
5
6
3
3
5
3
5
8
6
3
4
4
8
6
2
7
7
1
2
8
3
3
6
5
5
2
1
6
6
3
8
7
7
5
4
4
3
9
6
6
8
1
4
8
7
7
6
0
2
9
3
3
4
8
1
3
5
6
8
3
7
3
3
4
2
6
4
3
4
1
8
4
0
9
3
3
7
7
6
6
3
1
3
4
4
11
4
4
3
4
2
3
9
3
5
11
5
7
7
2
7
5
6
4
4
6
5
5
6
4
10
7
2
7
6
6
2
4
7
6
7
8
4
6
9
6
5
3
5
7
2
7
6
7
10
4
8
6
5
3
6
10
6
5
8
3
3
4
4
3
2
5
6
0
7
4
4
3
6
2
2
8
3
7
9
11
11
23
25
28
26
31
20
9
17
7
6
4
5
7
10
5
5
6
5
1
3
3
4
2
9
7
2
2
6
6
6
2
8
7
6
5
6
2
4
5
6
4
5
5
5
4
2
5
8
3
2
3
4
2
4
2
7
6
4
5
2
3
5
5
7
8
3
5
3
6
2
5
7
2
5
8
7
4
7
3
2
8
2
3
2
3
3
4
4
2
4
1
0
2
6
3
9
4
3
3
6
2
5
2
6
4
5
8
6
9
5
8
3
14
10
7
7
7
7
9
8
7
10
6
6
5
6
3
5
3
8
10
11
5
5
6
8
5
2
7
2
2
3
8
3
2
5
6
1
6
3
4
5
4
7
5
3
5
4
6
6
3
4
3
7
5
5
2
10
5
2
5
6
4
2
3
4
3
5
1
5
6
3
8
6
6
6
5
1
2
4
4
4
6
3
7
6
1
10
4
2
6
6
5
5
3
5
3
3
5
6
6
7
3
7
6
5
4
3
4
8
4
4
6
0
4
3
6
7
7
6
7
5
6
7
3
4
4
4
2
5
4
3
4
6
6
5
5
6
5
3
6
4
4
9
11
7
7
8
8
11
9
9
15
20
18
47
33
57
56
69
58
74
49
52
31
22
15
19
18
10
13
10
9
12
11
16
17
15
44
58
76
83
93
73
59
49
38
29
17
16
8
7
12
10
9
3
10
9
6
10
9
12
8
12
15
25
17
24
25
53
36
36
28
30
20
21
11
10
13
7
3
10
17
7
5
8
2
6
5
6
3
7
3
9
5
7
4
5
3
7
5
4
5
3
3
3
1
3
3
5
6
5
4
3
4
2
4
3
6
4
3
3
6
4
1
3
4
7
6
5
3
1
2
4
5
5
2
3
2
2
4
5
1
5
8
7
4
7
6
5
3
2
4
1
6
3
6
6
2
2
3
5
8
3
1
4
4
5
4
6
5
1
4
10
5
16
15
23
21
33
19
31
37
22
23
19
26
14
11
14
20
20
15
17
20
33
34
22
30
33
20
31
27
19
18
25
14
10
16
10
13
12
5
5
6
3
5
4
4
4
3
6
8
1
4
4
4
6
3
7
4
3
4
2
4
5
6
3
5
8
4
5
7
6
6
2
16
9
15
16
11
12
24
11
18
25
18
19
27
20
7
14
11
8
10
10
12
6
8
6
6
4
7
5
4
10
3
1
5
4
4
3
9
4
4
4
4
6
9
2
2
13
5
9
12
14
8
8
7
3
6
6
1
6
1
3
4
4
4
3
0
3
5
5
2
5
6
5
3
2
7
4
2
0
2
4
4
2
1
5
6
4
3
3
7
5
5
5
7
5
3
8
7
9
8
8
10
3
14
3
7
5
10
3
5
3
8
8
11
22
14
28
24
38
43
33
40
27
21
23
16
8
11
11
4
4
6
10
3
8
4
3
4
1
5
4
5
3
3
6
3
2
5
4
2
4
4
7
1
3
3
2
4
2
7
3
5
2
6
4
5
2
4
2
2
1
4
4
7
2
1
3
4
3
4
2
2
5
2
4
3
4
2
6
6
3
1
3
1
2
6
2
5
2
3
3
2
2
2
2
1
3
3
3
4
1
4
2
2
4
6
3
3
5
2
2
2
1
2
7
4
4
3
8
7
8
4
2
2
7
3
0
2
5
4
6
6
4
2
5
3
10
6
1
6
0
3
1
5
3
2
3
6
10
10
6
15
13
9
14
10
25
30
21
27
27
24
20
23
14
13
17
14
14
9
6
9
9
10
8
12
12
6
10
6
8
6
8
5
9
12
7
3
8
9
1
4
7
3
8
2
4
7
3
2
1
6
5
4
2
3
3
2
3
8
6
8
3
5
9
12
12
15
13
12
7
9
12
3
8
4
9
6
5
5
3
3
1
4
2
6
6
1
5
4
10
9
12
14
7
20
30
24
26
19
21
20
12
6
11
11
6
14
6
6
4
9
7
4
7
6
14
8
9
11
7
17
10
24
18
17
23
24
18
23
16
16
16
15
17
14
13
12
17
12
13
7
4
3
5
4
4
5
4
2
3
2
2
2
2
4
2
5
3
3
6
5
1
5
3
2
7
3
2
6
1
3
7
4
6
14
10
13
12
9
11
7
12
12
6
5
8
2
8
2
2
1
5
6
3
3
8
10
4
11
5
12
2
8
11
8
9
1
3
3
4
4
6
5
6
5
6
3
8
4
5
5
7
5
4
3
1
4
1
3
0
1
2
3
3
4
2
4
2
4
6
1
5
1
2
1
2
3
3
4
3
4
4
8
3
2
4
12
10
8
5
15
10
14
17
12
16
10
8
7
7
4
5
2
7
6
5
3
2
3
5
2
3
5
3
2
2
4
5
5
3
2
3
2
0
4
4
2
0
1
2
3
1
2
1
6
2
6
3
5
0
4
1
2
3
5
2
3
5
1
2
1
6
6
10
16
14
7
9
10
7
10
10
6
7
5
3
3
2
1
4
4
8
11
7
6
7
15
8
20
18
10
8
13
7
5
8
6
5
8
6
6
3
7
5
7
7
6
6
4
5
6
3
4
4
2
6
8
7
2
4
4
6
4
6
4
5
10
8
4
6
6
8
5
4
5
4
2
5
4
5
1
6
1
1
4
3
3
3
3
0
1
1
1
3
5
4
3
0
3
1
0
2
1
4
3
1
4
3
1
3
3
2
2
3
4
1
1
4
1
1
2
6
4
4
2
3
6
4
3
3
5
4
2
5
4
4
3
2
3
5
3
5
0
5
5
4
5
4
6
1
4
5
1
8
13
11
11
6
13
6
7
9
8
3
6
10
9
8
4
10
17
22
28
40
38
39
39
36
29
29
31
32
14
13
14
7
6
12
8
4
9
5
6
4
4
5
1
6
5
1
3
3
2
1
0
7
5
3
2
2
9
2
0
1
8
3
3
4
3
1
3
3
1
1
2
1
6
5
1
6
6
5
2
5
4
3
4
4
4
3
3
2
7
1
4
7
3
3
5
2
5
7
4
4
6
0
3
5
7
10
5
8
3
2
7
3
7
5
4
5
6
4
8
4
6
4
4
0
7
11
5
6
3
10
8
4
3
12
7
3
9
15
12
11
12
11
26
18
17
23
20
24
17
22
31
19
26
21
22
20
16
15
12
10
12
9
5
4
7
6
8
6
5
9
4
3
2
6
3
4
5
5
6
3
3
3
7
5
3
4
3
8
8
8
4
9
6
2
6
11
7
3
4
3
4
7
2
4
4
5
3
3
3
4
1
0
6
4
4
1
4
7
6
3
4
7
1
5
4
7
8
6
9
10
10
6
6
13
16
17
18
24
20
19
25
15
18
11
16
10
10
6
10
8
12
11
5
2
5
3
5
5
9
5
3
4
4
7
3
4
3
6
2
4
6
4
4
6
3
3
6
6
4
2
3
6
10
2
6
0
5
3
0
4
2
4
3
3
2
5
6
1
1
2
0
2
3
0
4
3
1
2
1
3
3
2
3
5
2
3
3
3
2
6
1
0
5
4
2
5
11
2
2
0
3
1
2
1
3
3
2
6
3
4
4
6
6
2
5
7
14
11
9
18
24
19
14
17
18
9
16
11
12
4
3
3
1
3
4
3
4
5
5
10
7
7
11
6
7
13
6
13
10
14
7
8
6
8
9
10
7
4
2
5
4
10
3
1
2
2
2
2
4
6
1
5
4
3
4
3
6
2
4
4
3
3
4
4
5
3
1
2
2
2
1
2
2
2
3
2
2
4
2
2
3
0
5
5
3
0
5
4
2
4
2
3
1
1
3
2
4
1
3
3
3
7
0
1
3
0
4
4
2
2
2
4
3
1
1
2
6
3
4
8
5
5
8
7
4
1
1
1
3
3
1
3
3
1
2
3
4
1
4
1
3
2
2
1
6
5
6
3
1
3
3
2
3
3
1
2
4
2
4
2
1
2
1
0
4
3
2
3
3
5
0
3
2
2
6
2
1
0
7
2
0
4
4
3
5
6
7
2
2
4
3
8
3
4
3
1
4
5
3
6
4
4
6
6
4
2
5
1
1
2
3
2
3
1
0
4
4
4
3
3
4
5
4
0
1
3
2
2
1
2
2
1
1
3
2
1
3
1
2
5
2
0
2
1
1
6
2
5
5
8
5
3
7
2
3
3
2
2
1
3
3
3
1
4
2
2
2
0
4
4
2
4
2
2
3
3
3
3
8
3
3
4
2
3
1
4
4
3
2
1
4
7
2
4
2
1
4
0
1
3
2
3
1
2
1
2
1
5
5
3
2
3
5
1
2
2
3
4
2
5
3
5
5
7
2
4
3
1
3
3
3
4
1
4
1
4
5
8
7
1
3
3
3
2
4
2
3
2
3
6
4
6
1
6
2
2
5
3
4
5
2
4
5
1
1
3
2
4
2
4
4
2
6
7
9
10
14
11
9
6
8
4
7
8
5
9
4
8
2
5
6
2
3
3
10
2
3
3
2
3
4
0
2
3
1
0
6
2
7
4
6
3
4
5
5
1
3
3
3
2
8
3
1
1
4
1
3
4
5
3
1
1
4
2
4
3
2
2
1
0
3
4
2
1
4
0
8
6
3
5
3
3
3
3
4
5
7
3
3
5
2
1
6
1
1
5
3
6
9
4
5
6
7
2
5
8
6
2
4
2
5
2
6
2
3
3
0
2
5
2
1
2
2
1
2
1
2
1
7
4
1
3
0
4
2
3
2
2
5
3
4
7
7
0
3
2
0
4
2
5
5
2
6
5
1
4
2
4
2
0
6
5
3
5
2
5
1
4
3
5
3
6
5
4
4
5
3
6
4
8
4
3
5
3
8
2
5
4
2
0
2
6
2
1
4
6
3
3
0
2
3
3
0
2
4
3
4
5
1
7
7
3
7
2
0
3
3
5
3
2
3
5
1
4
4
4
2
1
4
1
3
3
0
2
3
4
4
1
4
1
2
1
1
4
3
0
1
2
3
1
6
1
4
2
5
2
3
1
1
3
2
1
0
1
2
2
3
3
3
5
3
4
2
0
3
2
3
1
3
1
3
1
5
3
5
0
4
5
7
1
5
2
6
2
3
2
3
6
2
4
4
4
2
3
6
2
3
4
4
3
4
4
2
8
4
6
8
8
3
6
2
3
3
3
6
3
3
5
1
4
4
3
5
6
6
2
4
2
3
1
2
0
3
3
1
4
1
5
5
3
1
5
3
4
2
4
0
3
3
4
1
2
1
4
3
3
1
3
3
1
1
5
1
8
0
0
1
3
1
4
1
3
3
0
2
2
4
1
2
2
3
2
3
4
5
6
1
7
3
6
1
6
4
5
1
3
3
1
7
5
3
1
4
5
4
5
3
5
2
5
1
2
4
5
6
5
5
8
2
2
4
3
6
9
7
3
3
5
3
4
4
2
3
2
1
8
2
0
2
2
6
7
2
4
5
4
5
2
5
4
3
1
3
1
2
5
4
5
3
3
3
4
5
3
0
1
3
5
2
7
4
0
3
4
1
3
2
4
2
1
4
2
0
4
2
2
2
2
1
1
4
1
2
1
1
3
5
5
1
5
5
1
4
1
7
0
2
