# Supplementary material for: Mineralogical and chemical characterization of Suez Bay surface sediments via multi-analytical techniques
Source: Sci Rep. 2025 Oct 28;15:37729. doi: 10.1038/s41598-025-22518-w (PMC12568952; doi:10.1038/s41598-025-22518-w)
Supplement: Supplementary file 6 — Supplementary Material 6 [file 41598_2025_22518_MOESM6_ESM.zip › XRD raw data/8.txt]

3	18
3.02	11
3.04	23
3.06	20
3.08	19
3.1	23
3.12	21
3.14	17
3.16	20
3.18	15
3.2	15
3.22	16
3.24	26
3.26	30
3.28	17
3.3	25
3.32	21
3.34	18
3.36	23
3.38	17
3.4	17
3.42	22
3.44	22
3.46	22
3.48	12
3.5	21
3.52	16
3.54	16
3.56	17
3.58	22
3.6	13
3.62	19
3.64	18
3.66	19
3.68	19
3.7	13
3.72	13
3.74	14
3.76	18
3.78	15
3.8	13
3.82	22
3.84	15
3.86	16
3.88	12
3.9	14
3.92	13
3.94	16
3.96	15
3.98	13
4	10
4.02	19
4.04	15
4.06	7
4.08	15
4.1	17
4.12	10
4.14	13
4.16	13
4.18	12
4.2	13
4.22	15
4.24	16
4.26	11
4.28	22
4.3	8
4.32	14
4.34	17
4.36	17
4.38	17
4.4	12
4.42	15
4.44	11
4.46	13
4.48	11
4.5	10
4.52	13
4.54	11
4.56	19
4.58	14
4.6	17
4.62	4
4.64	9
4.66	9
4.68	9
4.7	14
4.72	12
4.74	16
4.76	13
4.78	10
4.8	10
4.82	17
4.84	10
4.86	14
4.88	14
4.9	12
4.92	16
4.94	12
4.96	13
4.98	11
5	16
5.02	14
5.04	13
5.06	14
5.08	16
5.1	11
5.12	16
5.14	7
5.16	16
5.18	19
5.2	17
5.22	6
5.24	9
5.26	14
5.28	15
5.3	15
5.32	9
5.34	10
5.36	8
5.38	6
5.4	6
5.42	10
5.44	13
5.46	11
5.48	12
5.5	14
5.52	12
5.54	10
5.56	10
5.58	8
5.6	10
5.62	10
5.64	8
5.66	7
5.68	8
5.7	8
5.72	14
5.74	8
5.76	10
5.78	8
5.8	11
5.82	14
5.84	10
5.86	10
5.88	13
5.9	9
5.92	11
5.94	11
5.96	13
5.98	8
6	21
6.02	4
6.04	6
6.06	10
6.08	9
6.1	11
6.12	7
6.14	10
6.16	6
6.18	8
6.2	7
6.22	7
6.24	11
6.26	10
6.28	14
6.3	13
6.32	14
6.34	6
6.36	8
6.38	8
6.4	5
6.42	7
6.44	12
6.46	11
6.48	11
6.5	8
6.52	11
6.54	11
6.56	7
6.58	11
6.6	9
6.62	7
6.64	6
6.66	11
6.68	9
6.7	4
6.72	7
6.74	12
6.76	8
6.78	5
6.8	5
6.82	7
6.84	4
6.86	7
6.88	4
6.9	6
6.92	6
6.94	7
6.96	10
6.98	9
7	7
7.02	12
7.04	3
7.06	11
7.08	9
7.1	5
7.12	7
7.14	6
7.16	9
7.18	7
7.2	2
7.22	4
7.24	9
7.26	8
7.28	3
7.3	6
7.32	4
7.34	10
7.36	6
7.38	12
7.4	9
7.42	7
7.44	5
7.46	5
7.48	8
7.5	12
7.52	8
7.54	7
7.56	5
7.58	8
7.6	7
7.62	4
7.64	6
7.66	6
7.68	9
7.7	11
7.72	3
7.74	9
7.76	7
7.78	6
7.8	5
7.82	6
7.84	8
7.86	4
7.88	6
7.9	8
7.92	7
7.94	11
7.96	5
7.98	4
8	6
8.02	2
8.04	6
8.06	10
8.08	13
8.1	6
8.12	12
8.14	6
8.16	8
8.18	7
8.2	2
8.22	6
8.24	10
8.26	6
8.28	9
8.3	11
8.32	11
8.34	6
8.36	8
8.38	11
8.4	9
8.42	6
8.44	3
8.46	8
8.48	9
8.5	5
8.52	8
8.54	5
8.56	10
8.58	9
8.6	6
8.62	5
8.64	4
8.66	10
8.68	5
8.7	4
8.72	7
8.74	8
8.76	5
8.78	8
8.8	5
8.82	6
8.84	6
8.86	7
8.88	6
8.9	3
8.92	3
8.94	3
8.96	4
8.98	4
9	7
9.02	7
9.04	3
9.06	5
9.08	5
9.1	7
9.12	7
9.14	7
9.16	4
9.18	4
9.2	9
9.22	7
9.24	9
9.26	2
9.28	6
9.3	4
9.32	4
9.34	7
9.36	8
9.38	5
9.4	7
9.42	9
9.44	5
9.46	5
9.48	8
9.5	1
9.52	5
9.54	10
9.56	4
9.58	5
9.6	1
9.62	7
9.64	6
9.66	7
9.68	10
9.7	6
9.72	4
9.74	3
9.76	6
9.78	6
9.8	4
9.82	5
9.84	4
9.86	5
9.88	9
9.9	7
9.92	7
9.94	4
9.96	6
9.98	8
10	8
10.02	5
10.04	5
10.06	6
10.08	2
10.1	5
10.12	9
10.14	4
10.16	6
10.18	2
10.2	6
10.22	3
10.24	3
10.26	4
10.28	3
10.3	4
10.32	7
10.34	9
10.36	7
10.38	5
10.4	4
10.42	3
10.44	6
10.46	7
10.48	3
10.5	8
10.52	5
10.54	5
10.56	3
10.58	2
10.6	3
10.62	4
10.64	7
10.66	2
10.68	1
10.7	4
10.72	4
10.74	13
10.76	10
10.78	8
10.8	5
10.82	5
10.84	3
10.86	5
10.88	7
10.9	10
10.92	7
10.94	6
10.96	3
10.98	5
11	7
11.02	6
11.04	10
11.06	7
11.08	4
11.1	9
11.12	6
11.14	7
11.16	4
11.18	9
11.2	6
11.22	4
11.24	8
11.26	8
11.28	5
11.3	4
11.32	3
11.34	6
11.36	6
11.38	5
11.4	5
11.42	10
11.44	7
11.46	5
11.48	6
11.5	8
11.52	4
11.54	7
11.56	3
11.58	5
11.6	3
11.62	5
11.64	6
11.66	3
11.68	12
11.7	0
11.72	2
11.74	7
11.76	7
11.78	6
11.8	6
11.82	4
11.84	5
11.86	3
11.88	7
11.9	5
11.92	5
11.94	2
11.96	3
11.98	3
12	7
12.02	6
12.04	5
12.06	4
12.08	6
12.1	2
12.12	6
12.14	6
12.16	5
12.18	3
12.2	5
12.22	7
12.24	3
12.26	3
12.28	3
12.3	10
12.32	4
12.34	3
12.36	4
12.38	5
12.4	7
12.42	10
12.44	3
12.46	3
12.48	4
12.5	6
12.52	2
12.54	5
12.56	5
12.58	6
12.6	3
12.62	7
12.64	4
12.66	8
12.68	4
12.7	2
12.72	5
12.74	4
12.76	6
12.78	5
12.8	7
12.82	6
12.84	3
12.86	2
12.88	6
12.9	4
12.92	3
12.94	2
12.96	3
12.98	3
13	3
13.02	5
13.04	6
13.06	2
13.08	6
13.1	6
13.12	9
13.14	2
13.16	2
13.18	2
13.2	6
13.22	6
13.24	7
13.26	5
13.28	7
13.3	4
13.32	4
13.34	7
13.36	3
13.38	5
13.4	7
13.42	9
13.44	8
13.46	6
13.48	4
13.5	6
13.52	1
13.54	8
13.56	6
13.58	10
13.6	3
13.62	3
13.64	4
13.66	7
13.68	9
13.7	5
13.72	3
13.74	2
13.76	3
13.78	5
13.8	7
13.82	2
13.84	5
13.86	5
13.88	7
13.9	5
13.92	1
13.94	5
13.96	6
13.98	10
14	3
14.02	5
14.04	6
14.06	4
14.08	4
14.1	2
14.12	4
14.14	7
14.16	3
14.18	4
14.2	5
14.22	5
14.24	5
14.26	3
14.28	4
14.3	6
14.32	7
14.34	1
14.36	6
14.38	6
14.4	1
14.42	2
14.44	5
14.46	6
14.48	5
14.5	7
14.52	8
14.54	5
14.56	3
14.58	4
14.6	3
14.62	5
14.64	3
14.66	3
14.68	4
14.7	1
14.72	5
14.74	3
14.76	10
14.78	5
14.8	3
14.82	6
14.84	3
14.86	3
14.88	2
14.9	10
14.92	3
14.94	5
14.96	4
14.98	4
15	3
15.02	7
15.04	4
15.06	5
15.08	4
15.1	9
15.12	6
15.14	5
15.16	3
15.18	8
15.2	8
15.22	4
15.24	6
15.26	6
15.28	5
15.3	4
15.32	10
15.34	4
15.36	2
15.38	11
15.4	6
15.42	5
15.44	4
15.46	4
15.48	5
15.5	3
15.52	5
15.54	5
15.56	10
15.58	9
15.6	8
15.62	5
15.64	5
15.66	9
15.68	8
15.7	11
15.72	4
15.74	12
15.76	5
15.78	4
15.8	5
15.82	7
15.84	7
15.86	6
15.88	9
15.9	5
15.92	4
15.94	6
15.96	8
15.98	5
16	6
16.02	5
16.04	2
16.06	9
16.08	4
16.1	8
16.12	1
16.14	6
16.16	9
16.18	5
16.2	1
16.22	4
16.24	1
16.26	1
16.28	9
16.3	2
16.32	12
16.34	7
16.36	2
16.38	10
16.4	5
16.42	5
16.44	4
16.46	5
16.48	2
16.5	5
16.52	4
16.54	6
16.56	9
16.58	2
16.6	6
16.62	7
16.64	5
16.66	6
16.68	7
16.7	2
16.72	2
16.74	7
16.76	1
16.78	3
16.8	4
16.82	8
16.84	3
16.86	4
16.88	3
16.9	0
16.92	5
16.94	3
16.96	2
16.98	3
17	9
17.02	2
17.04	11
17.06	4
17.08	2
17.1	4
17.12	6
17.14	4
17.16	1
17.18	3
17.2	4
17.22	7
17.24	2
17.26	3
17.28	0
17.3	5
17.32	6
17.34	2
17.36	2
17.38	1
17.4	3
17.42	4
17.44	3
17.46	6
17.48	3
17.5	3
17.52	6
17.54	3
17.56	0
17.58	7
17.6	3
17.62	4
17.64	4
17.66	3
17.68	4
17.7	5
17.72	4
17.74	6
17.76	4
17.78	2
17.8	3
17.82	9
17.84	4
17.86	8
17.88	2
17.9	4
17.92	4
17.94	4
17.96	6
17.98	4
18	3
18.02	5
18.04	3
18.06	4
18.08	5
18.1	5
18.12	3
18.14	6
18.16	2
18.18	10
18.2	4
18.22	1
18.24	3
18.26	2
18.28	3
18.3	6
18.32	2
18.34	5
18.36	4
18.38	5
18.4	4
18.42	3
18.44	6
18.46	1
18.48	3
18.5	3
18.52	2
18.54	8
18.56	2
18.58	5
18.6	4
18.62	3
18.64	6
18.66	7
18.68	7
18.7	7
18.72	4
18.74	6
18.76	6
18.78	7
18.8	1
18.82	3
18.84	5
18.86	4
18.88	4
18.9	2
18.92	2
18.94	3
18.96	2
18.98	4
19	6
19.02	4
19.04	8
19.06	6
19.08	4
19.1	4
19.12	4
19.14	3
19.16	5
19.18	5
19.2	6
19.22	4
19.24	3
19.26	3
19.28	1
19.3	5
19.32	5
19.34	3
19.36	6
19.38	6
19.4	5
19.42	3
19.44	6
19.46	4
19.48	8
19.5	6
19.52	4
19.54	4
19.56	8
19.58	5
19.6	4
19.62	5
19.64	4
19.66	7
19.68	3
19.7	12
19.72	5
19.74	13
19.76	4
19.78	10
19.8	4
19.82	9
19.84	5
19.86	5
19.88	4
19.9	6
19.92	3
19.94	6
19.96	5
19.98	2
20	2
20.02	3
20.04	13
20.06	7
20.08	4
20.1	5
20.12	4
20.14	11
20.16	4
20.18	5
20.2	3
20.22	8
20.24	6
20.26	5
20.28	2
20.3	5
20.32	8
20.34	1
20.36	0
20.38	3
20.4	4
20.42	9
20.44	4
20.46	3
20.48	5
20.5	9
20.52	5
20.54	6
20.56	9
20.58	14
20.6	8
20.62	6
20.64	11
20.66	10
20.68	15
20.7	15
20.72	17
20.74	24
20.76	22
20.78	20
20.8	22
20.82	19
20.84	17
20.86	9
20.88	9
20.9	8
20.92	6
20.94	5
20.96	14
20.98	5
21	5
21.02	4
21.04	2
21.06	6
21.08	4
21.1	2
21.12	4
21.14	4
21.16	7
21.18	7
21.2	8
21.22	6
21.24	8
21.26	10
21.28	3
21.3	4
21.32	9
21.34	4
21.36	5
21.38	5
21.4	4
21.42	3
21.44	4
21.46	11
21.48	5
21.5	5
21.52	7
21.54	9
21.56	5
21.58	5
21.6	6
21.62	7
21.64	4
21.66	3
21.68	5
21.7	5
21.72	5
21.74	4
21.76	4
21.78	5
21.8	10
21.82	14
21.84	9
21.86	6
21.88	9
21.9	8
21.92	14
21.94	13
21.96	6
21.98	3
22	7
22.02	10
22.04	3
22.06	4
22.08	9
22.1	9
22.12	4
22.14	6
22.16	4
22.18	5
22.2	7
22.22	4
22.24	3
22.26	6
22.28	4
22.3	4
22.32	6
22.34	1
22.36	7
22.38	2
22.4	2
22.42	6
22.44	8
22.46	5
22.48	2
22.5	2
22.52	6
22.54	3
22.56	8
22.58	3
22.6	5
22.62	3
22.64	4
22.66	3
22.68	3
22.7	3
22.72	3
22.74	6
22.76	3
22.78	3
22.8	6
22.82	5
22.84	5
22.86	6
22.88	3
22.9	8
22.92	5
22.94	7
22.96	6
22.98	7
23	5
23.02	4
23.04	8
23.06	4
23.08	5
23.1	4
23.12	3
23.14	7
23.16	7
23.18	3
23.2	5
23.22	4
23.24	3
23.26	3
23.28	7
23.3	3
23.32	2
23.34	9
23.36	10
23.38	11
23.4	1
23.42	1
23.44	8
23.46	7
23.48	5
23.5	4
23.52	2
23.54	3
23.56	5
23.58	4
23.6	6
23.62	5
23.64	0
23.66	5
23.68	6
23.7	1
23.72	6
23.74	6
23.76	10
23.78	2
23.8	6
23.82	12
23.84	6
23.86	14
23.88	7
23.9	11
23.92	15
23.94	10
23.96	16
23.98	8
24	16
24.02	8
24.04	7
24.06	7
24.08	8
24.1	10
24.12	3
24.14	6
24.16	6
24.18	5
24.2	5
24.22	7
24.24	9
24.26	5
24.28	8
24.3	5
24.32	4
24.34	5
24.36	5
24.38	4
24.4	4
24.42	4
24.44	4
24.46	6
24.48	9
24.5	4
24.52	8
24.54	4
24.56	9
24.58	1
24.6	5
24.62	2
24.64	8
24.66	5
24.68	7
24.7	2
24.72	5
24.74	3
24.76	7
24.78	5
24.8	6
24.82	4
24.84	3
24.86	8
24.88	12
24.9	6
24.92	5
24.94	5
24.96	5
24.98	6
25	5
25.02	10
25.04	3
25.06	5
25.08	4
25.1	5
25.12	8
25.14	5
25.16	10
25.18	4
25.2	6
25.22	5
25.24	3
25.26	8
25.28	8
25.3	5
25.32	6
25.34	6
25.36	5
25.38	7
25.4	5
25.42	3
25.44	10
25.46	7
25.48	1
25.5	2
25.52	8
25.54	5
25.56	4
25.58	6
25.6	7
25.62	6
25.64	4
25.66	0
25.68	2
25.7	4
25.72	6
25.74	1
25.76	1
25.78	6
25.8	4
25.82	2
25.84	3
25.86	5
25.88	5
25.9	4
25.92	5
25.94	5
25.96	7
25.98	4
26	5
26.02	8
26.04	12
26.06	12
26.08	7
26.1	12
26.12	11
26.14	7
26.16	10
26.18	7
26.2	5
26.22	6
26.24	6
26.26	9
26.28	11
26.3	20
26.32	19
26.34	21
26.36	31
26.38	20
26.4	33
26.42	50
26.44	54
26.46	72
26.48	97
26.5	106
26.52	157
26.54	146
26.56	127
26.58	121
26.6	81
26.62	52
26.64	35
26.66	22
26.68	18
26.7	25
26.72	32
26.74	32
26.76	37
26.78	31
26.8	20
26.82	17
26.84	19
26.86	14
26.88	13
26.9	11
26.92	8
26.94	10
26.96	12
26.98	2
27	7
27.02	18
27.04	8
27.06	8
27.08	11
27.1	12
27.12	7
27.14	5
27.16	5
27.18	6
27.2	2
27.22	11
27.24	11
27.26	9
27.28	6
27.3	6
27.32	7
27.34	7
27.36	9
27.38	7
27.4	8
27.42	9
27.44	7
27.46	8
27.48	7
27.5	6
27.52	7
27.54	7
27.56	9
27.58	8
27.6	5
27.62	5
27.64	2
27.66	7
27.68	3
27.7	4
27.72	6
27.74	9
27.76	10
27.78	10
27.8	8
27.82	5
27.84	5
27.86	6
27.88	4
27.9	1
27.92	9
27.94	3
27.96	4
27.98	4
28	10
28.02	5
28.04	2
28.06	2
28.08	1
28.1	3
28.12	9
28.14	3
28.16	4
28.18	2
28.2	3
28.22	5
28.24	2
28.26	4
28.28	3
28.3	3
28.32	6
28.34	2
28.36	4
28.38	6
28.4	2
28.42	4
28.44	7
28.46	0
28.48	7
28.5	4
28.52	4
28.54	2
28.56	5
28.58	5
28.6	6
28.62	2
28.64	2
28.66	5
28.68	3
28.7	1
28.72	2
28.74	2
28.76	1
28.78	2
28.8	5
28.82	2
28.84	5
28.86	9
28.88	2
28.9	0
28.92	4
28.94	8
28.96	2
28.98	7
29	6
29.02	3
29.04	5
29.06	1
29.08	5
29.1	8
29.12	7
29.14	8
29.16	10
29.18	15
29.2	10
29.22	16
29.24	10
29.26	10
29.28	19
29.3	18
29.32	12
29.34	17
29.36	19
29.38	16
29.4	16
29.42	12
29.44	2
29.46	5
29.48	10
29.5	10
29.52	9
29.54	10
29.56	9
29.58	10
29.6	11
29.62	7
29.64	10
29.66	12
29.68	8
29.7	5
29.72	7
29.74	4
29.76	10
29.78	5
29.8	8
29.82	4
29.84	7
29.86	8
29.88	7
29.9	3
29.92	15
29.94	7
29.96	7
29.98	2
30	2
30.02	4
30.04	9
30.06	3
30.08	5
30.1	3
30.12	3
30.14	3
30.16	11
30.18	5
30.2	8
30.22	4
30.24	9
30.26	6
30.28	4
30.3	15
30.32	6
30.34	9
30.36	11
30.38	6
30.4	11
30.42	14
30.44	10
30.46	9
30.48	10
30.5	15
30.52	17
30.54	22
30.56	30
30.58	31
30.6	41
30.62	47
30.64	59
30.66	74
30.68	99
30.7	169
30.72	166
30.74	207
30.76	249
30.78	297
30.8	328
30.82	385
30.84	357
30.86	333
30.88	314
30.9	231
30.92	191
30.94	125
30.96	83
30.98	51
31	31
31.02	20
31.04	31
31.06	19
31.08	11
31.1	11
31.12	13
31.14	11
31.16	15
31.18	14
31.2	9
31.22	11
31.24	9
31.26	7
31.28	7
31.3	10
31.32	10
31.34	10
31.36	10
31.38	5
31.4	13
31.42	8
31.44	10
31.46	14
31.48	16
31.5	10
31.52	17
31.54	22
31.56	25
31.58	22
31.6	25
31.62	17
31.64	18
31.66	17
31.68	14
31.7	11
31.72	6
31.74	7
31.76	10
31.78	7
31.8	9
31.82	8
31.84	3
31.86	10
31.88	6
31.9	4
31.92	2
31.94	4
31.96	4
31.98	7
32	10
32.02	6
32.04	2
32.06	4
32.08	3
32.1	5
32.12	5
32.14	7
32.16	6
32.18	8
32.2	8
32.22	1
32.24	5
32.26	6
32.28	3
32.3	7
32.32	3
32.34	5
32.36	6
32.38	3
32.4	4
32.42	1
32.44	5
32.46	3
32.48	2
32.5	4
32.52	4
32.54	6
32.56	3
32.58	4
32.6	7
32.62	3
32.64	4
32.66	2
32.68	5
32.7	2
32.72	2
32.74	2
32.76	3
32.78	2
32.8	1
32.82	7
32.84	4
32.86	3
32.88	8
32.9	4
32.92	3
32.94	4
32.96	4
32.98	7
33	8
33.02	8
33.04	6
33.06	6
33.08	7
33.1	2
33.12	6
33.14	7
33.16	8
33.18	5
33.2	5
33.22	4
33.24	5
33.26	2
33.28	11
33.3	11
33.32	14
33.34	15
33.36	11
33.38	16
33.4	9
33.42	13
33.44	19
33.46	19
33.48	12
33.5	10
33.52	12
33.54	9
33.56	5
33.58	3
33.6	4
33.62	5
33.64	1
33.66	4
33.68	4
33.7	6
33.72	7
33.74	4
33.76	2
33.78	5
33.8	6
33.82	4
33.84	3
33.86	3
33.88	6
33.9	4
33.92	4
33.94	0
33.96	1
33.98	2
34	4
34.02	3
34.04	5
34.06	3
34.08	5
34.1	1
34.12	2
34.14	1
34.16	4
34.18	6
34.2	5
34.22	0
34.24	2
34.26	4
34.28	6
34.3	3
34.32	2
34.34	2
34.36	5
34.38	2
34.4	5
34.42	3
34.44	6
34.46	7
34.48	5
34.5	2
34.52	2
34.54	0
34.56	3
34.58	2
34.6	2
34.62	8
34.64	3
34.66	2
34.68	2
34.7	4
34.72	1
34.74	5
34.76	5
34.78	7
34.8	4
34.82	7
34.84	8
34.86	3
34.88	4
34.9	5
34.92	7
34.94	7
34.96	2
34.98	6
35	5
35.02	3
35.04	13
35.06	3
35.08	8
35.1	10
35.12	16
35.14	20
35.16	16
35.18	11
35.2	11
35.22	11
35.24	19
35.26	10
35.28	6
35.3	8
35.32	10
35.34	6
35.36	8
35.38	7
35.4	2
35.42	6
35.44	5
35.46	6
35.48	2
35.5	6
35.52	2
35.54	1
35.56	5
35.58	5
35.6	5
35.62	2
35.64	3
35.66	7
35.68	7
35.7	4
35.72	5
35.74	2
35.76	4
35.78	4
35.8	4
35.82	8
35.84	4
35.86	6
35.88	8
35.9	4
35.92	4
35.94	8
35.96	6
35.98	8
36	12
36.02	2
36.04	12
36.06	2
36.08	4
36.1	7
36.12	4
36.14	1
36.16	9
36.18	5
36.2	3
36.22	4
36.24	6
36.26	6
36.28	5
36.3	11
36.32	4
36.34	14
36.36	8
36.38	7
36.4	16
36.42	12
36.44	14
36.46	10
36.48	7
36.5	8
36.52	7
36.54	4
36.56	5
36.58	5
36.6	2
36.62	6
36.64	5
36.66	4
36.68	4
36.7	6
36.72	3
36.74	4
36.76	3
36.78	7
36.8	3
36.82	4
36.84	4
36.86	3
36.88	7
36.9	10
36.92	6
36.94	4
36.96	6
36.98	10
37	8
37.02	5
37.04	7
37.06	6
37.08	10
37.1	9
37.12	11
37.14	10
37.16	15
37.18	16
37.2	17
37.22	14
37.24	16
37.26	18
37.28	22
37.3	18
37.32	13
37.34	12
37.36	10
37.38	9
37.4	6
37.42	14
37.44	4
37.46	7
37.48	5
37.5	1
37.52	4
37.54	3
37.56	3
37.58	2
37.6	5
37.62	3
37.64	6
37.66	2
37.68	6
37.7	4
37.72	2
37.74	7
37.76	7
37.78	2
37.8	4
37.82	4
37.84	4
37.86	3
37.88	4
37.9	5
37.92	3
37.94	4
37.96	6
37.98	4
38	4
38.02	2
38.04	0
38.06	7
38.08	3
38.1	4
38.12	2
38.14	5
38.16	3
38.18	6
38.2	7
38.22	7
38.24	7
38.26	5
38.28	6
38.3	5
38.32	4
38.34	7
38.36	4
38.38	5
38.4	6
38.42	9
38.44	3
38.46	8
38.48	6
38.5	5
38.52	6
38.54	4
38.56	7
38.58	4
38.6	5
38.62	3
38.64	0
38.66	2
38.68	6
38.7	6
38.72	7
38.74	3
38.76	2
38.78	5
38.8	3
38.82	4
38.84	2
38.86	1
38.88	6
38.9	7
38.92	3
38.94	1
38.96	4
38.98	1
39	0
39.02	2
39.04	3
39.06	2
39.08	3
39.1	0
39.12	6
39.14	4
39.16	3
39.18	7
39.2	1
39.22	5
39.24	11
39.26	8
39.28	8
39.3	9
39.32	10
39.34	8
39.36	11
39.38	13
39.4	12
39.42	1
39.44	13
39.46	5
39.48	4
39.5	6
39.52	2
39.54	4
39.56	8
39.58	2
39.6	4
39.62	2
39.64	5
39.66	6
39.68	4
39.7	5
39.72	3
39.74	0
39.76	3
39.78	6
39.8	3
39.82	2
39.84	6
39.86	9
39.88	4
39.9	2
39.92	6
39.94	3
39.96	2
39.98	7
40	3
40.02	2
40.04	4
40.06	5
40.08	5
40.1	7
40.12	7
40.14	5
40.16	10
40.18	5
40.2	7
40.22	6
40.24	7
40.26	11
40.28	8
40.3	6
40.32	7
40.34	6
40.36	5
40.38	1
40.4	1
40.42	3
40.44	8
40.46	5
40.48	3
40.5	2
40.52	1
40.54	3
40.56	1
40.58	5
40.6	4
40.62	2
40.64	2
40.66	5
40.68	6
40.7	2
40.72	5
40.74	3
40.76	7
40.78	12
40.8	11
40.82	16
40.84	18
40.86	17
40.88	29
40.9	43
40.92	35
40.94	46
40.96	42
40.98	58
41	53
41.02	53
41.04	57
41.06	53
41.08	42
41.1	32
41.12	23
41.14	20
41.16	24
41.18	18
41.2	8
41.22	8
41.24	8
41.26	7
41.28	5
41.3	5
41.32	4
41.34	4
41.36	4
41.38	5
41.4	6
41.42	5
41.44	4
41.46	3
41.48	5
41.5	0
41.52	3
41.54	3
41.56	3
41.58	1
41.6	4
41.62	4
41.64	5
41.66	4
41.68	1
41.7	7
41.72	4
41.74	5
41.76	0
41.78	3
41.8	1
41.82	3
41.84	6
41.86	3
41.88	3
41.9	4
41.92	1
41.94	1
41.96	1
41.98	8
42	8
42.02	4
42.04	4
42.06	6
42.08	6
42.1	3
42.12	4
42.14	3
42.16	7
42.18	5
42.2	5
42.22	8
42.24	4
42.26	14
42.28	8
42.3	8
42.32	10
42.34	12
42.36	6
42.38	8
42.4	6
42.42	8
42.44	5
42.46	5
42.48	6
42.5	8
42.52	3
42.54	3
42.56	5
42.58	7
42.6	1
42.62	5
42.64	5
42.66	3
42.68	4
42.7	3
42.72	4
42.74	4
42.76	1
42.78	3
42.8	6
42.82	4
42.84	2
42.86	7
42.88	1
42.9	2
42.92	5
42.94	3
42.96	6
42.98	4
[truncated: 1,351 more rows]
