# Supplementary material for: Mineralogical and chemical characterization of Suez Bay surface sediments via multi-analytical techniques
Source: Sci Rep. 2025 Oct 28;15:37729. doi: 10.1038/s41598-025-22518-w (PMC12568952; doi:10.1038/s41598-025-22518-w)
Supplement: Supplementary file 6 — Supplementary Material 6 [file 41598_2025_22518_MOESM6_ESM.zip › XRD raw data/8.UXD]

; D:\kingst22\New Folder\8K Dr Khaled.RAW(Diffrac Plus V1.01 file) converted by XCH V1.0
_FILEVERSION=2
_SAMPLE='D:\Abdalla\8K Dr Khaled.RAW'
_+SAMPLE='This configuration file has been created by the Bruker AXS Config Program imitating the old SAG-free format style for compatibility to'
_SITE='Central Metallurgical R&D Institute CAIRO Egypt'
_USER='Service Lab'
_GONIOMETER_CODE=20
; D8 Theta/2Theta; Standard
_SAMPLE_CHANGER_CODE=0
_ATTACHMENTS_CODE=0
_GONIOMETER_RADIUS=217.500000
_FIXED_DIVSLIT=1.000000
_FIXED_SAMPLESLIT=0.000000
_SOLLER_SLITS='Y'
_FIXED_DETSLIT=0.100000
_MONOCHROMATOR=0
; None
_SOLLER_SLITS_2='Y'
_THIN_FILM='N'
_BETA_FILTER='Y'
_FIXED_ANTISLIT=1.000000
_DATEMEASURED='08-Sep-2019 16:40:45'
_RUNTIME=1340.400024
_WL1=1.540600
_WL2=1.544390
_WL3=1.392220
_WLRATIO=0.500000
_ANODE='Cu'
; (Data for Range number 1)
_DRIVE='COUPLED'
_STEPTIME=0.400000
_STEPSIZE=0.020000
_STEPMODE='C'
_START=3.000000
_THETA=1.500000
_2THETA=3.000000
_PHI=0.000000
_DIVERGENCE=1.000000
_ANTISCATTER=1.000000
_DETECTOR=0
; None
_HV=703.716980
_GAIN=80.000000
_LLD=0.746726
_ULD=1.963186
_DETECTORSLIT='out'
_AUX1=0.000000
_AUX2=0.000000
_AUX3=0.000000
_TIMESTARTED=0.375000
_TEMP_RATE=0.000000
_TEMP_DELAY=0.000000
_KV=40
_MA=40
_RANGE_WL=1.540600
_3DPLANE=1
_2THETACOUNTS
18
11
23
20
19
23
21
17
20
15
15
16
26
30
17
25
21
18
23
17
17
22
22
22
12
21
16
16
17
22
13
19
18
19
19
13
13
14
18
15
13
22
15
16
12
14
13
16
15
13
10
19
15
7
15
17
10
13
13
12
13
15
16
11
22
8
14
17
17
17
12
15
11
13
11
10
13
11
19
14
17
4
9
9
9
14
12
16
13
10
10
17
10
14
14
12
16
12
13
11
16
14
13
14
16
11
16
7
16
19
17
6
9
14
15
15
9
10
8
6
6
10
13
11
12
14
12
10
10
8
10
10
8
7
8
8
14
8
10
8
11
14
10
10
13
9
11
11
13
8
21
4
6
10
9
11
7
10
6
8
7
7
11
10
14
13
14
6
8
8
5
7
12
11
11
8
11
11
7
11
9
7
6
11
9
4
7
12
8
5
5
7
4
7
4
6
6
7
10
9
7
12
3
11
9
5
7
6
9
7
2
4
9
8
3
6
4
10
6
12
9
7
5
5
8
12
8
7
5
8
7
4
6
6
9
11
3
9
7
6
5
6
8
4
6
8
7
11
5
4
6
2
6
10
13
6
12
6
8
7
2
6
10
6
9
11
11
6
8
11
9
6
3
8
9
5
8
5
10
9
6
5
4
10
5
4
7
8
5
8
5
6
6
7
6
3
3
3
4
4
7
7
3
5
5
7
7
7
4
4
9
7
9
2
6
4
4
7
8
5
7
9
5
5
8
1
5
10
4
5
1
7
6
7
10
6
4
3
6
6
4
5
4
5
9
7
7
4
6
8
8
5
5
6
2
5
9
4
6
2
6
3
3
4
3
4
7
9
7
5
4
3
6
7
3
8
5
5
3
2
3
4
7
2
1
4
4
13
10
8
5
5
3
5
7
10
7
6
3
5
7
6
10
7
4
9
6
7
4
9
6
4
8
8
5
4
3
6
6
5
5
10
7
5
6
8
4
7
3
5
3
5
6
3
12
0
2
7
7
6
6
4
5
3
7
5
5
2
3
3
7
6
5
4
6
2
6
6
5
3
5
7
3
3
3
10
4
3
4
5
7
10
3
3
4
6
2
5
5
6
3
7
4
8
4
2
5
4
6
5
7
6
3
2
6
4
3
2
3
3
3
5
6
2
6
6
9
2
2
2
6
6
7
5
7
4
4
7
3
5
7
9
8
6
4
6
1
8
6
10
3
3
4
7
9
5
3
2
3
5
7
2
5
5
7
5
1
5
6
10
3
5
6
4
4
2
4
7
3
4
5
5
5
3
4
6
7
1
6
6
1
2
5
6
5
7
8
5
3
4
3
5
3
3
4
1
5
3
10
5
3
6
3
3
2
10
3
5
4
4
3
7
4
5
4
9
6
5
3
8
8
4
6
6
5
4
10
4
2
11
6
5
4
4
5
3
5
5
10
9
8
5
5
9
8
11
4
12
5
4
5
7
7
6
9
5
4
6
8
5
6
5
2
9
4
8
1
6
9
5
1
4
1
1
9
2
12
7
2
10
5
5
4
5
2
5
4
6
9
2
6
7
5
6
7
2
2
7
1
3
4
8
3
4
3
0
5
3
2
3
9
2
11
4
2
4
6
4
1
3
4
7
2
3
0
5
6
2
2
1
3
4
3
6
3
3
6
3
0
7
3
4
4
3
4
5
4
6
4
2
3
9
4
8
2
4
4
4
6
4
3
5
3
4
5
5
3
6
2
10
4
1
3
2
3
6
2
5
4
5
4
3
6
1
3
3
2
8
2
5
4
3
6
7
7
7
4
6
6
7
1
3
5
4
4
2
2
3
2
4
6
4
8
6
4
4
4
3
5
5
6
4
3
3
1
5
5
3
6
6
5
3
6
4
8
6
4
4
8
5
4
5
4
7
3
12
5
13
4
10
4
9
5
5
4
6
3
6
5
2
2
3
13
7
4
5
4
11
4
5
3
8
6
5
2
5
8
1
0
3
4
9
4
3
5
9
5
6
9
14
8
6
11
10
15
15
17
24
22
20
22
19
17
9
9
8
6
5
14
5
5
4
2
6
4
2
4
4
7
7
8
6
8
10
3
4
9
4
5
5
4
3
4
11
5
5
7
9
5
5
6
7
4
3
5
5
5
4
4
5
10
14
9
6
9
8
14
13
6
3
7
10
3
4
9
9
4
6
4
5
7
4
3
6
4
4
6
1
7
2
2
6
8
5
2
2
6
3
8
3
5
3
4
3
3
3
3
6
3
3
6
5
5
6
3
8
5
7
6
7
5
4
8
4
5
4
3
7
7
3
5
4
3
3
7
3
2
9
10
11
1
1
8
7
5
4
2
3
5
4
6
5
0
5
6
1
6
6
10
2
6
12
6
14
7
11
15
10
16
8
16
8
7
7
8
10
3
6
6
5
5
7
9
5
8
5
4
5
5
4
4
4
4
6
9
4
8
4
9
1
5
2
8
5
7
2
5
3
7
5
6
4
3
8
12
6
5
5
5
6
5
10
3
5
4
5
8
5
10
4
6
5
3
8
8
5
6
6
5
7
5
3
10
7
1
2
8
5
4
6
7
6
4
0
2
4
6
1
1
6
4
2
3
5
5
4
5
5
7
4
5
8
12
12
7
12
11
7
10
7
5
6
6
9
11
20
19
21
31
20
33
50
54
72
97
106
157
146
127
121
81
52
35
22
18
25
32
32
37
31
20
17
19
14
13
11
8
10
12
2
7
18
8
8
11
12
7
5
5
6
2
11
11
9
6
6
7
7
9
7
8
9
7
8
7
6
7
7
9
8
5
5
2
7
3
4
6
9
10
10
8
5
5
6
4
1
9
3
4
4
10
5
2
2
1
3
9
3
4
2
3
5
2
4
3
3
6
2
4
6
2
4
7
0
7
4
4
2
5
5
6
2
2
5
3
1
2
2
1
2
5
2
5
9
2
0
4
8
2
7
6
3
5
1
5
8
7
8
10
15
10
16
10
10
19
18
12
17
19
16
16
12
2
5
10
10
9
10
9
10
11
7
10
12
8
5
7
4
10
5
8
4
7
8
7
3
15
7
7
2
2
4
9
3
5
3
3
3
11
5
8
4
9
6
4
15
6
9
11
6
11
14
10
9
10
15
17
22
30
31
41
47
59
74
99
169
166
207
249
297
328
385
357
333
314
231
191
125
83
51
31
20
31
19
11
11
13
11
15
14
9
11
9
7
7
10
10
10
10
5
13
8
10
14
16
10
17
22
25
22
25
17
18
17
14
11
6
7
10
7
9
8
3
10
6
4
2
4
4
7
10
6
2
4
3
5
5
7
6
8
8
1
5
6
3
7
3
5
6
3
4
1
5
3
2
4
4
6
3
4
7
3
4
2
5
2
2
2
3
2
1
7
4
3
8
4
3
4
4
7
8
8
6
6
7
2
6
7
8
5
5
4
5
2
11
11
14
15
11
16
9
13
19
19
12
10
12
9
5
3
4
5
1
4
4
6
7
4
2
5
6
4
3
3
6
4
4
0
1
2
4
3
5
3
5
1
2
1
4
6
5
0
2
4
6
3
2
2
5
2
5
3
6
7
5
2
2
0
3
2
2
8
3
2
2
4
1
5
5
7
4
7
8
3
4
5
7
7
2
6
5
3
13
3
8
10
16
20
16
11
11
11
19
10
6
8
10
6
8
7
2
6
5
6
2
6
2
1
5
5
5
2
3
7
7
4
5
2
4
4
4
8
4
6
8
4
4
8
6
8
12
2
12
2
4
7
4
1
9
5
3
4
6
6
5
11
4
14
8
7
16
12
14
10
7
8
7
4
5
5
2
6
5
4
4
6
3
4
3
7
3
4
4
3
7
10
6
4
6
10
8
5
7
6
10
9
11
10
15
16
17
14
16
18
22
18
13
12
10
9
6
14
4
7
5
1
4
3
3
2
5
3
6
2
6
4
2
7
7
2
4
4
4
3
4
5
3
4
6
4
4
2
0
7
3
4
2
5
3
6
7
7
7
5
6
5
4
7
4
5
6
9
3
8
6
5
6
4
7
4
5
3
0
2
6
6
7
3
2
5
3
4
2
1
6
7
3
1
4
1
0
2
3
2
3
0
6
4
3
7
1
5
11
8
8
9
10
8
11
13
12
1
13
5
4
6
2
4
8
2
4
2
5
6
4
5
3
0
3
6
3
2
6
9
4
2
6
3
2
7
3
2
4
5
5
7
7
5
10
5
7
6
7
11
8
6
7
6
5
1
1
3
8
5
3
2
1
3
1
5
4
2
2
5
6
2
5
3
7
12
11
16
18
17
29
43
35
46
42
58
53
53
57
53
42
32
23
20
24
18
8
8
8
7
5
5
4
4
4
5
6
5
4
3
5
0
3
3
3
1
4
4
5
4
1
7
4
5
0
3
1
3
6
3
3
4
1
1
1
8
8
4
4
6
6
3
4
3
7
5
5
8
4
14
8
8
10
12
6
8
6
8
5
5
6
8
3
3
5
7
1
5
5
3
4
3
4
4
1
3
6
4
2
7
1
2
5
3
6
4
6
4
3
6
4
5
4
2
5
6
4
3
4
5
3
1
2
4
4
2
6
2
7
3
4
3
5
4
5
10
8
6
9
7
11
19
10
9
5
12
11
13
4
2
4
3
3
2
2
2
5
2
3
2
1
1
1
1
4
3
2
5
2
2
2
3
7
5
4
2
5
1
3
6
3
6
3
4
5
8
5
2
8
10
9
19
18
25
33
35
29
25
27
23
23
20
10
20
11
15
10
6
6
6
6
3
8
9
5
11
7
7
15
12
16
9
9
13
10
13
6
9
5
6
6
6
3
5
6
8
10
6
10
9
5
11
9
11
14
4
12
3
2
7
3
3
3
7
4
5
4
5
2
2
3
0
4
4
1
3
2
5
2
1
3
1
2
3
6
4
4
1
1
1
5
3
1
1
1
2
5
4
5
1
4
1
3
3
0
2
5
1
5
1
1
3
1
6
4
3
1
4
6
1
3
2
4
1
1
1
6
2
2
3
3
7
3
5
4
4
3
1
2
3
8
7
3
1
4
3
1
4
4
4
5
5
1
1
6
2
3
4
0
1
3
1
0
9
2
3
1
5
2
5
2
5
9
5
3
3
4
6
5
6
4
2
5
6
3
7
7
1
3
3
5
6
6
2
1
6
2
1
8
1
2
3
7
2
6
4
3
1
4
3
1
8
6
7
7
5
5
6
9
11
9
8
12
8
13
16
15
10
9
3
7
3
8
3
2
2
2
5
2
6
3
3
2
4
4
9
7
2
1
2
3
4
4
2
2
3
8
4
4
6
7
16
14
9
24
63
69
70
64
34
24
26
43
48
32
34
24
16
21
14
27
31
27
38
40
33
47
36
46
41
22
26
26
28
16
20
9
17
7
8
11
17
13
11
9
17
14
24
33
36
35
40
39
36
38
42
36
24
35
22
24
18
20
10
14
11
6
12
7
9
3
10
8
5
4
1
5
2
3
5
3
3
1
3
1
4
1
4
5
2
2
2
3
1
6
3
3
4
5
2
4
3
4
1
3
2
4
2
2
4
3
3
1
10
3
5
0
4
5
4
4
6
4
8
5
1
5
4
2
3
1
2
2
2
2
2
1
6
1
2
2
4
1
2
3
2
3
5
3
2
1
3
4
6
2
3
3
2
3
0
4
3
2
2
2
5
0
3
2
3
7
1
2
1
1
3
3
3
6
4
3
6
2
4
3
2
2
1
5
5
4
2
5
1
2
2
4
3
3
3
3
3
3
5
2
1
8
4
0
3
1
0
2
3
4
0
3
3
4
2
2
4
2
6
3
1
4
1
5
2
4
6
1
2
2
2
0
4
2
9
11
7
9
7
10
14
12
12
8
3
5
4
3
2
1
4
5
3
2
1
1
4
2
8
2
5
3
5
6
4
2
3
4
3
3
1
4
2
5
4
2
4
1
1
0
4
3
4
6
5
3
2
4
0
2
4
1
1
4
4
3
2
5
4
0
4
3
0
3
0
2
1
0
3
5
2
2
3
4
5
4
4
6
6
5
4
4
3
2
4
5
3
4
4
5
3
1
3
0
3
6
4
2
5
2
2
3
1
2
2
3
0
0
1
5
3
4
0
6
1
0
5
2
2
1
4
0
0
2
0
6
4
6
3
3
0
3
4
6
1
4
4
5
4
2
3
2
4
3
1
2
2
3
4
1
3
1
4
1
2
2
2
6
5
4
4
3
3
4
2
1
0
2
3
2
3
2
1
1
5
2
0
1
1
2
4
1
3
2
4
1
4
0
2
3
0
4
4
3
7
11
10
6
6
9
4
10
5
7
7
6
6
3
6
5
7
4
2
1
2
4
6
1
4
0
3
3
1
4
2
3
8
2
3
2
3
3
0
3
4
11
3
9
10
4
10
10
8
13
16
16
4
11
12
13
9
24
14
14
7
9
7
15
7
4
10
5
3
2
6
2
2
2
3
4
1
4
6
2
1
5
1
4
1
3
3
2
4
1
2
1
2
0
2
3
4
2
4
3
4
1
4
1
3
3
4
2
6
4
5
3
4
7
2
1
3
4
3
2
6
2
2
2
1
2
5
3
2
1
6
5
3
2
4
5
1
6
6
4
5
5
7
2
5
3
3
6
3
4
2
6
4
2
5
9
3
3
2
6
5
1
8
1
2
4
3
1
4
2
10
3
2
4
2
5
4
0
4
4
2
3
3
1
1
2
3
1
5
6
3
2
4
3
3
1
3
1
4
3
4
1
2
2
2
0
0
3
3
4
2
3
8
3
1
3
6
6
3
4
3
5
1
8
4
8
6
7
8
10
17
8
17
15
10
12
8
8
6
6
8
8
8
7
5
5
5
4
3
11
1
3
4
3
3
1
3
5
7
3
5
7
6
3
4
2
3
1
4
3
2
4
5
4
2
2
1
7
6
5
6
8
8
6
6
7
6
8
6
8
3
8
6
7
8
7
3
10
2
8
2
4
2
4
1
8
4
1
5
6
3
5
1
6
11
9
9
10
7
9
4
8
5
6
10
3
3
5
6
7
4
4
4
5
2
6
3
5
5
1
4
3
2
1
3
1
4
7
1
2
5
2
5
4
4
4
3
7
2
3
11
3
6
5
1
9
13
8
4
6
5
7
5
11
5
4
1
4
4
3
7
1
4
4
5
4
1
6
1
2
2
3
4
1
4
2
3
0
2
2
0
2
1
2
1
4
2
1
2
3
5
1
3
2
4
2
6
5
2
5
3
4
3
6
8
9
10
10
12
13
9
14
6
4
11
10
11
8
8
12
9
8
7
4
7
5
1
8
8
7
3
5
4
3
3
5
6
7
2
4
4
6
8
9
3
6
12
11
8
5
13
4
5
6
7
14
17
7
3
2
4
5
1
5
2
7
3
1
3
3
2
1
0
2
1
1
2
1
1
0
2
2
2
0
2
7
1
2
5
1
3
2
2
1
3
1
1
3
4
2
1
0
0
2
0
2
2
3
4
5
2
2
10
5
2
2
2
1
1
2
1
3
5
5
1
3
0
2
2
4
3
2
3
4
3
5
1
5
3
3
4
1
4
4
2
3
3
2
