# Supplementary material for: Mineralogical and chemical characterization of Suez Bay surface sediments via multi-analytical techniques
Source: Sci Rep. 2025 Oct 28;15:37729. doi: 10.1038/s41598-025-22518-w (PMC12568952; doi:10.1038/s41598-025-22518-w)
Supplement: Supplementary file 7 — Supplementary Material 7 [file 41598_2025_22518_MOESM7_ESM.zip]

Archive with 7 entries (6 files):
- XRF raw data/
- XRF raw data/Image (100).png
- XRF raw data/Image (95).png
- XRF raw data/Image (96).png
- XRF raw data/Image (97).png
- XRF raw data/Image (98).png
- XRF raw data/Image (99).png
